# Supplementary material for: Understanding butanol tolerance and assimilation in P seudomonas putida BIRD‐1: an integrated omics approach
Source: Microb Biotechnol. 2016 Jan 6;9(1):100–15. doi: 10.1111/1751-7915.12328 (PMC4720416; doi:10.1111/1751-7915.12328)
Supplement: Supplementary file 1 — Fig. S1. Cell death kinetics after a butanol shock of BIRD‐1, KT2440 and DOT‐T1E. Killing kinetics of P. putida strains upon exposure to different butanol concentrations. The strains were grown to reach the exponential phase (turbidity of 0.85 at 660 nm). At t = 0 the culture was divided into two aliquots, to which 1% or 2% (v/v) butanol was added. At the indicated times, the number of viable cells were estimated by plating dilutions on LB. Fig. S2. ppGpp response model. ppGpp accumulation is mediated by the SpoT protein. In the genome, spoT is located downstream of rpoZ, which is the omega subunit of RNA polymerase. Table S1. Doubling time of P. putida BIRD‐1, KT2440 and DOT‐T1E growing on different media. Doubling times (G) and lag phases (lag) are indicated. Table S2. Mutant library characteristics and phenotypes. Mutants in a mutant library, insertion points of the sequences obtained and phenotype (A, assimilation, T, tolerance and A&T, assimilation and tolerance). Table S3. Venn Diagram specification. Butanol as sole carbon source, Shock and glucose butanol grown cells. Each transcript found in common in the diagram is categorized. Table S4. Transcriptomics results. Table obtained after comparison of the all the conditions versus the control (glucose grown cells). Table S5. Peptides whole cell proteome detected by MS/MS List of redundant peptides obtained from whole cell proteome of the three biological replicates of the control (C), butanol grown cells (B), glucose plus butanol grown cells (GB) and cells after a butanol shock (S). Table S6. Pattern Lab analysis of whole cell proteome. List of proteins from whole cells of P. putida BIRD‐1 validated with at least two different peptides. Table S7. Peptides membrane proteome detected by MS/MS. List of redundant peptides obtained from membrane proteins of the three biological replicates of the control (C), butanol grown cells (B), glucose plus butanol grown cells (GB) and cells after a butanol shock (S). Table S8. [file MBT2-9-100-s001.zip › TableS6.xls]

## Sheet: Hoja1
Table S6. List of proteins from whole cells of Pseudomonas putida BIRD-1
Proteins validated with at least two different peptides									Spectral count in each sample												Quantity !				Total	Best Hit					12 samples cumulated		PatternLab comparison between C and S condition					PatternLab comparison between C and GB condition					PatternLab comparison between C and B condition
gi accession	ref accession	locus tag	Subcellular localization	COG prediction	COG Functional category	Functional annotation	Isoelectric point	Theoretical mass (Da)	C1	C2	C3	S1	S2	S3	GB1	GB2	GB3	B1	B2	B3	NSAF S	NSAF GB	NSAF B	NSAF C	NSAF	MASCOT score	Sequence coverage (%)	Number of peptides	SC (relevant+duplicated)	Fraction where the best hit was obtained	Number of peptides	emPAI	Fold Change	pValue	Signal+	Signal-	Description	Fold Change	pValue	Signal+	Signal-	Description	Fold Change	pValue	Signal+	Signal-	Description
Proteins belonging to the Blue Class (PatternLab), with positive fold change
386011328	YP_005929605.1	PPUBIRD1_1734	Cytoplasmic	COG2513	Central metabolism	Isocitrate lyase	5.38447	48631.1	10	9	10	56	64	52	20	20	566	779	911	849	3.53683	12.4612	52.2094	0.596327	68.8038	2077.74	85.034	31	849	B3	31	28.3024	5.46875	8.83287e-05	10.6667	58.3333	Blue	19.0312	0.175106	10.6667	203	Green	79.4375	1.27639e-05	10.6667	847.333	Blue
386012905	YP_005931182.1	PPUBIRD1_3382	Cytoplasmic	COG0776	DNA replication, recombination and repair	HupB	9.39634	9244.02	103	91	88	97	130	126	94	122	160	129	160	127	38.1869	40.675	45.0021	30.5062	154.37	501.96	73.3333	9	130	S2	9	91.11	1.24912	0.0528416	95	118.667	Red	1.32982	0.0931658	95	126.333	Green	1.47018	0.0092084	95	139.667	Blue
386012871	YP_005931148.1	PPUBIRD1_3347	Cytoplasmic	COG1048	Central metabolism	Aconitate hydratase 2	5.18614	93580.7	642	696	724	797	878	932	728	872	963	1110	1271	1087	27.8583	27.3881	37.0589	22.0345	114.34	4477.68	83.1991	73	1087	B3	78	120.195	1.26392	0.00842803	688.333	870	Blue	1.24262	0.0413421	688.333	855.333	Red	1.68087	0.000855516	688.333	1157	Blue
386011245	YP_005929522.1	PPUBIRD1_1649	Unknown	COG2086	Central metabolism	Electron transfer flavoprotein subunit beta	9.02426	26358.4	99	111	104	90	119	105	189	193	244	313	293	224	11.9127	23.7495	31.489	11.9127	79.0639	1124.47	76.7068	17	224	B3	19	18.3431	1	0.5	105.667	105.667	Red	1.98423	0.00224779	105.667	209.667	Blue	2.62776	0.00159626	105.667	277.667	Blue
386010512	YP_005928789.1	PPUBIRD1_0900	Extracellular	COG0105	Central metabolism	hypothetical protein PPUBIRD1_0900	5.44827	15034.7	101	107	99	65	91	61	146	168	147	121	135	125	14.4333	30.6625	25.3414	20.4195	90.8567	541.55	87.9433	8	147	GB3	9	24.8489	-1.40909	0.0182763	103.333	73.3333	Blue	1.49677	0.001231	103.333	154.667	Blue	1.23871	0.00341694	103.333	128	Blue
386011261	YP_005929538.1	PPUBIRD1_1665	Cytoplasmic	COG0644	Central metabolism	LpdG	5.92642	49881.1	354	369	353	327	434	382	508	521	458	417	411	407	22.9145	29.8109	24.7589	21.5713	99.0556	1838.28	61.0879	28	407	B3	28	15.2003	1.06209	0.257615	359.667	382	Red	1.38091	0.00116405	359.667	496.667	Blue	1.14736	0.000434702	359.667	412.667	Blue
386010744	YP_005929021.1	PPUBIRD1_1134	Cytoplasmic	COG1225	Translation and transcription	Anti-oxidant AhpCTSA family protein	5.0605	21715.9	99	101	84	87	112	49	168	192	185	151	200	172	11.4202	25.0968	24.0837	13.078	73.6787	1056.54	96.5	19	185	GB3	20	51.1752	-1.14343	0.281807	95.6667	83.6667	Red	1.90941	0.000309421	95.6667	182.667	Blue	1.83275	0.00314747	95.6667	175.333	Blue
386011246	YP_005929523.1	PPUBIRD1_1650	Unknown	COG2025	Central metabolism	electron transfer flavoprotein subunit alpha	5.06581	31260.5	84	103	91	90	119	87	116	154	151	143	165	148	9.46881	13.4675	14.5871	8.893	46.4164	1020.18	90.6149	16	148	B3	19	13.7692	1.06406	0.316338	93.6667	99.6667	Red	1.5089	0.011822	93.6667	141.333	Blue	1.63345	0.00119112	93.6667	153	Blue
386010742	YP_005929019.1	PPUBIRD1_1132	Cytoplasmic	COG2193	Central metabolism	Bfr	4.7358	17960.1	45	47	47	45	47	82	88	68	93	83	87	77	9.68813	13.8641	13.7527	7.73937	45.0443	619.91	76.4331	13	82	S3	16	20.3555	1.24648	0.193574	47.3333	59	Red	1.77465	0.00437939	47.3333	84	Blue	1.76056	0.000134898	47.3333	83.3333	Blue
386009751	YP_005928028.1	PPUBIRD1_0114	Unknown	COG3360	Function unknown	hypothetical protein PPUBIRD1_0114	6.96808	7954.11	22	21	22	21	27	30	14	5	16	43	32	32	9.80625	4.40024	13.4522	8.17187	35.8305	259.56	63.3803	4	43	B1	4	8.73012	1.19118	0.0897439	22.6667	27	Red	-1.78947	0.0211578	22.6667	12.6667	Blue	1.61765	0.0095313	22.6667	36.6667	Blue
386011257	YP_005929534.1	PPUBIRD1_1661	Cytoplasmic Membrane	COG0029	Central metabolism	protein SdhA	5.83451	63408.8	205	182	198	152	173	193	253	250	290	287	284	280	8.16921	12.5061	13.4208	9.22584	43.322	1398.32	55.9322	24	280	B3	27	5.2981	-1.1286	0.0886311	196	173.667	Red	1.35374	0.00443846	196	265.333	Blue	1.45238	0.000118401	196	284.667	Blue
386011804	YP_005930081.1	PPUBIRD1_2240	Cytoplasmic	COG1960	Lipid transport and metabolism	Acyl-CoA dehydrogenase domain-containing protein	5.49269	63305.9	0	0	0	2	1	4	194	208	205	271	296	265	0.110574	9.58837	13.1425	0	22.8415	2169.05	59.4228	34	265	B3	36	6.56303	3.33333	0.0286176	1	3.33333	Orange	203.333	1e-05	1	203.333	Blue	278.333	1e-05	1	278.333	Blue
386011259	YP_005929536.1	PPUBIRD1_1663	Cytoplasmic	COG1071	Central metabolism	SucA	6.0975	106455	341	340	361	320	347	411	389	380	472	468	499	411	10.1264	11.6575	12.9444	9.78818	44.5165	2406.09	63.8388	52	472	GB3	60	10.2524	1.03445	0.344311	348.333	360.333	Red	1.19043	0.0460205	348.333	414.667	Red	1.32153	0.00684429	348.333	460.333	Blue
386009911	YP_005928188.1	PPUBIRD1_0280	Cytoplasmic	COG1866	Central metabolism	PckA	5.12301	55506.8	124	124	112	63	82	69	136	152	199	235	247	210	3.85539	8.7737	12.4669	6.4857	31.5817	1590.18	59.4542	28	235	B1	31	7.1408	-1.67281	0.00105848	121	72.3333	Blue	1.34986	0.046813	121	163.333	Green	1.9146	0.000338128	121	231.667	Blue
386011805	YP_005930082.1	PPUBIRD1_2241	Cytoplasmic	COG1541	Central metabolism	Acyl-CoA synthetase	5.93102	59548.3	0	0	0	0	2	3	149	165	200	226	263	244	0.0839654	8.63165	12.3093	0	21.0249	1330.2	80.9259	30	226	B1	30	8.90231	2.66667	0.0658888	1	2.66667	Green	172.333	0.000170181	1	172.333	Blue	245.333	1.08226e-05	1	245.333	Blue
386010141	YP_005928418.1	PPUBIRD1_0519	Cytoplasmic	COG2193	Central metabolism	Bacterioferritin	4.80333	17960.9	30	34	34	34	35	90	57	47	71	73	84	63	8.85256	9.74339	12.2488	5.4563	36.3011	590.34	90.2597	13	84	B2	15	38.3923	1.60396	0.167294	33.6667	54	Green	1.76238	0.011161	33.6667	59.3333	Blue	2.20792	0.00140503	33.6667	74.3333	Blue
386010015	YP_005928292.1	PPUBIRD1_0392	Cytoplasmic	COG2225	Central metabolism	GlcB	5.63888	78253.8	56	71	73	111	127	124	67	77	50	338	335	280	4.62597	2.47911	12.1783	2.55579	21.8392	2396.78	72.6897	43	338	B1	47	13.3743	1.79803	0.000878021	67.6667	121.667	Blue	-1.03046	0.422044	67.6667	65.6667	Red	4.70936	0.000107186	67.6667	318.667	Blue
386011016	YP_005929293.1	PPUBIRD1_1414	Cytoplasmic	COG1021	Central metabolism	Acetyl-coenzyme A synthetase 1	5.94226	71751.3	42	45	34	46	54	63	132	145	146	274	311	273	2.27173	5.89536	11.958	1.68638	21.8114	2042.99	63.5528	33	273	B3	35	8.26043	1.33871	0.0384022	41.3333	55.3333	Blue	3.43548	2.77059e-05	41.3333	142	Blue	6.94355	2.25825e-05	41.3333	287	Blue
386010213	YP_005928490.1	PPUBIRD1_0594	Cytoplasmic	COG4230	Central metabolism	Aldehyde dehydrogenase	5.69838	55231.2	111	137	120	103	138	100	68	80	157	180	226	206	6.17404	5.52224	11.0807	6.6629	29.4399	1649.08	65.8103	28	180	B1	30	7.24262	-1.07849	0.282717	123.667	114.667	Red	-1.20455	0.253885	123.667	102.667	Red	1.65768	0.00304237	123.667	205	Blue
386011584	YP_005929861.1	PPUBIRD1_2008	Cytoplasmic	COG0183	Lipid transport and metabolism	Beta-ketothiolase	6.46713	40918.3	0	0	0	4	4	7	48	54	121	127	150	164	0.366584	5.44988	10.7776	0	16.594	1388.91	80.7107	25	121	GB3	25	14.8287	6	0.00374522	1	6	Orange	75.3333	0.0168162	1	75.3333	Blue	148	8.39135e-05	1	148	Blue
386012166	YP_005930443.1	PPUBIRD1_2613	Cytoplasmic	COG4670	Lipid transport and metabolism	3-oxoacid CoA-transferase subunit A	5.31383	25135.1	0	0	0	0	0	0	12	8	72	81	92	83	0	3.66022	10.185	0	13.8452	975.607	85.7759	13	81	B1	14	9.23383	1	0.5	1	1	Red	31.6667	0.106291	1	31.6667	Green	86.3333	1e-05	1	86.3333	Blue
386010855	YP_005929132.1	PPUBIRD1_1247	Cytoplasmic	COG0783	Central metabolism	ferritin Dps family protein	5.34573	17792.1	16	19	12	18	20	20	21	21	68	48	81	46	3.25987	6.18251	9.83581	2.64162	21.9198	636.25	88.535	12	81	B2	12	17.6424	1.22	0.0804715	16.6667	20.3333	Red	2.26	0.127243	16.6667	37.6667	Green	3.56	0.0104066	16.6667	59.3333	Blue
386012165	YP_005930442.1	PPUBIRD1_2612	Cytoplasmic	COG4670	Lipid transport and metabolism	3-oxoacid CoA-transferase subunit B	4.60704	23223.8	0	0	0	0	0	0	22	19	76	65	83	79	0	5.03794	9.77447	0	14.8124	660.36	48.6239	11	83	B2	11	8.66211	1	0.5	1	1	Red	40	0.0514884	1	40	Green	76.6667	7.8411e-05	1	76.6667	Blue
386013135	YP_005931412.1	PPUBIRD1_3615	Cytoplasmic	COG0329	Central metabolism	Dihydrodipicolinate synthetase	5.24743	31398.4	49	79	61	60	89	43	53	55	74	90	111	104	6.11496	5.79647	9.71387	6.01941	27.6447	662.24	35.2542	11	74	GB3	11	4.0027	1.01562	0.476597	64	65	Red	-1.03784	0.42112	64	61.6667	Red	1.60417	0.0111816	64	102.667	Blue
386013039	YP_005931316.1	PPUBIRD1_3518	Cytoplasmic	COG1024	Lipid transport and metabolism	FadB_3	5.7242	77331.6	106	125	107	244	281	235	114	162	75	236	250	226	9.82781	4.5389	9.20711	4.37079	27.9446	2312.26	69.5105	40	244	S1	43	7.51453	2.23754	0.000395549	113.667	254.333	Blue	1.03812	0.437636	113.667	118	Red	2.09677	8.96922e-05	113.667	238.333	Blue
386010497	YP_005928774.1	PPUBIRD1_0885	Cytoplasmic Membrane	COG1862	Intracellular trafficking, secretion and vesicular transport	YajC	8.96292	11894.4	11	10	12	4	6	5	39	22	41	25	53	31	1.2611	8.57545	9.16396	2.77441	21.7749	296.93	42.3423	4	22	GB2	4	2.8402	-2	0.00091313	12	6	Blue	2.91667	0.00956561	12	35	Blue	3.11111	0.020581	12	37.3333	Blue
386013835	YP_005932112.1	PPUBIRD1_4333	Unknown (This protein may have multiple localization sites)	COG3321	Central metabolism	Acetyl-CoA acetyltransferase	5.81646	40354.1	0	0	0	0	0	0	4	14	77	104	114	111	0	2.35416	8.15283	0	10.507	1246.09	86.2245	20	77	GB3	22	9.06556	1	0.5	1	1	Red	32.6667	0.119023	1	32.6667	Green	110.667	1e-05	1	110.667	Blue
386010984	YP_005929261.1	PPUBIRD1_1380	Outer Membrane	COG1538	Cell envelope biogenesis, outer membrane	TolC family type I secretion outer membrane protein	5.44014	49981	110	82	79	65	96	71	181	166	162	122	131	144	4.64176	10.1839	7.94302	5.42206	28.1907	1516.23	67.9287	26	166	GB2	31	4.80151	-1.16596	0.198124	91.3333	78.3333	Red	1.86861	0.00113545	91.3333	170.667	Blue	1.45985	0.0116628	91.3333	133.333	Blue
386013563	YP_005931840.1	PPUBIRD1_4053	Cytoplasmic	COG0563	Central metabolism	protein Adk	5.42823	23266.1	41	41	42	36	41	37	26	28	65	60	64	59	4.89984	5.11475	7.86553	5.32965	23.2098	757.834	81.9444	15	59	B3	16	12.8232	-1.08547	0.049991	42.3333	39	Red	-1.04098	0.450903	42.3333	40.6667	Red	1.46457	0.000114942	42.3333	62	Blue
386010731	YP_005929008.1	PPUBIRD1_1121	Periplasmic	COG0834	Central metabolism	Extracellular solute-binding protein	8.61021	33218.2	46	38	34	84	100	68	52	70	98	92	80	74	7.58621	6.62288	7.40559	3.55227	25.167	1115.26	79.6721	20	100	S2	20	12.7323	2.10744	0.00534082	40.3333	85	Blue	1.84298	0.034974	40.3333	74.3333	Green	2.05785	0.00128455	40.3333	83	Blue
386010787	YP_005929064.1	PPUBIRD1_1177	Outer Membrane	COG3133	Cell envelope biogenesis, outer membrane	17 kDa surface antigen	9.02651	15672.1	12	9	11	27	22	39	30	20	33	34	37	37	5.61507	5.29603	6.89122	2.04184	19.8442	429.62	62.3377	7	39	S3	8	3.76423	2.6	0.0109311	11.6667	30.3333	Blue	2.45714	0.00673453	11.6667	28.6667	Blue	3.17143	2.26011e-05	11.6667	37	Blue
386012535	YP_005930812.1	PPUBIRD1_2995	Cytoplasmic	COG4230	Central metabolism	Aldehyde dehydrogenase	5.53696	54857	6	6	6	9	13	8	6	4	89	112	143	119	0.546877	1.80469	6.81773	0.328126	9.49742	1379.3	67.1937	23	89	GB3	17	5.44386	1.57143	0.0294425	7	11	Blue	4.85714	0.1948	7	34	Green	17.9524	0.000112711	7	125.667	Blue
386010057	YP_005928334.1	PPUBIRD1_0435	Cytoplasmic	COG2766	Signal transduction mechanisms	hypothetical protein PPUBIRD1_0435	5.73769	73736.7	82	105	76	120	152	126	44	44	102	158	175	166	5.39758	2.57674	6.76732	3.56675	18.3084	1982.64	71.5625	38	158	B1	42	6.47452	1.50752	0.0135634	88.6667	133.667	Blue	-1.37824	0.15809	88.6667	64.3333	Green	1.88722	0.000735657	88.6667	167.333	Blue
386013094	YP_005931371.1	PPUBIRD1_3574	Unknown (This protein may have multiple localization sites)	COG2902	Central metabolism	NAD-glutamate dehydrogenase	5.57504	182411	220	247	282	304	289	390	303	215	325	422	412	390	5.38893	4.62143	6.71012	4.10611	20.8266	4983.22	69.4633	97	390	S3	106	7.13448	1.31117	0.0488135	250.667	328.667	Green	1.125	0.228512	250.667	282	Red	1.63165	0.000726724	250.667	409	Blue
386009701	YP_005927978.1	PPUBIRD1_0063	Cytoplasmic Membrane	COG0711	Central metabolism	AtpF	5.55664	16888	26	21	23	16	15	11	40	40	36	27	42	39	2.48697	6.86877	6.39506	4.14495	19.8957	666.14	64.1026	11	36	GB3	11	10.2937	-1.62222	0.00572346	24.3333	15	Blue	1.63014	0.00073755	24.3333	39.6667	Blue	1.52055	0.0289465	24.3333	37	Blue
386011770	YP_005930047.1	PPUBIRD1_2206	Periplasmic	COG1225	Translation and transcription	redoxin domain-containing protein	5.17423	17371	20	16	11	22	26	21	54	41	37	28	40	43	3.97213	7.59885	6.38994	2.70565	20.6666	565.957	87.3494	9	54	GB1	9	8.09578	1.44	0.0360102	16.6667	24	Blue	2.7	0.00395359	16.6667	45	Blue	2.28	0.00775246	16.6667	38	Blue
386009765	YP_005928042.1	PPUBIRD1_0128	Cytoplasmic	COG0288	Central metabolism	CynT	6.29252	25984.1	28	34	27	31	32	27	33	44	54	52	60	44	3.46366	5.04155	6.00367	3.42517	17.9341	480.34	70.2929	13	54	GB3	13	5.17651	1.01087	0.453277	30.6667	31	Red	1.45652	0.0478104	30.6667	44.6667	Green	1.72826	0.00598124	30.6667	53	Blue
386011624	YP_005929901.1	PPUBIRD1_2049	Unknown	-	-	hypothetical protein PPUBIRD1_2049	4.53154	11151.8	12	15	13	9	12	9	10	12	17	20	25	19	2.69015	3.4972	5.739	3.58687	15.5132	235.1	94.3925	6	25	B2	6	7.56575	-1.30303	0.0333833	14.3333	11	Blue	-1.02381	0.444958	14.3333	14	Red	1.55814	0.00882051	14.3333	22.3333	Blue
386014322	YP_005932599.1	PPUBIRD1_4841	Cytoplasmic	COG1952	Intracellular trafficking, secretion and vesicular transport	SecB	4.46048	17716.8	11	9	15	12	11	11	54	50	27	29	41	31	1.91908	7.39411	5.70081	1.97553	16.9895	388.56	57.1429	7	54	GB1	7	6.48966	-1.02703	0.43086	12.6667	12.3333	Red	3.52632	0.010213	12.6667	44.6667	Blue	2.73684	0.0029363	12.6667	34.6667	Blue
386013200	YP_005931477.1	PPUBIRD1_3682	Cytoplasmic	COG1048	Central metabolism	LeuD	5.358	24282.3	22	22	18	16	14	16	22	30	46	48	50	35	1.89438	4.03586	5.47724	2.5533	13.9608	737.51	76.1682	13	48	B1	15	6.02186	-1.32653	0.0116076	21.6667	16.3333	Blue	1.55385	0.084995	21.6667	33.6667	Green	2.09231	0.00419347	21.6667	45.3333	Blue
386011634	YP_005929911.1	PPUBIRD1_2060	Cytoplasmic	COG0376	Central metabolism	catalase	5.65805	82055.1	27	42	26	58	73	74	6	13	16	149	151	146	2.49832	0.426543	5.43537	1.15776	9.518	1698.04	65.1132	34	149	B1	38	3.95805	2.12245	0.00371788	32.6667	69.3333	Blue	-2.57895	0.0142301	32.6667	12.6667	Blue	4.58163	1.31751e-05	32.6667	149.667	Blue
386013134	YP_005931411.1	PPUBIRD1_3614	Cytoplasmic	COG0235	Central metabolism	hypothetical protein PPUBIRD1_3614	6.33903	28408.5	25	39	33	30	34	27	29	39	48	49	56	47	3.20327	4.08329	5.35051	3.41447	16.0515	407.9	60.3846	8	30	S1	9	2.2643	-1.06383	0.340957	33.3333	31.3333	Red	1.19	0.202919	33.3333	39.6667	Red	1.55	0.00996516	33.3333	51.6667	Blue
386011583	YP_005929860.1	PPUBIRD1_2007	Cytoplasmic	COG1250	Lipid transport and metabolism	3-hydroxybutyryl-CoA dehydrogenase	5.9758	30081.7	0	0	0	0	2	1	10	21	41	50	60	48	0.0997283	2.39348	5.25236	0	7.74556	618.04	48.5816	10	48	B3	12	2.67436	2	0.0791512	1	2	Green	25	0.0286405	1	25	Blue	53.6667	7.16292e-05	1	53.6667	Blue
386011258	YP_005929535.1	PPUBIRD1_1662	Cytoplasmic Membrane	COG0479	Central metabolism	protein SdhB	7.41024	25983	27	29	18	19	23	19	47	41	61	46	53	37	2.34769	5.73452	5.23419	2.84802	16.1644	496.99	52.5641	10	41	GB2	11	2.24831	-1.20312	0.149624	25.6667	21.3333	Red	1.97403	0.0107523	25.6667	50.6667	Blue	1.80519	0.0113419	25.6667	46.3333	Blue
386010556	YP_005928833.1	PPUBIRD1_0944	Cytoplasmic	COG0047	Central metabolism	Intracellular protease, PfpI family	5.59589	20712.6	13	16	18	22	26	42	21	21	25	37	37	32	4.34519	3.23475	5.11767	2.26915	14.9668	290.79	65.1042	6	42	S3	6	2.32368	1.86	0.0422904	16.6667	31	Green	1.4	0.0138848	16.6667	23.3333	Blue	2.18	0.000441449	16.6667	36.3333	Blue
386013225	YP_005931502.1	PPUBIRD1_3708	Cytoplasmic	COG0236	Lipid transport and metabolism	protein AcpP	4.10788	8708.32	8	7	2	8	9	10	13	8	14	14	15	14	3.10048	4.01915	4.93781	1.95216	14.0096	225.97	38.4615	3	10	S3	3	3.45739	1.5	0.0807476	6.66667	10	Green	1.9	0.0421136	6.66667	12.6667	Green	2.3	0.00502986	6.66667	15.3333	Blue
386014143	YP_005932420.1	PPUBIRD1_4654	Periplasmic	COG0683	Central metabolism	extracellular ligand-binding receptor	5.93158	40245.5	9	8	8	7	6	7	2	2	48	62	66	68	0.49695	1.29207	4.87011	0.621188	7.28032	825.77	60.8466	14	48	GB3	16	3.06835	-1.21739	0.0120551	9.33333	7.66667	Blue	1.96429	0.294424	9.33333	18.3333	Green	7.10714	1e-05	9.33333	66.3333	Blue
386009693	YP_005927970.1	PPUBIRD1_0055	Cytoplasmic	COG1737	Translation and transcription	protein GlmS	5.75548	66256.8	33	28	28	16	21	23	35	37	73	103	97	102	0.905567	2.18845	4.55802	1.34326	8.9953	1193.25	56.9558	21	73	GB3	26	2.06109	-1.46032	0.0111291	30.6667	21	Blue	1.6087	0.104213	30.6667	49.3333	Green	3.31522	1e-05	30.6667	101.667	Blue
386009857	YP_005928134.1	PPUBIRD1_0223	Extracellular	-	-	AlgP	10.4781	30733.2	29	20	22	25	27	43	25	19	41	50	40	47	3.09112	2.76574	4.45772	2.31021	12.6248	350.16	26.3666	5	50	B1	6	1.07633	1.32432	0.137004	24.6667	32.6667	Green	1.18919	0.273725	24.6667	29.3333	Red	1.89189	0.00273115	24.6667	46.6667	Blue
386011244	YP_005929521.1	PPUBIRD1_1647	Cytoplasmic	COG2081	Function unknown	Electron transfer flavoprotein-ubiquinone oxidoreductase	5.56277	60275.2	3	2	2	4	6	2	56	57	85	90	86	92	0.199087	3.28493	4.44627	0.116134	8.04643	1276.02	65.343	24	85	GB3	27	4.72552	1.5	0.118898	3.33333	5	Green	20.1	0.00129493	3.33333	67	Blue	27.1	1e-05	3.33333	90.3333	Blue
386013201	YP_005931478.1	PPUBIRD1_3683	Cytoplasmic	COG1049	Central metabolism	protein LeuC	5.54687	51222.9	36	50	45	25	38	30	27	22	63	68	83	70	1.81559	2.18652	4.31448	2.55745	10.874	990.23	48.0084	18	83	B2	19	2.77831	-1.39583	0.0428196	44.6667	32	Green	-1.16522	0.332249	44.6667	38.3333	Red	1.67164	0.00429046	44.6667	74.6667	Blue
386011922	YP_005930199.1	PPUBIRD1_2362	Cytoplasmic Membrane	COG1033	Function unknown	MexF	5.5984	114688	116	94	108	155	162	196	170	135	144	163	178	147	4.47302	3.91498	4.25504	2.77275	15.4158	1460.34	36.6383	25	170	GB1	28	1.39766	1.60748	0.00510266	107	172	Blue	1.4081	0.0119172	107	150.667	Blue	1.5296	0.00339075	107	163.667	Blue
386012541	YP_005930818.1	PPUBIRD1_3002	Periplasmic	COG1520	Function unknown	QedH	6.68893	69158.4	12	14	11	9	9	11	4	4	46	101	105	83	0.419327	0.780816	4.17881	0.535003	5.91396	882.344	46.5927	20	83	B3	22	1.91825	-1.25	0.0366942	13.3333	10.6667	Blue	1.425	0.353453	13.3333	19	Green	7.3	0.000125049	13.3333	97.3333	Blue
386012770	YP_005931047.1	PPUBIRD1_3243	Cytoplasmic	COG1999	Function unknown	alkyl hydroperoxide reductase AhpC	4.98387	20494.4	10	11	11	15	18	18	28	26	29	23	33	25	2.48848	4.04989	3.9523	1.5614	12.0521	583.91	74.8663	12	29	GB3	14	6.55734	1.54286	0.00193142	11.6667	18	Blue	2.45714	2.78079e-05	11.6667	28.6667	Blue	2.4	0.00301333	11.6667	28	Blue
386013524	YP_005931801.1	PPUBIRD1_4013	Cytoplasmic	COG0764	Lipid transport and metabolism	protein FabZ	6.28838	16572.5	15	11	15	21	16	31	30	19	30	25	21	19	4.10318	4.76693	3.92216	2.47398	15.2663	343.24	56.8493	7	31	S3	7	2.73393	1.61364	0.0612215	14.6667	23.6667	Green	1.86364	0.015739	14.6667	27.3333	Blue	1.54545	0.0111971	14.6667	22.6667	Blue
386013881	YP_005932158.1	PPUBIRD1_4380	Cytoplasmic	COG1165	Central metabolism	Acetolactate synthase isozyme 3 large subunit	6.58061	61944.5	62	64	63	42	54	43	76	90	71	79	83	78	2.24395	3.82601	3.87444	3.05112	12.9955	1006.85	53.0035	21	90	GB2	26	2.61671	-1.35211	0.0063859	64	47.3333	Blue	1.25	0.0244203	64	80	Red	1.26562	0.000240441	64	81	Blue
386013272	YP_005931549.1	PPUBIRD1_3755	Cytoplasmic	COG1764	Central metabolism	OsmC family protein	6.27759	14613.5	6	4	2	7	6	5	10	9	22	20	25	11	1.23174	2.80562	3.83207	0.821158	8.69059	337.1	41.5493	5	25	B2	5	4.32578	1.4	0.0981306	5	7	Green	2.93333	0.0447672	5	14.6667	Green	3.93333	0.0130708	5	19.6667	Blue
386012908	YP_005931185.1	PPUBIRD1_3385	Cytoplasmic	COG0740	Translation and transcription	protein ClpP	5.52469	21296.8	7	8	4	9	8	10	24	16	34	20	34	22	1.2678	3.4747	3.56861	0.892153	9.20327	256.96	38.5417	6	24	GB1	7	1.83189	1.36364	0.0580583	7.33333	10	Green	3.5	0.013258	7.33333	25.6667	Blue	3.59091	0.00689924	7.33333	26.3333	Blue
386013467	YP_005931744.1	PPUBIRD1_3956	Extracellular	COG0654	Central metabolism	glucose-methanol-choline oxidoreductase	5.60658	80984.4	55	70	66	51	52	59	31	38	7	102	89	94	2.00039	0.938453	3.5192	2.35848	8.81652	1363.82	62.8989	25	94	B3	28	2.20308	-1.17576	0.0666567	64.6667	55	Red	-2.4557	0.0105571	64.6667	26.3333	Blue	1.48454	0.00296495	64.6667	96	Blue
386010227	YP_005928504.1	PPUBIRD1_0609	Unknown (This protein may have multiple localization sites)	COG1038	Central metabolism	Acetyl-CoA carboxylase biotin carboxyl carrier protein subunit	4.95059	16131.3	13	10	11	14	14	15	16	14	17	18	21	15	2.66562	2.91359	3.34752	2.1077	11.0344	382.4	61.4379	6	17	GB3	7	2.86382	1.24324	0.0167359	12.3333	15.3333	Blue	1.35135	0.0127407	12.3333	16.6667	Blue	1.54054	0.0132682	12.3333	19	Blue
386009847	YP_005928124.1	PPUBIRD1_0212	Cytoplasmic	COG0625	Translation and transcription	GstE	5.3675	24433.7	11	12	11	11	10	11	19	18	28	25	30	26	1.30967	2.66026	3.3151	1.39152	8.67655	663.62	71.3636	12	30	B2	13	5.16178	-1.05714	0.1151	12.3333	11.6667	Red	1.83784	0.0159579	12.3333	22.6667	Blue	2.27027	0.00027879	12.3333	28	Blue
386011333	YP_005929610.1	PPUBIRD1_1739	Cytoplasmic	COG0532	Translation and transcription	Elongation factor G 2	5.28214	77807.4	5	7	3	7	13	10	0	0	0	87	85	76	0.385568	0	3.18736	0.192784	3.76571	1142.21	52.4893	25	87	B1	23	2.12141	1.83333	0.0371007	6	11	Blue	-6	0.00617424	6	1	Orange	13.9444	1.32735e-05	6	83.6667	Blue
386014277	YP_005932554.1	PPUBIRD1_4795	Cytoplasmic	-	-	protein PhaF	10.1531	25381.9	18	22	11	27	29	28	9	6	19	26	27	27	3.30945	1.33954	3.15186	2.00931	9.81015	332.48	33.2016	7	26	B1	12	1.68672	1.61111	0.0140472	18	29	Blue	-1.45946	0.163449	18	12.3333	Green	1.53704	0.0201467	18	27.6667	Blue
386010935	YP_005929212.1	PPUBIRD1_1328	Cytoplasmic	COG0498	Central metabolism	Cysteine synthase A	5.71234	34318.7	30	24	24	40	53	41	20	29	30	36	40	31	3.90457	2.30195	3.11783	2.27281	11.5972	657.76	74.0741	12	53	S2	13	2.14534	1.69136	0.00786048	27	45.6667	Blue	1.01235	0.466779	27	27.3333	Red	1.35802	0.0210997	27	36.6667	Blue
386010917	YP_005929194.1	PPUBIRD1_1310	Unknown	COG0778	Central metabolism	Nitroreductase	5.73365	21956.1	13	13	10	10	14	10	21	26	21	18	26	22	1.54854	3.09709	3.006	1.63963	9.29126	367.4	51.7766	7	26	B2	8	2.11731	-1.05405	0.354799	13	12.3333	Red	1.82051	0.00268522	13	23.6667	Blue	1.76923	0.00824452	13	23	Blue
386013067	YP_005931344.1	PPUBIRD1_3546	Unknown	COG4575	Function unknown	hypothetical protein PPUBIRD1_3546	5.10803	11335.9	1	3	0	4	4	1	10	8	11	12	12	10	0.793937	2.55824	2.99932	0.352861	6.70436	260.48	52.8846	6	11	GB3	6	4.15733	1.71429	0.13972	2.33333	4	Green	4.57143	0.00130435	2.33333	10.6667	Blue	5.28571	0.000413845	2.33333	12.3333	Blue
386009939	YP_005928216.1	PPUBIRD1_0308	Periplasmic	COG0834	Central metabolism	amino acid ABC transporter substrate-binding protein	5.44919	27794.1	12	15	10	13	12	16	13	13	27	28	30	25	1.47513	1.90688	2.98624	1.33122	7.69946	500.757	58	10	27	GB3	14	2.02039	1.1	0.259259	13.3333	14.6667	Red	1.4	0.168256	13.3333	18.6667	Green	2.15	0.000861732	13.3333	28.6667	Blue
386010206	YP_005928483.1	PPUBIRD1_0587	Cytoplasmic	COG0221	Central metabolism	Ppa	4.77245	19176.8	9	7	5	7	8	8	27	25	21	16	23	16	1.19937	3.80668	2.86805	1.09507	8.96917	233.41	50.8571	4	25	GB2	4	3.86202	1.08333	0.304327	8	8.66667	Red	3.16667	0.000596441	8	25.3333	Blue	2.41667	0.00606304	8	19.3333	Blue
386010886	YP_005929163.1	PPUBIRD1_1278	Cytoplasmic	COG0152	Central metabolism	PurC	5.36725	26899	18	21	16	17	20	21	39	40	28	30	26	21	2.15622	3.97785	2.86256	2.04469	11.0413	462.05	36.8644	12	39	GB1	13	4.25435	1.05172	0.311979	19.3333	20.3333	Red	1.89655	0.00675093	19.3333	36.6667	Blue	1.37931	0.0348579	19.3333	26.6667	Blue
386014505	YP_005932782.1	PPUBIRD1_5029	Cytoplasmic Membrane	COG0347	Central metabolism	GlnK	5.41862	12322.7	6	5	5	5	7	4	10	10	13	11	15	9	1.29842	2.67799	2.84029	1.29842	8.11512	379.11	66.0714	6	15	B2	8	3.5608	1	0.5	6.33333	6.33333	Red	1.89474	0.00289228	6.33333	12	Blue	2	0.0121348	6.33333	12.6667	Blue
386013226	YP_005931503.1	PPUBIRD1_3709	Cytoplasmic	COG3967	Cell envelope biogenesis, outer membrane	FabG_2	6.61987	25453.2	18	16	16	20	20	14	28	31	27	22	27	22	2.12154	3.37875	2.78944	1.96439	10.2541	552.92	57.3171	9	28	GB1	9	2.71444	1.07547	0.280719	17.6667	19	Red	1.67925	0.000473973	17.6667	29.6667	Blue	1.39623	0.00877369	17.6667	24.6667	Blue
386010996	YP_005929273.1	PPUBIRD1_1393	Unknown	COG0778	Central metabolism	Nitroreductase	6.38325	19935.5	6	7	4	7	8	7	16	14	20	17	23	15	1.10356	2.50809	2.7589	0.85275	7.2233	414.14	50.2703	8	23	B2	8	2.99158	1.25	0.0759173	6.66667	8.33333	Red	2.65	0.00253186	6.66667	17.6667	Blue	2.9	0.00388842	6.66667	19.3333	Blue
386014294	YP_005932571.1	PPUBIRD1_4812	Periplasmic	COG4623	Cell envelope biogenesis, outer membrane	amino acid ABC transporter substrate-binding protein	7.76197	29829.4	18	24	19	12	20	11	31	33	30	31	28	23	1.44153	3.15125	2.74896	2.04496	9.3867	494.47	56.391	10	31	B1	11	2.08806	-1.3913	0.0761587	21.3333	15.3333	Green	1.51562	0.0029363	21.3333	32.3333	Blue	1.32812	0.0393491	21.3333	28.3333	Blue
386011684	YP_005929961.1	PPUBIRD1_2116	Cytoplasmic	-	-	hypothetical protein PPUBIRD1_2116	6.19345	132565	31	28	42	80	54	120	58	46	77	128	132	98	1.91604	1.36537	2.70056	0.761889	6.74385	2388.72	54.1315	48	128	B1	54	2.58542	2.47115	0.0302154	34.6667	85.6667	Blue	1.76923	0.0278272	34.6667	61.3333	Blue	3.47115	0.000879457	34.6667	120.333	Blue
386014245	YP_005932522.1	PPUBIRD1_4760	Cytoplasmic	COG1607	Lipid transport and metabolism	Thioesterase superfamily protein	6.74015	14892.7	0	0	0	4	7	26	8	7	7	13	16	11	2.48443	1.47723	2.68587	0	6.64754	292.08	63.1579	7	26	S3	7	2.57373	13.3333	0.0739275	1	13.3333	Green	8.33333	1.2632e-05	1	8.33333	Blue	14.3333	0.000391531	1	14.3333	Blue
386012399	YP_005930676.1	PPUBIRD1_2859	Unknown	-	-	hypothetical protein PPUBIRD1_2859	5.66255	12667.5	0	0	0	0	0	0	0	0	12	12	14	8	0	0.947306	2.68403	0	3.63134	312.16	58.1818	6	14	B2	6	3.39522	1	0.5	1	1	Red	5	0.18695	1	5	Green	12.3333	0.00150819	1	12.3333	Blue
386014547	YP_005932824.1	PPUBIRD1_5072	Cytoplasmic	COG4230	Central metabolism	Aldehyde dehydrogenase family protein	5.56144	53020.4	10	10	8	47	65	43	23	17	36	50	47	40	2.9234	1.43341	2.58391	0.528098	7.46882	635.54	40.2414	10	50	B1	12	1.23324	5.09677	0.00169386	10.3333	52.6667	Blue	2.54839	0.0235922	10.3333	26.3333	Blue	4.51613	0.000139833	10.3333	46.6667	Blue
386013041	YP_005931318.1	PPUBIRD1_3520	Unknown	COG0589	Signal transduction mechanisms	Universal stress protein	5.9438	16256.3	7	7	6	9	13	9	16	15	17	12	16	14	1.90695	2.9527	2.58361	1.23029	8.67356	275.57	81.5068	7	16	B2	9	4.35847	1.47826	0.0279643	7.66667	11.3333	Blue	2.21739	7.55057e-05	7.66667	17	Blue	1.95652	0.00182513	7.66667	15	Blue
386011256	YP_005929533.1	PPUBIRD1_1660	Cytoplasmic Membrane	COG2142	Central metabolism	SdhD	8.93153	13569.9	2	3	3	1	3	6	9	10	7	10	15	9	0.736923	1.916	2.50554	0.589539	5.748	178.36	16.3934	3	15	B2	3	1.21309	1.18182	0.338934	3.66667	4.33333	Red	2.63636	0.00156279	3.66667	9.66667	Blue	3.36364	0.00502986	3.66667	12.3333	Blue
386014157	YP_005932434.1	PPUBIRD1_4669	Cytoplasmic	COG2183	Translation and transcription	Ribonuclease R	7.67671	96614.6	38	46	44	75	93	100	77	48	80	90	74	75	2.77391	2.12183	2.47375	1.32485	8.69434	1286.44	40.7235	27	100	S3	39	1.57998	2.0687	0.0019843	43.6667	90.3333	Blue	1.58779	0.0352812	43.6667	69.3333	Green	1.84733	0.0014577	43.6667	80.6667	Blue
386011017	YP_005929294.1	PPUBIRD1_1415	Periplasmic	COG0834	Central metabolism	Cationic amino acid ABC transporter, periplasmic binding protein	7.61634	28284.7	11	15	11	12	20	16	15	16	25	27	25	17	1.69703	1.97987	2.43948	1.30813	7.4245	563.33	44.8276	9	27	B1	11	1.43673	1.275	0.120561	13.3333	17	Red	1.475	0.0700588	13.3333	19.6667	Green	1.8	0.0164504	13.3333	24	Blue
386010498	YP_005928775.1	PPUBIRD1_0886	Cytoplasmic Membrane	COG1033	Function unknown	protein SecD	8.9804	66830.6	22	19	32	29	30	81	62	26	62	59	53	48	2.09485	2.24448	2.39411	1.09231	7.82576	1035.18	38.7097	21	81	S3	23	1.90136	1.88158	0.136791	25.3333	47.6667	Green	2.01316	0.0559368	25.3333	51	Green	2.14474	0.00228702	25.3333	54.3333	Blue
386011394	YP_005929671.1	PPUBIRD1_1803	Cytoplasmic	COG0473	Central metabolism	isocitrate dehydrogenase	5.37993	45643.5	19	30	16	27	34	29	3	0	32	28	42	38	1.9718	0.766813	2.36617	1.42408	6.52887	588.6	46.4115	13	42	B2	18	1.86805	1.36765	0.0766984	22.6667	31	Green	-1.78947	0.208433	22.6667	12.6667	Green	1.63235	0.0368756	22.6667	37	Blue
386013768	YP_005932045.1	PPUBIRD1_4263	Periplasmic	COG0834	Central metabolism	AapJ	5.82705	36387.7	0	0	0	0	0	0	0	0	30	35	26	24	0	0.824454	2.33595	0	3.16041	647.84	50.5848	12	35	B1	13	1.73761	1	0.5	1	1	Red	11	0.18695	1	11	Green	29.3333	0.000555817	1	29.3333	Blue
386009820	YP_005928097.1	PPUBIRD1_0184	Cytoplasmic Membrane	COG1282	Central metabolism	protein PntB	6.71837	50152.3	12	11	10	11	12	18	2	0	1	40	40	33	0.81751	0.0598178	2.25314	0.657996	3.78846	348.6	22.3849	6	40	B2	6	0.572587	1.22222	0.151774	12	14.6667	Red	-6	0.000127608	12	2	Blue	3.22222	0.00018776	12	38.6667	Blue
386010741	YP_005929018.1	PPUBIRD1_1131	Unknown	COG0278	Translation and transcription	Glutaredoxin-like protein	4.90469	12129.1	6	4	4	5	4	4	15	14	12	8	11	8	1.0718	3.3803	2.22605	1.15425	7.83239	231.39	42.3423	4	14	GB2	4	2.75369	-1.0625	0.338934	5.66667	5.33333	Red	2.58824	0.000619412	5.66667	14.6667	Blue	1.76471	0.011323	5.66667	10	Blue
386014489	YP_005932766.1	PPUBIRD1_5013	Cytoplasmic Membrane	COG0855	Central metabolism	polyphosphate kinase	6.57857	83880.3	9	14	15	25	30	44	23	20	17	64	62	50	1.18025	0.715305	2.09823	0.453027	4.44682	846.457	32.3963	15	64	B1	17	0.78477	2.4878	0.0136462	13.6667	34	Blue	1.53659	0.0223096	13.6667	21	Blue	4.36585	0.000317942	13.6667	59.6667	Blue
386011119	YP_005929396.1	PPUBIRD1_1519	Cytoplasmic	COG0835	Cell motility and secretion	chemotaxis protein CheW	4.38575	17773.1	4	6	7	3	4	5	11	14	11	13	14	10	0.675177	2.02553	2.0818	0.956501	5.73901	420.93	62.2642	6	14	GB2	6	1.93819	-1.33333	0.0945018	6.66667	5	Green	1.95	0.00448545	6.66667	13	Blue	2	0.00552825	6.66667	13.3333	Blue
386013302	YP_005931579.1	PPUBIRD1_3786	Cytoplasmic	COG1535	Central metabolism	Isochorismatase superfamily hydrolase	7.04879	21269.9	0	3	0	4	5	8	12	11	14	16	17	11	0.79925	1.73954	2.06865	0.141044	4.74849	396.71	58.6735	8	17	B2	8	2.67363	3.33333	0.0202728	2	6.66667	Orange	6.66667	0.000525289	2	13.3333	Blue	7.83333	0.00145939	2	15.6667	Blue
386011888	YP_005930165.1	PPUBIRD1_2327	Cytoplasmic	COG4230	Central metabolism	Aldehyde dehydrogenase	5.53461	53332.3	0	0	0	12	21	18	36	37	47	34	40	35	0.956269	2.25005	2.04379	0	5.25011	789.87	54.326	15	47	GB3	17	1.34377	18	0.00150819	1	18	Blue	41	0.000169452	1	41	Blue	37.3333	2.00734e-05	1	37.3333	Blue
386014114	YP_005932391.1	PPUBIRD1_4625	Outer Membrane	COG4773	Central metabolism	TonB-dependent copper receptor	5.76177	74530.7	0	0	0	0	0	0	0	0	25	51	49	52	0	0.335432	2.03943	0	2.37486	838.08	44.7674	18	52	B3	20	1.15048	1	0.5	1	1	Red	9.33333	0.18695	1	9.33333	Green	51.6667	1e-05	1	51.6667	Blue
386012957	YP_005931234.1	PPUBIRD1_3434	Cytoplasmic	COG0447	Central metabolism	FadB_2	5.43268	27604.3	7	10	9	9	13	7	9	13	21	20	18	18	1.05056	1.55773	2.02867	0.941881	5.57884	461.03	47.8599	9	20	B1	12	1.75306	1.10345	0.319384	9.66667	10.6667	Red	1.58621	0.0970718	9.66667	15.3333	Green	2.03448	0.000413845	9.66667	19.6667	Blue
386013564	YP_005931841.1	PPUBIRD1_4054	Cytoplasmic	COG2352	Central metabolism	phosphoenolpyruvate carboxylase	6.28081	96983.9	35	38	39	57	70	93	40	31	28	67	61	68	2.26842	1.02079	2.02095	1.15483	6.46499	1209.31	38.4	23	68	B3	30	1.64872	1.93913	0.0136599	38.3333	74.3333	Blue	-1.12745	0.158924	38.3333	34	Red	1.73043	0.000179368	38.3333	66.3333	Blue
386010614	YP_005928891.1	PPUBIRD1_1004	Cytoplasmic	COG1544	Translation and transcription	RpoX	6.41044	11494.1	4	5	3	6	7	6	9	9	9	7	7	9	1.65302	2.34903	2.00103	1.04402	7.0471	166.87	82.3529	4	9	GB1	5	3.02905	1.46667	0.0124481	5	7.33333	Blue	2	0.000489044	5	10	Blue	1.73333	0.0070863	5	8.66667	Blue
386011323	YP_005929600.1	PPUBIRD1_1729	Cytoplasmic	COG3262	Central metabolism	NuoCD	6.08151	67566.1	41	26	20	19	25	24	53	59	47	45	43	44	1.00642	2.35325	1.95364	1.28763	6.60094	962.72	55.8179	21	53	GB1	24	1.87147	-1.26761	0.193018	30	23.6667	Red	1.8	0.0141436	30	54	Blue	1.5	0.0375136	30	45	Blue
386013038	YP_005931315.1	PPUBIRD1_3517	Cytoplasmic	COG0183	Lipid transport and metabolism	protein FadA	6.53256	41528.9	11	11	11	53	58	50	8	14	26	22	33	26	3.87682	1.15582	1.95045	0.794628	7.77772	791.15	57.0332	14	50	S3	16	2.17527	4.55556	2.63065e-05	12	54.6667	Blue	1.41667	0.199104	12	17	Green	2.33333	0.00380577	12	28	Blue
386011472	YP_005929749.1	PPUBIRD1_1883	Unknown	COG2015	Central metabolism	Sterol-binding domain-containing protein	4.34087	11304.4	1	1	2	2	2	2	9	6	9	7	10	5	0.530767	2.12307	1.94615	0.353845	4.95383	236.15	40.9524	3	9	GB3	3	2.2621	1.28571	0.0580583	2.33333	3	Green	3.85714	0.0015991	2.33333	9	Blue	3.57143	0.00789992	2.33333	8.33333	Blue
386014216	YP_005932493.1	PPUBIRD1_4730	Cytoplasmic	COG1012	Central metabolism	PutA	5.94881	142506	27	29	27	68	62	107	66	66	82	98	85	81	1.66309	1.50169	1.85256	0.582433	5.59977	1787.34	44.0395	37	98	B1	40	1.63073	2.7907	0.0110323	28.6667	80	Blue	2.52326	0.000624227	28.6667	72.3333	Blue	3.10465	0.000154681	28.6667	89	Blue
386014491	YP_005932768.1	PPUBIRD1_5015	Cytoplasmic	COG0693	Function unknown	ElbB	4.96603	23249.7	5	5	4	9	10	9	6	3	10	12	13	18	1.20432	0.817214	1.84948	0.602158	4.47317	262.94	61.086	7	18	B3	8	2.29958	1.82353	0.000292205	5.66667	10.3333	Blue	1.29412	0.231403	5.66667	7.33333	Red	2.70588	0.00342751	5.66667	15.3333	Blue
386014569	YP_005932846.1	PPUBIRD1_5094	Cytoplasmic	COG1758	Translation and transcription	protein RpoZ	4.4039	9739.86	2	3	2	6	3	4	7	4	6	6	8	4	1.33472	1.7454	1.84808	0.718696	5.6469	144.18	81.6092	3	7	GB1	3	1.95555	1.6	0.0505958	3.33333	5.33333	Green	2	0.0120551	3.33333	6.66667	Orange	2.1	0.0189983	3.33333	7	Blue
386010411	YP_005928688.1	PPUBIRD1_0797	Cytoplasmic	COG0579	Function unknown	Mqo1	8.19463	54248	28	28	24	27	39	35	30	29	37	34	31	34	1.86182	1.76965	1.82495	1.47471	6.93114	550.51	29.6813	10	34	B1	12	0.874868	1.25301	0.0685045	27.6667	34.6667	Red	1.19277	0.0672086	27.6667	33	Red	1.22892	0.00955183	27.6667	34	Blue
386011414	YP_005929691.1	PPUBIRD1_1823	Cytoplasmic Membrane	COG0670	Function unknown	hypothetical protein PPUBIRD1_1823	7.87326	24370.7	2	6	7	19	19	29	12	9	8	16	10	16	2.7492	1.18995	1.72338	0.615493	6.27803	120.12	9.41704	2	29	S3	2	0.983527	3.88889	0.00456122	6	23.3333	Blue	1.77778	0.0371387	6	10.6667	Green	2.5	0.0116229	6	15	Blue
386010260	YP_005928537.1	PPUBIRD1_0642	Extracellular	COG0451	Cell envelope biogenesis, outer membrane	short-chain dehydrogenase	5.54595	24646.6	2	0	1	11	11	7	2	1	22	17	18	7	1.17663	1.01434	1.70409	0.12172	4.01677	445.99	60.9649	8	22	GB3	8	2.08528	5.33333	0.00198356	2	10.6667	Blue	4.66667	0.172762	2	9.33333	Green	7.5	0.01086	2	15	Blue
386012199	YP_005930476.1	PPUBIRD1_2648	Periplasmic	COG4574	Function unknown	Ecotin	8.4999	17374	0	0	0	0	1	0	9	9	12	10	12	7	0.0575572	1.72672	1.66916	0	3.45343	292.02	50.3145	6	9	GB2	6	1.57591	1.33333	0.18695	1	1.33333	Green	11	0.000281002	1	11	Blue	10.6667	0.00132526	1	10.6667	Blue
386010368	YP_005928645.1	PPUBIRD1_0754	Unknown	COG1535	Central metabolism	Isochorismatase superfamily hydrolase	5.43493	23011.8	0	0	0	0	0	0	0	0	11	14	15	9	0	0.478016	1.65133	0	2.12934	289.85	50.9709	7	15	B2	7	1.62184	1	0.5	1	1	Red	4.66667	0.18695	1	4.66667	Green	13.6667	0.00120497	1	13.6667	Blue
386013089	YP_005931366.1	PPUBIRD1_3568	Cytoplasmic	COG0684	Central metabolism	Regulator of ribonuclease activity A	4.79157	17593.9	2	2	2	7	9	6	6	4	13	8	13	8	1.25043	1.30727	1.6483	0.341027	4.54703	223.12	58.2822	6	13	GB3	6	1.97634	2.77778	0.00188601	3	8.33333	Blue	2.88889	0.053199	3	8.66667	Green	3.55556	0.00501545	3	10.6667	Blue
386010144	YP_005928421.1	PPUBIRD1_0522	Cytoplasmic	COG0629	DNA replication, recombination and repair	Ssb	5.87612	20046.9	10	8	6	9	8	7	12	14	11	11	12	10	1.19719	1.84567	1.64614	1.19719	5.8862	211.89	47.5138	4	11	B1	5	0.990594	1	0.5	9	9	Red	1.48148	0.020321	9	13.3333	Blue	1.33333	0.0404001	9	12	Blue
386012198	YP_005930475.1	PPUBIRD1_2647	Cytoplasmic	COG0623	Central metabolism	BdhA	6.54217	26767	0	0	0	0	0	0	0	0	19	12	14	18	0	0.709828	1.64381	0	2.35364	290.81	39.0625	5	18	B3	5	1.29985	1	0.5	1	1	Red	7.33333	0.18695	1	7.33333	Green	15.6667	0.000571309	1	15.6667	Blue
386014146	YP_005932423.1	PPUBIRD1_4657	Cytoplasmic	COG0171	Central metabolism	protein NadE	5.65974	29270.3	6	10	4	10	15	12	3	6	16	19	15	13	1.26408	0.854108	1.60572	0.683286	4.4072	437.02	44	8	15	S2	9	1.15009	1.73913	0.0341164	7.66667	13.3333	Blue	1.21739	0.359262	7.66667	9.33333	Red	2.17391	0.0112981	7.66667	16.6667	Blue
386013933	YP_005932210.1	PPUBIRD1_4433	Cytoplasmic	COG0735	Central metabolism	Fur family ferric uptake regulator	5.43135	15189.7	1	1	0	2	2	2	6	6	10	8	10	6	0.395004	1.44835	1.58002	0.131668	3.55504	312.34	46.2687	5	10	B2	6	1.45268	1.8	0.00806504	1.66667	3	Orange	5	0.00416756	1.66667	8.33333	Blue	5.4	0.00182513	1.66667	9	Blue
386010551	YP_005928828.1	PPUBIRD1_0939	Cytoplasmic	COG3604	Translation and transcription	Two component Fis family transcriptional regulator	5.14586	20892.7	4	8	4	5	4	6	3	2	13	12	14	7	0.717955	0.861546	1.5795	0.765819	3.92482	200.66	57.754	5	13	GB3	6	1.20911	-1.05556	0.4149	6.33333	6	Red	1.10526	0.433881	6.33333	7	Red	1.89474	0.0418234	6.33333	12	Blue
386013880	YP_005932157.1	PPUBIRD1_4379	Cytoplasmic	COG0440	Central metabolism	protein IlvH	5.92994	17773.6	4	4	4	2	3	2	12	12	8	11	11	6	0.393842	1.80042	1.57537	0.675158	4.44479	298.83	44.1718	5	12	GB1	6	1.5189	-1.5	0.00374522	5	3.33333	Orange	2.33333	0.00374522	5	11.6667	Blue	2.06667	0.0164504	5	10.3333	Blue
386011573	YP_005929850.1	PPUBIRD1_1997	Cytoplasmic	-	-	hypothetical protein PPUBIRD1_1997	9.98863	13540.2	0	0	0	2	3	1	2	4	9	8	6	7	0.443123	1.10781	1.55093	0	3.10186	167.86	35.2941	4	6	B2	4	1.22664	3	0.0128607	1	3	Orange	6	0.0371007	1	6	Green	8	0.000132753	1	8	Blue
386012792	YP_005931069.1	PPUBIRD1_3265	Unknown	COG0599	Function unknown	Alkylhydroperoxidase	6.70835	11708.8	0	0	0	0	0	0	0	0	8	7	9	2	0	0.683246	1.5373	0	2.22055	227.93	46.4912	4	9	B2	4	2.12965	1	0.5	1	1	Red	3.66667	0.18695	1	3.66667	Green	7	0.0224544	1	7	Blue
386011306	YP_005929583.1	PPUBIRD1_1712	Cytoplasmic	COG0655	Function unknown	ChrR	8.52909	20313.4	3	2	2	2	2	2	3	4	9	11	11	9	0.295371	0.787656	1.52608	0.344599	2.95371	293.91	75.8065	7	11	B2	7	1.58249	-1.11111	0.18695	3.33333	3	Red	1.9	0.0934109	3.33333	6.33333	Green	3.4	0.000213546	3.33333	11.3333	Blue
386013774	YP_005932051.1	PPUBIRD1_4270	Cytoplasmic	COG1702	Signal transduction mechanisms	PhoH family protein	5.53486	51823.9	3	4	5	27	35	29	10	11	32	27	27	25	1.75595	1.02269	1.52439	0.231553	4.53459	571.75	41.3793	12	29	S3	14	1.40334	6.26667	0.00021991	5	31.3333	Blue	3.73333	0.0651729	5	18.6667	Green	5.46667	1e-05	5	27.3333	Blue
386010426	YP_005928703.1	PPUBIRD1_0812	Unknown	-	-	hypothetical protein PPUBIRD1_0812	9.17112	50588.8	8	7	1	9	9	10	0	1	26	25	26	24	0.553482	0.533715	1.48254	0.316276	2.88602	432.48	35.4626	10	25	B1	13	0.752468	1.63158	0.072352	6.33333	10.3333	Green	1.57895	0.348856	6.33333	10	Green	4.10526	0.000480735	6.33333	26	Blue
386013283	YP_005931560.1	PPUBIRD1_3766	Cytoplasmic	COG1024	Lipid transport and metabolism	Enoyl-CoA hydratase	7.06377	24644	2	2	1	4	2	2	9	7	13	14	12	10	0.324623	1.17676	1.4608	0.202889	3.16507	448.28	47.5983	7	13	GB3	7	1.20043	1.375	0.125408	2.66667	3.66667	Green	4	0.00559442	2.66667	10.6667	Blue	4.875	0.000502777	2.66667	13	Blue
386013587	YP_005931864.1	PPUBIRD1_4077	Unknown	COG4230	Central metabolism	gamma-aminobutyraldehyde dehydrogenase	5.55388	50871.8	3	4	2	7	11	8	0	0	26	22	27	25	0.511088	0.511088	1.45464	0.176915	2.65373	405.57	31.8565	7	26	GB3	9	0.651493	2.41667	0.00657904	4	9.66667	Blue	2.41667	0.274868	4	9.66667	Green	6.41667	7.85933e-05	4	25.6667	Blue
386012876	YP_005931153.1	PPUBIRD1_3352	Cytoplasmic	COG2224	Central metabolism	PrpB	5.33504	31806.3	7	10	8	16	17	16	4	5	16	18	17	11	1.54058	0.786008	1.44626	0.786008	4.55885	352.25	43.2432	7	16	S1	9	1.2124	1.85714	0.000528782	9.33333	17.3333	Blue	1	0.5	9.33333	9.33333	Red	1.75	0.0205752	9.33333	16.3333	Blue
386014393	YP_005932670.1	PPUBIRD1_4913	Cytoplasmic	COG3053	Central metabolism	CoaD protein	6.97963	17982.5	3	4	4	4	3	2	17	16	9	10	8	8	0.500486	2.3356	1.44585	0.611705	4.89364	328.99	59.6273	7	17	GB1	8	2.93353	-1.16667	0.18695	4.66667	4	Red	3.21429	0.00760835	4.66667	15	Blue	2.07143	0.00128513	4.66667	9.66667	Blue
386013758	YP_005932035.1	PPUBIRD1_4253	Unknown	COG3105	Function unknown	hypothetical protein PPUBIRD1_4253	5.86477	16008.3	4	2	1	3	2	3	11	15	8	8	8	7	0.499739	2.12389	1.43675	0.437272	4.49765	192.7	60.6897	5	15	GB2	7	1.77421	1.1	0.370761	3.33333	3.66667	Red	3.7	0.00760895	3.33333	12.3333	Blue	2.6	0.00240634	3.33333	8.66667	Blue
386010028	YP_005928305.1	PPUBIRD1_0405	Cytoplasmic	COG1960	Lipid transport and metabolism	Acyl-CoA dehydrogenase domain-containing protein	5.6214	65499.3	15	6	2	22	24	36	20	17	28	36	26	32	1.25192	0.992377	1.43513	0.351149	4.03058	879.12	49.9168	18	36	B1	23	1.38503	3.26923	0.0139142	8.66667	28.3333	Blue	2.61538	0.025181	8.66667	22.6667	Blue	3.73077	0.00398986	8.66667	32.3333	Blue
386009893	YP_005928170.1	PPUBIRD1_0261	Cytoplasmic	COG1225	Translation and transcription	LsfA	5.68484	23933.4	2	3	2	3	3	3	2	3	12	18	8	8	0.376044	0.710304	1.42061	0.292478	2.79944	296.67	50	7	18	B1	9	1.2553	1.2	0.0580583	3.33333	4	Red	2	0.178005	3.33333	6.66667	Green	3.7	0.0274256	3.33333	12.3333	Blue
386013398	YP_005931675.1	PPUBIRD1_3884	Cytoplasmic	COG4963	Intracellular trafficking, secretion and vesicular transport	protein MinD	5.9163	29631.6	7	8	4	9	13	10	6	7	10	15	15	12	1.07993	0.776199	1.41741	0.641208	3.91474	307.08	30	6	15	B1	10	0.939666	1.59091	0.0316692	7.33333	11.6667	Blue	1.18182	0.23831	7.33333	8.66667	Red	2.04545	0.00401156	7.33333	15	Blue
386014559	YP_005932836.1	PPUBIRD1_5084	Cytoplasmic	COG0856	Central metabolism	protein PyrE	5.08948	23065	6	6	5	4	7	7	18	22	13	10	12	10	0.780403	2.29785	1.38738	0.737048	5.20269	419.5	74.6479	9	22	GB2	10	2.33624	1.05	0.383822	6.66667	7	Red	2.8	0.00512262	6.66667	18.6667	Blue	1.75	0.00128513	6.66667	11.6667	Blue
386014425	YP_005932702.1	PPUBIRD1_4947	Unknown	-	-	hypothetical protein PPUBIRD1_4947	6.36193	16619.7	2	2	2	2	6	8	7	8	9	8	9	6	0.962713	1.44407	1.3839	0.361017	4.1517	149.81	34.1772	4	8	B1	4	0.932338	2.11111	0.0658888	3	6.33333	Green	3	0.000242064	3	9	Blue	2.88889	0.00150819	3	8.66667	Blue
386013363	YP_005931640.1	PPUBIRD1_3848	Cytoplasmic	COG2519	Translation and transcription	protein UbiG	5.59549	26067.3	4	6	7	6	6	3	7	7	11	11	12	13	0.575432	0.959054	1.38104	0.652157	3.56768	366.69	53.8793	7	13	B3	8	1.11641	-1.11111	0.321665	6.66667	6	Red	1.4	0.0853091	6.66667	9.33333	Green	1.95	0.00193142	6.66667	13	Blue
386014175	YP_005932452.1	PPUBIRD1_4689	Cytoplasmic	COG1949	Translation and transcription	Orn	5.59472	20774.4	4	5	6	6	6	5	9	12	9	6	11	11	0.818314	1.44408	1.34781	0.722042	4.33225	110.23	28.3333	3	11	B2	3	0.700782	1.11111	0.18695	6	6.66667	Red	1.83333	0.00617424	6	11	Blue	1.72222	0.034967	6	10.3333	Blue
386012128	YP_005930405.1	PPUBIRD1_2575	Cytoplasmic	COG1218	Central metabolism	Inositol monophosphatase family protein	4.54667	27779.7	5	8	8	6	6	6	10	9	12	13	12	12	0.647955	1.11592	1.33191	0.755948	3.85173	171.8	40.6844	4	12	GB3	4	0.652762	-1.14286	0.18695	8	7	Red	1.41667	0.0333833	8	11.3333	Green	1.66667	0.00359116	8	13.3333	Blue
386013839	YP_005932116.1	PPUBIRD1_4337	Cytoplasmic Membrane	COG1966	Signal transduction mechanisms	protein CstA	8.90776	73701.6	10	6	7	5	10	14	19	6	9	30	38	30	0.393479	0.46132	1.32969	0.312069	2.49655	405.87	12.6453	7	38	B2	7	0.41717	1.23077	0.261957	8.66667	10.6667	Red	1.42308	0.21135	8.66667	12.3333	Green	3.88462	0.000514314	8.66667	33.6667	Blue
386010470	YP_005928747.1	PPUBIRD1_0857	Cytoplasmic Membrane	COG0843	Central metabolism	CyoB	7.78861	74356.3	9	5	7	1	3	10	26	11	19	37	34	27	0.188283	0.75313	1.31798	0.282424	2.54181	260.08	9.82143	6	34	B2	6	0.359585	-1.41176	0.237499	8	5.66667	Green	2.45833	0.0299758	8	19.6667	Blue	4.20833	0.000639824	8	33.6667	Blue
386009834	YP_005928111.1	PPUBIRD1_0199	Extracellular	-	-	Surface adhesion protein, putative	4.11989	887684	38	27	51	147	164	266	225	157	237	400	434	326	0.650006	0.69732	1.30677	0.130677	2.78477	3561.16	11.0343	57	400	B1	60	0.280395	4.87395	0.00764167	39.6667	193.333	Blue	5.22689	0.00145784	39.6667	207.333	Blue	9.77311	0.000218831	39.6667	387.667	Blue
386013024	YP_005931301.1	PPUBIRD1_3503	Cytoplasmic	COG0492	Translation and transcription	SthA	7.21748	50921.9	4	7	8	13	16	23	15	27	25	19	28	19	1.02117	1.31574	1.2961	0.373121	4.00614	452.96	38.1466	11	23	S3	12	0.952101	2.5	0.013141	7.33333	18.3333	Blue	3.18182	0.00742095	7.33333	23.3333	Blue	3.13636	0.00417672	7.33333	23	Blue
386010469	YP_005928746.1	PPUBIRD1_0856	Cytoplasmic Membrane	COG1622	Central metabolism	CyoA	5.46723	32530.7	9	11	7	5	5	2	11	11	12	15	15	12	0.368883	1.04517	1.29109	0.829986	3.53512	123.78	9.7973	2	12	B3	3	0.295063	-2	0.0153473	10	5	Blue	1.23333	0.0620851	10	12.3333	Red	1.5	0.0153473	10	15	Blue
386011384	YP_005929661.1	PPUBIRD1_1793	Cytoplasmic	COG2267	Lipid transport and metabolism	hypothetical protein PPUBIRD1_1793	6.02124	30228.9	4	4	3	5	6	6	0	0	13	13	13	13	0.562375	0.430052	1.29015	0.36389	2.64647	209.17	36.2319	5	13	GB3	5	0.589032	1.42857	0.0066178	4.66667	6.66667	Orange	1.14286	0.442758	4.66667	5.33333	Red	3	1e-05	4.66667	14	Blue
386010425	YP_005928702.1	PPUBIRD1_0811	Unknown	-	-	hypothetical protein PPUBIRD1_0811	5.17709	67925.4	15	10	4	1	1	4	2	1	22	29	28	30	0.0883322	0.368051	1.28082	0.426939	2.16414	519.7	30.0955	11	29	B1	12	0.726084	-3.55556	0.0414695	10.6667	3	Green	-1.14286	0.434137	10.6667	9.33333	Red	2.8125	0.00196247	10.6667	30	Blue
386013060	YP_005931337.1	PPUBIRD1_3539	Cytoplasmic	COG0066	Central metabolism	protein AcnA	5.61992	99237.6	20	22	19	51	61	66	10	5	15	38	46	42	1.79367	0.302305	1.26968	0.614686	3.98035	1210.35	42.2782	23	66	S3	25	1.17807	2.82812	0.000486379	21.3333	60.3333	Blue	-1.93939	0.0133486	21.3333	11	Blue	2.01562	0.000467103	21.3333	43	Blue
386012874	YP_005931151.1	PPUBIRD1_3350	Cytoplasmic	COG0066	Central metabolism	Aconitate hydratase	5.53767	94169.4	20	21	17	28	35	45	43	26	17	36	42	41	1.14687	0.913248	1.26368	0.615912	3.93971	960.5	44.2642	23	43	GB1	27	1.07318	1.81967	0.0152123	20.3333	37	Blue	1.45902	0.146547	20.3333	29.6667	Green	2	0.00038835	20.3333	40.6667	Blue
386012540	YP_005930817.1	PPUBIRD1_3001	Unknown	COG2010	Central metabolism	Cytochrome c-type protein	5.13947	16270	0	0	0	0	0	0	0	0	8	7	7	6	0	0.491702	1.22926	0	1.72096	237.3	41.1765	4	7	B2	4	0.957115	1	0.5	1	1	Red	3.66667	0.18695	1	3.66667	Green	7.66667	1.84416e-05	1	7.66667	Blue
386011686	YP_005929963.1	PPUBIRD1_2118	Cytoplasmic Membrane	-	-	hypothetical protein PPUBIRD1_2118	5.0081	243981	27	35	65	93	87	248	99	55	143	108	86	103	1.75424	1.21731	1.21731	0.520533	4.70939	4031.06	54.2302	86	248	S3	89	2.88326	3.31538	0.068219	43.3333	143.667	Green	2.30769	0.0560968	43.3333	100	Green	2.30769	0.00659996	43.3333	100	Blue
386011085	YP_005929362.1	PPUBIRD1_1485	Cytoplasmic Membrane	COG0438	Cell envelope biogenesis, outer membrane	Glycosyl transferase family protein	5.35421	189069	22	22	25	33	18	75	43	11	68	87	74	69	0.666424	0.645268	1.21649	0.364947	2.89313	1725.44	34.0776	38	87	B1	53	0.952575	1.79167	0.164253	24	43	Green	1.73611	0.172641	24	41.6667	Green	3.23611	0.00029973	24	77.6667	Blue
386011572	YP_005929849.1	PPUBIRD1_1996	Cytoplasmic	COG0346	Central metabolism	Lactoylglutathione lyase	5.13916	19810.9	5	5	4	1	4	3	11	14	6	9	9	6	0.403819	1.5648	1.21146	0.706683	3.88676	259.03	49.1429	6	14	GB2	7	2.04429	-1.54545	0.0505958	5.66667	3.66667	Green	2	0.0370107	5.66667	11.3333	Green	1.58824	0.0170547	5.66667	9	Blue
386013007	YP_005931284.1	PPUBIRD1_3486	Cytoplasmic	COG0176	Central metabolism	Transaldolase	5.37313	33657.5	7	9	8	15	20	19	3	3	14	16	11	12	1.6044	0.594221	1.15873	0.713065	4.07041	674.47	51.9481	10	20	S2	10	1.72128	2.11111	0.00180112	9	19	Blue	-1.17391	0.368799	9	7.66667	Red	1.55556	0.0187951	9	14	Blue
386013492	YP_005931769.1	PPUBIRD1_3981	Cytoplasmic	COG4753	Signal transduction mechanisms	LuxR family two component transcriptional regulator	5.05472	23466.4	0	0	0	0	1	3	4	4	11	9	10	8	0.170456	0.809667	1.15058	0	2.1307	348.28	33.3333	6	11	GB3	7	1.03352	2.33333	0.102553	1	2.33333	Green	7.33333	0.0266503	1	7.33333	Blue	10	4.9441e-05	1	10	Blue
386014112	YP_005932389.1	PPUBIRD1_4623	Periplasmic	COG2847	Central metabolism	hypothetical protein PPUBIRD1_4623	6.00631	17389.8	0	0	0	0	0	0	1	0	7	7	8	5	0	0.460041	1.1501	0	1.61014	176.17	24.8447	3	7	GB3	3	0.879119	1	0.5	1	1	Red	3.66667	0.144739	1	3.66667	Green	7.66667	0.000820645	1	7.66667	Blue
386013313	YP_005931590.1	PPUBIRD1_3797	Cytoplasmic	COG0284	Central metabolism	PyrF	5.13513	24535.7	6	6	4	4	4	5	8	11	11	10	10	8	0.52984	1.22271	1.14119	0.652111	3.54585	322.02	60.515	6	11	GB3	9	0.971755	-1.1875	0.125408	6.33333	5.33333	Red	1.73684	0.0088987	6.33333	11	Blue	1.63158	0.0066178	6.33333	10.3333	Blue
386011198	YP_005929475.1	PPUBIRD1_1600	Cytoplasmic	COG2993	Central metabolism	CcoO	8.78411	22636.6	0	0	2	1	2	2	1	0	6	7	7	11	0.220881	0.309234	1.10441	0.0883525	1.72287	209.19	25.7426	4	7	B1	4	0.847406	1.6	0.125408	1.66667	2.66667	Green	2	0.222807	1.66667	3.33333	Green	5.6	0.0033887	1.66667	9.33333	Blue
386010037	YP_005928314.1	PPUBIRD1_0414	Cytoplasmic	COG5424	Central metabolism	PqqC	6.25392	29056.5	0	0	0	0	0	0	0	0	10	10	10	12	0	0.344157	1.1013	0	1.44546	242.47	33.8645	6	12	B3	7	0.783152	1	0.5	1	1	Red	4.33333	0.18695	1	4.33333	Green	11.6667	4.46083e-05	1	11.6667	Blue
386010331	YP_005928608.1	PPUBIRD1_0715	Unknown (This protein may have multiple localization sites)	COG0334	Central metabolism	protein GdhA	6.12189	48550.4	10	13	11	21	14	21	8	17	19	14	20	19	1.15344	0.906276	1.09165	0.700304	3.85167	707.107	39.6861	12	21	S1	19	1.26399	1.59459	0.0211972	12.3333	19.6667	Blue	1.27027	0.197174	12.3333	15.6667	Red	1.51351	0.0184262	12.3333	18.6667	Blue
386011135	YP_005929412.1	PPUBIRD1_1536	Cytoplasmic	COG0384	Function unknown	PhzF family phenazine biosynthesis protein	4.8687	28428.6	3	4	4	6	5	5	6	3	10	13	10	8	0.562814	0.668341	1.09045	0.386935	2.70854	295.47	27.4809	4	13	B1	5	0.481212	1.35714	0.0120551	4.66667	6.33333	Orange	1.57143	0.132073	4.66667	7.33333	Green	2.42857	0.00552825	4.66667	11.3333	Blue
386013748	YP_005932025.1	PPUBIRD1_4243	Unknown	COG2857	Central metabolism	protein PetC	6.51963	28977.8	9	8	6	2	3	4	3	3	14	11	10	10	0.310583	0.690184	1.06979	0.793712	2.86426	191.74	38.61	5	14	GB3	5	0.619287	-2.16667	0.00572346	8.66667	4	Blue	-1.13043	0.401993	8.66667	7.66667	Red	1.30769	0.0237103	8.66667	11.3333	Blue
386011195	YP_005929472.1	PPUBIRD1_1597	Cytoplasmic Membrane	COG0348	Central metabolism	Iron-sulfur cluster-binding protein	8.75369	53388.1	5	2	0	4	9	9	1	0	2	19	22	13	0.412077	0.0561923	1.01146	0.131115	1.61085	173.7	16.5254	4	19	B1	5	0.304963	2.5	0.0432763	3.33333	8.33333	Green	-1.66667	0.220912	3.33333	2	Green	5.7	0.00327989	3.33333	19	Blue
386011745	YP_005930022.1	PPUBIRD1_2179	Unknown	-	-	hypothetical protein PPUBIRD1_2179	9.07057	20767.2	0	3	0	4	5	3	4	0	8	8	9	4	0.577834	0.577834	1.01121	0.144459	2.31134	286.73	27.9793	4	8	B1	4	0.700782	2.5	0.0300849	2	5	Orange	2.5	0.149559	2	5	Green	4	0.0151598	2	8	Blue
386010499	YP_005928776.1	PPUBIRD1_0887	Cytoplasmic Membrane	COG0342	Intracellular trafficking, secretion and vesicular transport	SecF	4.99527	32710.5	9	5	8	7	6	14	12	12	16	12	10	11	0.825424	1.22285	1.00885	0.672567	3.72969	135.13	11.9205	2	14	S3	2	0.293959	1.2	0.291142	8.33333	10	Red	1.72	0.0143842	8.33333	14.3333	Blue	1.44	0.0256872	8.33333	12	Blue
386010026	YP_005928303.1	PPUBIRD1_0403	Cytoplasmic	COG0857	Function unknown	BioD	5.25438	23797.6	2	2	0	0	1	3	2	3	5	6	6	12	0.168084	0.42021	1.0085	0.168084	1.76488	167.98	39.3805	4	12	B3	4	0.792338	1	0.5	2.33333	2.33333	Red	1.85714	0.072352	2.33333	4.33333	Green	3.85714	0.0170547	2.33333	9	Blue
386009819	YP_005928096.1	PPUBIRD1_0183	Cytoplasmic	COG4670	Lipid transport and metabolism	Acetyl-CoA hydrolase/transferase family protein	5.71868	53923.7	2	2	2	3	4	5	34	30	20	20	17	17	0.222537	1.55776	1.00142	0.111268	2.89298	443.59	29.5775	9	34	GB1	10	0.693779	1.66667	0.0128607	3	5	Orange	9.66667	0.00167562	3	29	Blue	6.33333	4.46083e-05	3	19	Blue
386013161	YP_005931438.1	PPUBIRD1_3643	Cytoplasmic	COG0446	Function unknown	2,4-dienoyl-CoA reductase	6.67231	72276.6	5	3	4	4	3	6	9	10	11	25	26	21	0.179865	0.415072	0.996173	0.166029	1.75714	579.82	32.8909	11	26	B2	12	0.605337	1.06667	0.383822	5	5.33333	Red	2.2	0.00091313	5	11	Blue	5	0.000127608	5	25	Blue
386010444	YP_005928721.1	PPUBIRD1_0831	Cytoplasmic	COG0157	Central metabolism	NadC	5.36117	30189.9	4	4	5	4	4	5	3	0	10	11	8	11	0.430608	0.430608	0.99371	0.430608	2.28553	144.46	16.6667	3	11	B1	5	0.450376	1	0.5	5.33333	5.33333	Red	1	0.5	5.33333	5.33333	Red	2.0625	0.00289228	5.33333	11	Blue
386013307	YP_005931584.1	PPUBIRD1_3791	Cytoplasmic	COG0625	Translation and transcription	glutathione S-transferase	5.51712	23192.6	0	0	0	2	3	2	2	3	13	9	11	3	0.30182	0.776109	0.991695	0	2.06962	248.01	62.5	5	11	B2	6	1.05356	3.33333	0.00109606	1	3.33333	Orange	7	0.0813647	1	7	Green	8.66667	0.0166156	1	8.66667	Blue
386013682	YP_005931959.1	PPUBIRD1_4175	Cytoplasmic Membrane	COG1033	Function unknown	ArpB	5.55265	112722	0	0	0	70	69	116	96	55	82	37	49	24	2.2622	2.06703	0.975851	0	5.30508	959.58	32.2857	19	96	GB1	20	0.794574	86	0.00269412	1	86	Blue	78.6667	0.00148288	1	78.6667	Blue	37.6667	0.00354203	1	37.6667	Blue
386010075	YP_005928352.1	PPUBIRD1_0453	Cytoplasmic	COG0269	Central metabolism	hypothetical protein PPUBIRD1_0453	5.03969	24065.4	4	4	6	2	4	2	13	12	6	6	9	8	0.332427	1.28816	0.955729	0.581748	3.15806	229.13	39.2857	5	12	GB2	8	1.00171	-1.54545	0.0505958	5.66667	3.66667	Green	2	0.0341164	5.66667	11.3333	Green	1.52941	0.0266691	5.66667	8.66667	Blue
386014281	YP_005932558.1	PPUBIRD1_4799	Cytoplasmic	COG1041	DNA replication, recombination and repair	UbiE protein	9.0584	28379.5	2	6	0	2	0	4	6	4	9	12	10	5	0.21142	0.669496	0.95139	0.281893	2.1142	330.69	28.9062	6	12	B1	7	0.806737	-1.22222	0.383822	3.66667	3	Red	2	0.0919344	3.66667	7.33333	Green	2.72727	0.0405141	3.66667	10	Blue
386012777	YP_005931054.1	PPUBIRD1_3250	Cytoplasmic	COG0778	Central metabolism	PnrB	6.71178	24240.3	2	2	2	3	4	4	5	6	4	7	8	8	0.45379	0.618804	0.948833	0.247522	2.26895	219.12	35.9447	5	8	B3	6	0.774012	1.55556	0.00374522	3	4.66667	Orange	2	0.00326669	3	6	Orange	2.88889	3.51053e-05	3	8.66667	Blue
386010777	YP_005929054.1	PPUBIRD1_1167	Outer Membrane	COG1360	Cell motility and secretion	OmpA/MotB domain-containing protein	5.16135	24069.1	2	2	1	4	4	3	1	0	7	6	9	7	0.457018	0.332377	0.914036	0.207736	1.91117	194.76	18.2609	2	9	B2	2	0.41482	1.75	0.0066178	2.66667	4.66667	Orange	1.375	0.337259	2.66667	3.66667	Green	3.125	0.00192897	2.66667	8.33333	Blue
386009995	YP_005928272.1	PPUBIRD1_0368	Unknown	COG0225	Translation and transcription	protein MsrA	4.92033	24565	4	3	5	6	4	6	7	8	8	6	8	8	0.651334	0.936293	0.895584	0.488501	2.97171	178.59	25.6757	3	6	S3	3	0.404192	1.26667	0.102553	5	6.33333	Red	1.73333	0.00266406	5	8.66667	Blue	1.66667	0.00972088	5	8.33333	Blue
386013589	YP_005931866.1	PPUBIRD1_4079	Cytoplasmic	COG1902	Central metabolism	NADH:flavin oxidoreductase	5.73074	40458.9	1	1	0	6	3	6	0	0	13	8	15	13	0.370747	0.321314	0.889792	0.0494329	1.63129	391.66	37.5	8	15	B2	9	0.747675	3.6	0.0073603	1.66667	6	Orange	3.2	0.223179	1.66667	5.33333	Green	7.8	0.00289228	1.66667	13	Blue
386013849	YP_005932126.1	PPUBIRD1_4347	Cytoplasmic Membrane	COG1271	Central metabolism	CioA	9.02191	51751.6	6	1	0	2	5	4	0	0	2	18	16	11	0.212554	0.0386461	0.869538	0.135261	1.256	169.42	19.9143	4	16	B2	4	0.38933	1.4	0.275893	3.33333	4.66667	Green	-2	0.222807	3.33333	1.66667	Green	4.8	0.0052411	3.33333	16	Blue
386011324	YP_005929601.1	PPUBIRD1_1730	Cytoplasmic Membrane	COG1941	Central metabolism	protein NuoB	5.17791	25506.7	0	2	0	4	5	5	6	4	7	9	8	5	0.548875	0.666492	0.862519	0.0784108	2.1563	245.28	37.7778	5	9	B1	8	0.727648	3.4	0.00291034	1.66667	5.66667	Orange	4	0.00531831	1.66667	6.66667	Orange	5	0.00416756	1.66667	8.33333	Blue
386013630	YP_005931907.1	PPUBIRD1_4120	Cytoplasmic	COG0854	Central metabolism	PdxJ	5.77823	26697.9	0	3	3	4	4	5	1	2	11	10	7	6	0.486929	0.524385	0.86149	0.224737	2.09754	233.66	27.6423	6	11	GB3	7	0.87225	1.77778	0.0456301	3	5.33333	Green	1.88889	0.234264	3	5.66667	Green	2.88889	0.0111349	3	8.66667	Blue
386013866	YP_005932143.1	PPUBIRD1_4364	Cytoplasmic	COG1023	Central metabolism	MmsB	5.85572	30343.5	0	0	0	0	6	2	0	0	11	14	6	6	0.263648	0.362515	0.856855	0	1.48302	200.13	34.5763	4	14	B1	6	0.739817	3.66667	0.102553	1	3.66667	Green	4.66667	0.18695	1	4.66667	Green	9.66667	0.0156879	1	9.66667	Blue
386012767	YP_005931044.1	PPUBIRD1_3240	Cytoplasmic	COG3132	Function unknown	hypothetical protein PPUBIRD1_3240	5.34062	23922.3	0	0	0	0	0	0	0	1	3	6	5	9	0	0.167208	0.836039	0	1.00325	170.98	35.814	5	6	B1	7	0.787677	1	0.5	1	1	Red	2.33333	0.102553	1	2.33333	Green	7.66667	0.00258343	1	7.66667	Blue
386011319	YP_005929596.1	PPUBIRD1_1725	Cytoplasmic Membrane	COG0650	Central metabolism	protein NuoH	5.79244	37612.8	2	0	0	7	5	6	8	2	7	14	7	10	0.478561	0.451974	0.824188	0.0531735	1.8079	106.58	6.86567	2	7	B2	2	0.252372	4.2	0.00188601	1.66667	7	Blue	4	0.0321451	1.66667	6.66667	Orange	6.8	0.00529255	1.66667	11.3333	Blue
386013364	YP_005931641.1	PPUBIRD1_3849	Cytoplasmic	COG0241	Central metabolism	phosphoglycolate phosphatase	4.6832	24357.3	3	3	2	3	2	2	2	6	6	6	5	9	0.287388	0.574776	0.821108	0.328443	2.01172	298.74	29.148	4	6	GB2	10	0.578673	-1.1	0.259259	3.66667	3.33333	Red	1.54545	0.109653	3.66667	5.66667	Green	2.09091	0.016339	3.66667	7.66667	Blue
386013199	YP_005931476.1	PPUBIRD1_3681	Cytoplasmic	COG2265	Translation and transcription	UbiE/COQ5 family methyltransferase	5.55382	28173.2	0	0	0	0	0	0	0	0	8	12	6	5	0	0.283958	0.816379	0	1.10034	148.89	38.9764	4	12	B1	4	0.643284	1	0.5	1	1	Red	3.66667	0.18695	1	3.66667	Green	8.66667	0.0123642	1	8.66667	Blue
386013410	YP_005931687.1	PPUBIRD1_3896	Cytoplasmic	COG0560	Central metabolism	HAD family hydrolase	4.78804	24539.3	0	0	0	0	2	1	0	0	8	6	9	5	0.122253	0.326007	0.815019	0	1.26328	186.8	46.5438	4	8	GB3	4	0.57242	2	0.0791512	1	2	Green	3.66667	0.18695	1	3.66667	Green	7.66667	0.00258343	1	7.66667	Blue
386012158	YP_005930435.1	PPUBIRD1_2605	Cytoplasmic Membrane	COG0489	DNA replication, recombination and repair	Protein-tyrosine kinase	6.59436	29608.4	4	2	1	0	4	3	0	0	11	8	10	6	0.236419	0.371516	0.810581	0.236419	1.65494	150.03	28.3582	3	11	GB3	3	0.328347	1	0.5	3.33333	3.33333	Red	1.4	0.370761	3.33333	4.66667	Green	2.7	0.00877023	3.33333	9	Blue
386013012	YP_005931289.1	PPUBIRD1_3491	Outer Membrane	COG2853	Cell envelope biogenesis, outer membrane	VacJ family lipoprotein	5.42884	26119.4	5	0	0	0	0	0	7	3	7	8	5	8	0	0.650858	0.804	0.191429	1.64629	167.97	37.4468	5	8	B1	6	0.704586	-2.66667	0.18695	2.66667	1	Green	2.5	0.0670978	2.66667	6.66667	Green	3	0.0258468	2.66667	8	Blue
386013405	YP_005931682.1	PPUBIRD1_3891	Unknown	COG0687	Central metabolism	Fe3+ ABC transporter periplasmic component-like protein	5.80634	38581.7	0	0	0	2	3	2	0	0	10	11	12	8	0.181433	0.25919	0.803489	0	1.24411	297.58	32.4859	5	11	B1	5	0.550695	3.33333	0.00109606	1	3.33333	Orange	4.33333	0.18695	1	4.33333	Green	11.3333	0.000502777	1	11.3333	Blue
386011253	YP_005929530.1	PPUBIRD1_1657	Unknown	-	-	Lipid-binding START domain-containing protein	8.34415	22430.6	0	0	0	0	0	0	2	2	6	6	4	8	0	0.445819	0.802474	0	1.24829	123.92	38.1188	4	8	B3	5	0.637797	1	0.5	1	1	Red	4.33333	0.0333833	1	4.33333	Green	7	0.00326669	1	7	Blue
386009767	YP_005928044.1	PPUBIRD1_0130	Cytoplasmic	-	-	hypothetical protein PPUBIRD1_0130	4.90469	23800.1	2	1	2	2	2	1	2	3	8	7	6	6	0.210083	0.546216	0.798316	0.210083	1.7647	141.69	32.8638	4	7	B1	5	0.594909	1	0.5	2.66667	2.66667	Red	2	0.1151	2.66667	5.33333	Green	2.75	0.000292205	2.66667	7.33333	Blue
386013027	YP_005931304.1	PPUBIRD1_3506	Unknown (This protein may have multiple localization sites)	COG0513	DNA replication, recombination and repair	hypothetical protein PPUBIRD1_3506	5.58312	127298	13	14	21	32	19	44	22	14	29	41	30	25	0.746281	0.510614	0.754137	0.377068	2.3881	899.21	24.9781	17	41	B1	23	0.534623	1.92157	0.0548889	17	32.6667	Green	1.33333	0.160669	17	22.6667	Green	1.94118	0.020202	17	33	Blue
386012939	YP_005931216.1	PPUBIRD1_3416	Unknown	COG0024	Translation and transcription	Peptidase M24	5.37609	65344.5	6	5	7	8	5	7	12	12	17	18	15	16	0.30607	0.627444	0.749872	0.275463	1.95885	367.09	22.093	8	18	B1	11	0.615539	1.09524	0.280719	7	7.66667	Red	2.09524	0.00609483	7	14.6667	Blue	2.47619	0.000303481	7	17.3333	Blue
386010564	YP_005928841.1	PPUBIRD1_0952	Cytoplasmic	COG3710	Translation and transcription	ColR	5.80803	25473.4	0	3	0	1	2	3	3	4	6	6	7	6	0.23554	0.510337	0.745877	0.11777	1.60952	187.47	25.5507	3	6	GB3	3	0.388268	1.5	0.217665	2	3	Green	2.66667	0.0333833	2	5.33333	Green	3.66667	0.00359116	2	7.33333	Blue
386013903	YP_005932180.1	PPUBIRD1_4402	Cytoplasmic	COG0166	Central metabolism	hypothetical protein PPUBIRD1_4402	6.28976	61372.3	11	8	7	8	15	10	6	10	13	17	16	12	0.537702	0.472526	0.73323	0.423644	2.1671	349.7	19.4946	6	13	GB3	6	0.321046	1.24138	0.193327	9.66667	12	Red	1.10345	0.346598	9.66667	10.6667	Red	1.65517	0.0155628	9.66667	16	Blue
386014414	YP_005932691.1	PPUBIRD1_4936	Cytoplasmic	COG2203	Signal transduction mechanisms	PtsP	5.42133	83301.5	10	15	13	15	15	16	8	10	2	15	21	25	0.552211	0.240092	0.73228	0.456175	1.98076	472.13	25.0329	12	25	B3	14	0.561901	1.19512	0.0740741	13.6667	16.3333	Red	-1.78261	0.0497555	13.6667	7.66667	Green	1.56098	0.038842	13.6667	21.3333	Blue
386014138	YP_005932415.1	PPUBIRD1_4649	Cytoplasmic	COG0451	Cell envelope biogenesis, outer membrane	Short chain dehydrogenase/reductase family oxidoreductase	6.10896	27406	2	4	2	2	2	4	2	0	5	8	8	4	0.291907	0.255419	0.729768	0.291907	1.569	194.75	29.5276	4	8	B1	4	0.504199	1	0.5	3.66667	3.66667	Red	-1.1	0.422507	3.66667	3.33333	Red	2.09091	0.0275203	3.66667	7.66667	Blue
386010238	YP_005928515.1	PPUBIRD1_0620	Unknown (This protein may have multiple localization sites)	COG2373	Function unknown	lipoprotein yfhM	5.37619	178131	23	12	23	22	14	45	35	15	51	51	36	42	0.454721	0.566997	0.724185	0.325602	2.07151	1231.38	31.2078	31	51	GB3	34	0.676186	1.37705	0.242785	20.3333	28	Green	1.70492	0.131995	20.3333	34.6667	Green	2.16393	0.00710152	20.3333	44	Blue
386013170	YP_005931447.1	PPUBIRD1_3652	Cytoplasmic	COG3967	Cell envelope biogenesis, outer membrane	short-chain dehydrogenase	4.97252	26380.9	0	0	0	0	1	0	1	0	4	4	7	8	0.0379063	0.189531	0.720219	0	0.947656	93.81	17.7165	2	4	GB3	2	0.235648	1.33333	0.18695	1	1.33333	Green	2.66667	0.118898	1	2.66667	Green	7.33333	0.00310681	1	7.33333	Blue
386013948	YP_005932225.1	PPUBIRD1_4449	Cytoplasmic	COG1111	DNA replication, recombination and repair	HsdR protein	5.40477	89590.2	8	7	8	9	6	11	19	14	3	20	25	19	0.29021	0.40183	0.714364	0.256724	1.66313	385.017	18.4244	10	20	B1	14	0.375815	1.11538	0.26954	8.66667	9.66667	Red	1.5	0.206056	8.66667	13	Green	2.57692	0.000961803	8.66667	22.3333	Blue
386010772	YP_005929049.1	PPUBIRD1_1162	Cytoplasmic	COG0031	Central metabolism	Pyridoxal-phosphate dependent enzyme family protein	7.13896	32590.4	0	0	0	0	0	0	0	0	0	7	12	4	0	0	0.70573	0	0.70573	184.42	20	5	12	B2	5	0.538692	1	0.5	1	1	Red	1	0.5	1	1	Red	8.66667	0.0151687	1	8.66667	Blue
386013525	YP_005931802.1	PPUBIRD1_4014	Cytoplasmic	COG2171	Central metabolism	protein LpxD	5.98638	36475.7	0	0	0	0	0	0	3	3	0	8	8	9	0	0.164493	0.685388	0	0.849881	187.09	14.5299	3	9	B3	3	0.26076	1	0.5	1	1	Red	3	0.0580583	1	3	Green	9.33333	1e-05	1	9.33333	Blue
386013469	YP_005931746.1	PPUBIRD1_3958	Periplasmic	-	-	hypothetical protein PPUBIRD1_3958	5.46115	48437	4	6	4	2	2	2	1	0	11	9	14	9	0.123872	0.247744	0.660652	0.289035	1.3213	321.48	16.8161	5	14	B2	5	0.339755	-1.88889	0.00806504	5.66667	3	Orange	-1.13333	0.430564	5.66667	5	Red	2.05882	0.0143842	5.66667	11.6667	Blue
386013636	YP_005931913.1	PPUBIRD1_4126	Periplasmic	COG3480	Signal transduction mechanisms	AlgY	5.66771	49828.1	7	8	7	8	13	12	4	7	12	9	12	11	0.662276	0.461587	0.642207	0.441518	2.20759	215.65	32.1199	6	13	S2	8	0.407436	1.44	0.0394638	8.33333	12	Blue	1.04	0.447187	8.33333	8.66667	Red	1.4	0.0120551	8.33333	11.6667	Blue
386011683	YP_005929960.1	PPUBIRD1_2115	Cytoplasmic	-	-	hypothetical protein PPUBIRD1_2115	5.96312	75399.9	8	5	8	21	20	19	3	6	0	17	12	18	0.795757	0.119364	0.623343	0.278515	1.81698	444.92	33.0396	12	18	B3	17	0.698511	2.625	0.000177305	8	21	Blue	-2	0.0580583	8	4	Green	2.08333	0.0073603	8	16.6667	Blue
386014180	YP_005932457.1	PPUBIRD1_4694	Cytoplasmic	COG0607	Central metabolism	protein RhdA	5.86324	29504.2	3	4	4	4	4	6	2	0	6	6	6	6	0.474509	0.271148	0.610082	0.372828	1.72857	125.91	11.1524	2	6	S3	3	0.329724	1.21429	0.125408	4.66667	5.66667	Red	-1.27273	0.303584	4.66667	3.66667	Red	1.5	0.00109606	4.66667	7	Blue
386013885	YP_005932162.1	PPUBIRD1_4384	Cytoplasmic	COG0645	Function unknown	hypothetical protein PPUBIRD1_4384	5.24763	57960.6	9	8	5	7	14	12	17	23	12	13	12	10	0.569352	0.897161	0.603859	0.379568	2.44994	442.48	31.1538	9	23	GB2	13	0.632726	1.44	0.100923	8.33333	12	Green	2.2	0.0211578	8.33333	18.3333	Blue	1.52	0.0219072	8.33333	12.6667	Blue
386013730	YP_005932007.1	PPUBIRD1_4225	Cytoplasmic	COG0769	Cell envelope biogenesis, outer membrane	protein MurC	5.93945	52133	5	6	3	5	4	2	3	3	11	13	9	8	0.210999	0.326089	0.575451	0.268544	1.38108	235.11	20.5394	5	9	B2	5	0.312979	-1.21429	0.233802	5.66667	4.66667	Red	1.17647	0.369899	5.66667	6.66667	Red	1.94118	0.0195103	5.66667	11	Blue
386013749	YP_005932026.1	PPUBIRD1_4244	Cytoplasmic Membrane	COG1290	Central metabolism	cytochrome b/b6 protein	8.23568	46002.1	3	1	0	0	2	3	0	0	0	8	13	5	0.108691	0	0.565191	0.0869525	0.760834	128.74	8.91089	3	13	B2	3	0.202758	1.14286	0.401241	2.33333	2.66667	Red	-2.33333	0.102553	2.33333	1	Green	4.14286	0.0211972	2.33333	9.66667	Blue
386010201	YP_005928478.1	PPUBIRD1_0581	Cytoplasmic	-	-	hypothetical protein PPUBIRD1_0581	5.18149	90816.4	0	2	2	4	4	5	2	1	1	17	16	15	0.143146	0.0440449	0.528539	0.0440449	0.759775	375.97	17.0398	8	16	B2	10	0.36999	2.28571	0.00789992	2.33333	5.33333	Orange	1	0.5	2.33333	2.33333	Red	7.28571	3.82922e-05	2.33333	17	Blue
386010484	YP_005928761.1	PPUBIRD1_0872	Unknown	COG0309	Translation and transcription	Selenide, water dikinase	5.37967	36219.6	3	3	0	5	8	4	2	0	4	8	5	6	0.469359	0.165656	0.524577	0.165656	1.32525	113.17	30.5233	3	5	B2	3	0.364512	2.22222	0.0394638	3	6.66667	Green	1	0.5	3	3	Red	2.44444	0.0156879	3	7.33333	Blue
386014455	YP_005932732.1	PPUBIRD1_4979	Cytoplasmic	COG3968	Function unknown	Glutamine synthetase, putative	4.8043	50918.5	0	0	1	0	0	2	1	3	5	11	6	7	0.0392785	0.176753	0.471341	0.0196392	0.707012	258.93	17.4672	4	11	B1	5	0.249782	1.25	0.338934	1.33333	1.66667	Red	3	0.0453666	1.33333	4	Green	6.75	0.00401156	1.33333	9	Blue
386011890	YP_005930167.1	PPUBIRD1_2330	Periplasmic	-	-	hypothetical protein PPUBIRD1_2330	7.23194	56676.8	0	0	0	0	0	0	6	6	10	9	9	8	0	0.388166	0.458742	0	0.846908	225.52	14.7793	5	10	GB3	7	0.351142	1	0.5	1	1	Red	8.33333	0.00266406	1	8.33333	Blue	9.66667	1e-05	1	9.66667	Blue
386013388	YP_005931665.1	PPUBIRD1_3874	Cytoplasmic Membrane	COG4146	Function unknown	ActP protein	9.26803	58940.3	0	0	0	4	1	3	9	7	9	10	10	7	0.13573	0.424158	0.45809	0	1.01798	135.21	5.77617	3	10	B2	3	0.155916	3.66667	0.0195103	1	3.66667	Orange	9.33333	0.000117808	1	9.33333	Blue	10	0.000421916	1	10	Blue
386011315	YP_005929592.1	PPUBIRD1_1721	Cytoplasmic Membrane	COG1007	Central metabolism	NADH-quinone oxidoreductase subunit L	8.96639	66094.2	4	1	4	7	5	12	12	8	14	10	10	10	0.363118	0.514417	0.453898	0.136169	1.4676	109.78	3.07942	2	5	S2	2	0.0900264	2.25	0.0481705	4	9	Green	3.08333	0.00736623	4	12.3333	Blue	2.75	0.00109606	4	11	Blue
386014454	YP_005932731.1	PPUBIRD1_4978	Cytoplasmic	COG0174	Central metabolism	Glutamine synthetase, putative	5.01981	50903.7	2	1	1	3	5	4	2	1	7	9	9	5	0.235739	0.196449	0.451833	0.0785797	0.962601	179.44	16.5929	3	5	S2	3	0.249782	2.14286	0.00806504	2.33333	5	Orange	1.85714	0.174321	2.33333	4.33333	Green	3.71429	0.00498466	2.33333	8.66667	Blue
386013077	YP_005931354.1	PPUBIRD1_3556	Cytoplasmic	COG0742	DNA replication, recombination and repair	RlmL	8.61215	82306.3	4	6	5	8	8	8	1	4	1	13	11	12	0.291594	0.0728985	0.437391	0.182246	0.984129	304.98	17.6712	7	13	B1	7	0.320083	1.5	0.00326669	6	9	Blue	-2	0.0300849	6	3	Orange	2.16667	0.000508331	6	13	Blue
386010424	YP_005928701.1	PPUBIRD1_0810	Cytoplasmic	COG1020	Central metabolism	Acyl-CoA synthetase	5.4657	62127.9	6	4	3	3	3	2	2	2	10	9	10	7	0.128767	0.225342	0.418492	0.209246	0.981846	285.24	18.9286	6	10	B2	9	0.316522	-1.45455	0.0759173	5.33333	3.66667	Green	1.0625	0.455626	5.33333	5.66667	Red	1.8125	0.0127407	5.33333	9.66667	Blue
386011204	YP_005929481.1	PPUBIRD1_1606	Cytoplasmic Membrane	COG0843	Central metabolism	CcoN_2	9.37885	52789.2	5	2	1	6	5	9	8	2	10	7	6	9	0.378866	0.378866	0.416752	0.151546	1.32603	156.23	5.06329	2	7	B1	2	0.113568	2.09091	0.0391124	3.66667	7.66667	Blue	2.09091	0.105433	3.66667	7.66667	Green	2.27273	0.0175842	3.66667	8.33333	Blue
386009673	YP_005927950.1	PPUBIRD1_0035	Cytoplasmic	COG2226	Central metabolism	cyclopropane-fatty-acyl-phospholipid synthase	5.67942	44274.5	0	1	2	4	5	4	0	0	5	5	9	4	0.293623	0.112932	0.406555	0.0677591	0.880868	138.53	12.9442	3	5	B1	4	0.211516	2.66667	0.00374522	2	5.33333	Orange	1.33333	0.362329	2	2.66667	Red	3.5	0.0187951	2	7	Blue
386010955	YP_005929232.1	PPUBIRD1_1349	Cytoplasmic	COG1020	Central metabolism	long-chain-fatty-acid--CoA ligase	7.91124	61772.1	0	0	0	0	0	0	1	0	2	8	10	7	0	0.0485656	0.404713	0	0.453279	187.61	12.2124	4	10	B2	4	0.202379	1	0.5	1	1	Red	2	0.0791512	1	2	Green	9.33333	0.000349789	1	9.33333	Blue
386014408	YP_005932685.1	PPUBIRD1_4929	Cytoplasmic Membrane	COG4087	Function unknown	CadA	5.94661	79911.1	1	0	0	6	3	5	4	0	3	12	10	5	0.175195	0.0875974	0.337876	0.0125139	0.613182	372.73	10.7427	5	12	B1	7	0.195786	4.25	0.00502986	1.33333	5.66667	Orange	2.5	0.092037	1.33333	3.33333	Green	7.5	0.0073603	1.33333	10	Blue
386014295	YP_005932572.1	PPUBIRD1_4813	Cytoplasmic Membrane	COG1215	Cell envelope biogenesis, outer membrane	Glucans biosynthesis glucosyltransferase H	8.79781	91358.4	3	2	1	0	0	8	3	0	3	8	8	12	0.0875672	0.0656754	0.306485	0.0656754	0.525403	144.527	8.07834	4	8	S3	4	0.133335	1.22222	0.409495	3	3.66667	Red	1	0.5	3	3	Red	3.44444	0.0036228	3	10.3333	Blue
386009945	YP_005928222.1	PPUBIRD1_0316	Unknown	COG2982	Cell envelope biogenesis, outer membrane	AsmA family protein	5.85368	80357.3	0	1	0	3	4	6	1	2	0	8	9	7	0.161777	0.0373332	0.298666	0.0124444	0.510221	244.79	12.6667	6	8	B1	9	0.237869	4	0.0066178	1.33333	5.33333	Orange	1.5	0.18695	1.33333	2	Green	6.75	0.000163211	1.33333	9	Blue
386013146	YP_005931423.1	PPUBIRD1_3627	Cytoplasmic	COG0419	DNA replication, recombination and repair	SbcC	5.46135	136161	5	5	4	6	3	15	14	10	20	16	12	12	0.176262	0.323147	0.29377	0.10282	0.895999	405.817	13.2619	10	16	B1	13	0.234681	1.58824	0.204684	5.66667	9	Green	2.76471	0.0134046	5.66667	15.6667	Blue	2.52941	0.00161663	5.66667	14.3333	Blue
386013249	YP_005931526.1	PPUBIRD1_3732	Cytoplasmic Membrane	COG1960	Lipid transport and metabolism	protein FadE	6.01919	88814.2	1	2	0	3	5	2	0	0	0	9	8	9	0.112595	0	0.292746	0.0337784	0.439119	170.47	14.4785	6	9	B1	9	0.212985	2.16667	0.0456301	2	4.33333	Green	-2	0.0791512	2	1	Green	4.83333	0.000163211	2	9.66667	Blue
386014311	YP_005932588.1	PPUBIRD1_4830	Cytoplasmic	COG0058	Central metabolism	GlgP	6.03023	91842.1	0	0	0	3	3	2	0	0	0	12	6	7	0.087106	0	0.272206	0	0.359312	346.72	15.5637	8	12	B1	11	0.282911	3.66667	0.000661948	1	3.66667	Orange	1	0.5	1	1	Red	9.33333	0.00545235	1	9.33333	Blue
386011363	YP_005929640.1	PPUBIRD1_1772	Cytoplasmic	COG0366	Central metabolism	Malto-oligosyltrehalose synthase	6.15256	102919	0	2	2	4	6	7	2	2	2	8	10	7	0.165178	0.0582982	0.242909	0.0388655	0.505251	142.49	5.30878	3	10	B2	3	0.117684	2.85714	0.00862641	2.33333	6.66667	Orange	1.28571	0.18695	2.33333	3	Red	4	0.00159241	2.33333	9.33333	Blue
386010958	YP_005929235.1	PPUBIRD1_1352	Cytoplasmic	COG1643	DNA replication, recombination and repair	ATP-dependent RNA helicase hrpA	8.29022	146989	4	3	4	2	2	18	21	11	30	11	10	8	0.149671	0.421799	0.197293	0.0748353	0.843598	627.43	17.2944	15	30	GB3	19	0.393803	1.78571	0.265158	4.66667	8.33333	Green	4.64286	0.0182458	4.66667	21.6667	Blue	2.28571	0.00156279	4.66667	10.6667	Blue
386011623	YP_005929900.1	PPUBIRD1_2048	Outer Membrane	-	-	hypothetical protein PPUBIRD1_2048	5.06842	131498	2	0	0	0	0	2	0	0	0	10	7	5	0.0152094	0	0.167303	0.0152094	0.197722	184.59	6.12083	4	10	B1	5	0.0912168	1	0.5	1.66667	1.66667	Red	-1.66667	0.18695	1.66667	1	Green	5	0.00701396	1.66667	8.33333	Blue
386013435	YP_005931712.1	PPUBIRD1_3922	Cytoplasmic Membrane	COG4565	Translation and transcription	Integral membrane sensor hybrid histidine kinase	8.88665	127169	0	0	0	0	0	2	1	0	1	7	7	4	0.0157272	0.0157272	0.141544	0	0.172999	83.86	3.10613	2	7	B2	3	0.0461551	1.66667	0.18695	1	1.66667	Green	1.66667	0.0580583	1	1.66667	Green	7	0.00194127	1	7	Blue
386010465	YP_005928742.1	PPUBIRD1_0852	Unknown (This protein may have multiple localization sites)	-	-	Surface adhesion protein, putative	3.63668	615307	0	1	2	0	9	22	0	0	0	15	10	9	0.0503813	0	0.055257	0.00487561	0.110514	476.663	2.40887	8	22	S3	9	0.0382301	5.66667	0.109597	2	11.3333	Green	-2	0.0791512	2	1	Green	6.16667	0.00300996	2	12.3333	Blue
Proteins belonging to the Blue Class (PatternLab), with negative fold change
386010111	YP_005928388.1	PPUBIRD1_0489	Cytoplasmic	COG0481	Cell envelope biogenesis, outer membrane	Tuf_2	5.22177	43451.1	1338	1457	1430	1123	1147	63	752	960	893	764	992	856	53.6925	59.9524	60.1135	97.2357	270.994	2178.8	84.6348	36	1430	C3	40	220.705	-1.80993	0.0769939	1409.33	778.667	Green	-1.62117	0.000806074	1409.33	869.333	Blue	-1.61683	0.00102183	1409.33	871.667	Blue	-1.61683	0.00102183
386013356	YP_005931633.1	PPUBIRD1_3841	Cytoplasmic	COG1098	Translation and transcription	RpsA	4.82019	61517.9	637	600	611	419	486	464	626	745	494	488	491	518	22.2537	30.3164	24.3344	30.04	106.944	2546.31	72.2222	42	745	GB2	48	34.1777	-1.34913	0.00105238	617	457.333	Blue	1.00918	0.471052	617	622.667	Red	-1.234	0.000646975	617	500	Blue	-1.234	0.000646975
386011263	YP_005929540.1	PPUBIRD1_1667	Cytoplasmic	COG1042	Central metabolism	protein SucD	5.89288	30091.6	278	335	342	274	332	226	305	319	276	237	223	232	27.6489	29.9087	22.9965	31.7365	112.291	1349.39	93.5374	24	237	B1	26	48.6074	-1.14731	0.163483	319.333	278.333	Red	-1.06091	0.242883	319.333	301	Red	-1.37842	0.00663321	319.333	231.667	Blue	-1.37842	0.00663321
386010105	YP_005928382.1	PPUBIRD1_0483	Unknown (This protein may have multiple localization sites)	COG0222	Translation and transcription	protein RplL	4.74045	12591.8	165	155	158	65	97	105	213	182	89	77	114	89	21.2043	38.4378	22.2367	37.9613	119.84	734.79	94.2149	12	213	GB1	13	70.1432	-1.78148	0.00250667	160.333	90	Blue	1.01247	0.479945	160.333	162.333	Red	-1.69965	0.00213789	160.333	94.3333	Blue	-1.69965	0.00213789
386013535	YP_005931812.1	PPUBIRD1_4024	Cytoplasmic	COG0052	Translation and transcription	protein RpsB	8.85204	27006	275	314	327	175	182	149	254	274	205	202	215	171	18.7366	27.1422	21.773	33.9184	101.57	1134.36	78.7755	20	275	C1	20	36.1435	-1.8055	0.000908181	306.333	169.667	Blue	-1.24864	0.038542	306.333	245.333	Red	-1.55499	0.00290258	306.333	197	Blue	-1.55499	0.00290258
386013879	YP_005932156.1	PPUBIRD1_4378	Cytoplasmic	COG0059	Central metabolism	protein IlvC	5.48466	36347.3	454	516	480	371	412	369	300	308	258	249	241	220	31.6942	23.8257	19.5338	39.8929	114.947	1540.57	76.0355	24	258	GB3	25	17.9876	-1.25801	0.00603871	484.333	385	Blue	-1.67204	0.000602494	484.333	289.667	Blue	-2.03787	0.000122886	484.333	237.667	Blue	-2.03787	0.000122886
386014152	YP_005932429.1	PPUBIRD1_4664	Cytoplasmic	COG0359	Translation and transcription	RplI	5.41596	15457.2	154	159	185	71	97	89	196	215	127	104	123	57	16.6265	34.8057	18.3733	32.2179	102.023	553.63	75	11	196	GB1	12	18.8585	-1.92692	0.00142227	167	86.6667	Blue	1.07984	0.331639	167	180.333	Red	-1.74564	0.0154564	167	95.6667	Blue	-1.74564	0.0154564
386010128	YP_005928405.1	PPUBIRD1_0506	Cytoplasmic	COG0097	Translation and transcription	protein RplF	9.72584	19131.2	134	174	168	111	104	95	171	168	124	107	126	83	16.2039	24.2013	16.5175	24.8808	81.8034	619.31	73.4463	12	168	GB2	13	14.3575	-1.53035	0.00704779	159.667	104.333	Blue	-1.0279	0.418106	159.667	155.333	Red	-1.50157	0.0193965	159.667	106.333	Blue	-1.50157	0.0193965
386013930	YP_005932207.1	PPUBIRD1_4429	Cytoplasmic	COG4820	Central metabolism	DnaK protein	4.83205	68758.5	422	423	435	552	577	592	345	375	244	350	361	341	25.0296	14.0201	15.2999	18.6159	72.9656	3913.13	78.9392	62	592	S3	63	116.591	1.34373	0.000144572	427.667	574.667	Blue	-1.32678	0.028681	427.667	322.333	Blue	-1.21611	0.000219799	427.667	351.667	Blue	-1.21611	0.000219799
386010137	YP_005928414.1	PPUBIRD1_0515	Cytoplasmic	COG2302	Function unknown	protein RpsD	9.97565	23042.2	154	178	155	98	94	59	192	238	110	102	136	92	10.8931	23.4352	14.3215	21.1351	69.785	740.67	58.7379	16	98	S1	17	13.1633	-1.92913	0.00291064	163.333	84.6667	Blue	1.10816	0.334073	163.333	181	Red	-1.47147	0.0138065	163.333	111	Blue	-1.47147	0.0138065
386010660	YP_005928937.1	PPUBIRD1_1050	Cytoplasmic	COG0540	Central metabolism	ArgI	5.92013	37887.1	233	253	201	220	232	162	93	106	133	141	193	164	16.2061	8.76289	13.1443	18.1328	56.2461	1137.32	79.7619	22	164	B3	23	17.1822	-1.11831	0.20434	230	205.667	Red	-2.0597	0.0017544	230	111.667	Blue	-1.37725	0.0209571	230	167	Blue	-1.37725	0.0209571
386011484	YP_005929761.1	PPUBIRD1_1896	Cytoplasmic	COG2130	Function unknown	Alcohol dehydrogenase	5.84954	35445.1	249	272	244	183	220	154	59	74	110	136	149	148	15.7144	6.85567	12.2161	21.5827	56.3688	1329.39	76.1905	17	220	S2	18	9.81254	-1.37143	0.0148455	256	186.667	Blue	-3.12195	0.000282033	256	82	Blue	-1.76147	0.000160375	256	145.333	Blue	-1.76147	0.000160375
386010112	YP_005928389.1	PPUBIRD1_0490	Cytoplasmic	COG0051	Translation and transcription	protein RpsJ	9.7652	11745.4	77	85	86	40	69	53	54	87	77	45	62	30	13.7927	18.5605	11.6642	21.1147	65.132	554.02	69.9029	11	87	GB2	13	47.3824	-1.52121	0.0158873	83.6667	55	Blue	-1.13575	0.1907	83.6667	73.6667	Red	-1.79286	0.00934649	83.6667	46.6667	Blue	-1.79286	0.00934649
386011393	YP_005929670.1	PPUBIRD1_1802	Cytoplasmic	COG2838	Central metabolism	isocitrate dehydrogenase	5.38867	79910.1	417	464	461	474	520	526	523	609	347	292	304	289	19.0214	18.5083	11.0749	16.7939	65.3985	3207.97	78.9474	50	526	S3	52	23.9896	1.13234	0.0284316	448.333	507.667	Red	1.10186	0.296175	448.333	494	Red	-1.51464	0.000329001	448.333	296	Blue	-1.51464	0.000329001
386010344	YP_005928621.1	PPUBIRD1_0729	Cytoplasmic	COG0261	Translation and transcription	protein RplU	9.98904	11624.3	60	64	50	54	53	43	72	80	55	44	48	34	12.904	17.8075	10.8393	14.9686	56.5194	507.73	74.0385	9	64	C2	9	11.5814	-1.15686	0.107909	59	51	Red	1.18644	0.131823	59	70	Red	-1.37209	0.0265629	59	43	Blue	-1.37209	0.0265629
386014316	YP_005932593.1	PPUBIRD1_4835	Cytoplasmic	COG3968	Function unknown	protein GlnA	5.20894	51707.6	298	307	293	231	302	265	235	255	218	180	193	178	15.4329	13.6924	10.6561	17.3669	57.1483	1278.69	68.1624	26	235	GB1	28	8.50375	-1.12484	0.0930422	300.333	267	Red	-1.26723	0.00261035	300.333	237	Blue	-1.62635	2.48639e-05	300.333	184.667	Blue	-1.62635	2.48639e-05
386011262	YP_005929539.1	PPUBIRD1_1666	Cytoplasmic	COG0151	Central metabolism	SucC protein	5.83251	41213.5	287	297	271	273	295	227	237	244	193	133	160	140	19.2898	16.3538	10.5063	20.7456	66.8955	1500.25	72.4227	26	273	S1	29	9.99589	-1.07519	0.201622	286	266	Red	-1.26736	0.0134506	286	225.667	Blue	-1.96789	0.000110877	286	145.333	Blue	-1.96789	0.000110877
386010116	YP_005928393.1	PPUBIRD1_0494	Cytoplasmic	COG0090	Translation and transcription	protein RplB	11.1416	29651	178	179	155	132	134	109	141	120	126	100	108	87	12.6471	13.0519	9.94909	17.2676	52.9157	890.06	59.1241	18	178	C1	20	15.9297	-1.36243	0.00759958	171.667	126	Blue	-1.32051	0.00708728	171.667	130	Blue	-1.72819	0.00094892	171.667	99.3333	Blue	-1.72819	0.00094892
386010103	YP_005928380.1	PPUBIRD1_0481	Cytoplasmic	COG0081	Translation and transcription	protein RplA	9.49647	24236	170	158	155	106	119	89	130	125	108	72	87	82	12.9559	14.9777	9.94389	19.929	57.8066	924.23	70.9957	15	106	S1	16	11.4569	-1.53312	0.00228757	162	105.667	Blue	-1.32787	0.00388416	162	122	Blue	-1.9918	0.000111244	162	81.3333	Blue	-1.9918	0.000111244
386010124	YP_005928401.1	PPUBIRD1_0502	Cytoplasmic	COG0198	Translation and transcription	protein RplX	10.0491	11322.3	77	76	56	48	54	41	84	94	59	36	44	27	12.63	20.9322	9.45039	18.4592	61.4717	703.37	67.3077	12	84	GB1	13	441.741	-1.45205	0.0239291	70.6667	48.6667	Blue	1.13208	0.247641	70.6667	80	Red	-1.92727	0.00781349	70.6667	36.6667	Blue	-1.92727	0.00781349
386013534	YP_005931811.1	PPUBIRD1_4023	Cytoplasmic	COG0264	Translation and transcription	hypothetical protein PPUBIRD1_4023	5.13784	30398.9	178	193	191	133	157	96	126	149	113	99	92	91	12.6978	12.7636	9.27666	18.4875	53.2257	1426.31	80.1394	24	193	C2	26	39.1197	-1.45244	0.0165085	188.333	129.667	Blue	-1.44501	0.00366329	188.333	130.333	Blue	-1.98246	3.13021e-05	188.333	95	Blue	-1.98246	3.13021e-05
386010132	YP_005928409.1	PPUBIRD1_0510	Cytoplasmic	COG0200	Translation and transcription	protein RplO	10.7739	15180.2	89	90	63	60	64	41	95	97	79	46	56	37	10.8694	17.8522	9.15668	15.9418	53.8202	620.76	61.8056	12	95	GB1	13	42.3005	-1.45833	0.0431153	81.6667	56	Green	1.11837	0.204965	81.6667	91.3333	Red	-1.72535	0.014962	81.6667	47.3333	Blue	-1.72535	0.014962
386010130	YP_005928407.1	PPUBIRD1_0508	Cytoplasmic	COG0098	Translation and transcription	protein RpsE	9.99941	17655.3	81	79	72	47	55	33	87	97	65	46	57	50	7.64643	14.1034	8.66595	13.1405	43.5563	692.16	61.4458	10	97	GB2	11	17.9697	-1.7029	0.00490524	78.3333	46	Blue	1.07234	0.297729	78.3333	84	Red	-1.50641	0.00167512	78.3333	52	Blue	-1.50641	0.00167512
386010113	YP_005928390.1	PPUBIRD1_0491	Cytoplasmic	COG0087	Translation and transcription	RplC	9.94007	22588.8	105	115	99	70	89	63	104	105	86	62	69	58	9.82788	13.0596	8.36698	14.122	45.3765	805.07	55.4502	14	104	GB1	18	10.648	-1.43111	0.0117067	107.333	75	Blue	-1.08054	0.179827	107.333	99.3333	Red	-1.67708	0.000785572	107.333	64	Blue	-1.67708	0.000785572
386010125	YP_005928402.1	PPUBIRD1_0503	Cytoplasmic	COG0094	Translation and transcription	protein RplE	9.69189	20316	113	118	99	77	76	57	120	143	73	52	64	41	10.3367	16.5387	7.7279	16.2434	50.8466	944.777	79.3296	19	120	GB1	20	65.7952	-1.56338	0.00490692	111	71	Blue	1.01802	0.464968	111	113	Red	-2.08125	0.00136875	111	53.3333	Blue	-2.08125	0.00136875
386014346	YP_005932623.1	PPUBIRD1_4865	Cytoplasmic	COG0070	Central metabolism	protein GltB	5.88235	161669	520	537	580	536	535	623	577	559	693	444	457	333	10.4782	11.3132	7.63287	10.1256	39.5499	5251.21	73.1938	94	623	S3	98	11.4734	1.03476	0.304054	546.667	565.667	Red	1.11707	0.116683	546.667	610.667	Red	-1.32579	0.0179528	546.667	412.333	Blue	-1.32579	0.0179528
386010131	YP_005928408.1	PPUBIRD1_0509	Cytoplasmic	COG1841	Translation and transcription	protein RpmD	10.0108	6447.5	34	32	33	20	23	19	34	41	19	17	20	12	9.61613	14.5793	7.59985	15.3548	47.1501	243.17	58.6207	5	33	C3	6	14.1194	-1.56923	0.00037971	34	21.6667	Blue	-1.05155	0.405353	34	32.3333	Red	-1.96154	0.0011358	34	17.3333	Blue	-1.96154	0.0011358
386012909	YP_005931186.1	PPUBIRD1_3386	Cytoplasmic	COG0544	Translation and transcription	hypothetical protein PPUBIRD1_3386	4.81427	48515.2	266	260	265	220	236	224	239	241	170	104	135	123	14.0162	13.3979	7.46158	16.3042	51.1799	1573.04	74.3707	30	239	GB1	35	9.32582	-1.16252	0.000996439	264.667	227.667	Blue	-1.21593	0.0575743	264.667	217.667	Red	-2.17534	5.02984e-05	264.667	121.667	Blue	-2.17534	5.02984e-05
386014551	YP_005932828.1	PPUBIRD1_5076	Cytoplasmic	COG0227	Translation and transcription	RpmB	11.7768	8916.9	38	32	36	25	27	17	36	40	25	28	25	12	7.73812	11.3268	7.28953	11.8875	38.242	368.82	69.2308	8	38	C1	8	23.8844	-1.51389	0.0124913	36.3333	24	Blue	-1.04808	0.373437	36.3333	34.6667	Red	-1.60294	0.0294184	36.3333	22.6667	Blue	-1.60294	0.0294184
386010114	YP_005928391.1	PPUBIRD1_0492	Cytoplasmic	COG0088	Translation and transcription	protein RplD	9.72809	21797.6	100	149	102	71	75	38	95	136	92	56	55	47	8.44131	14.8182	7.24852	16.1027	46.6107	730.01	76	14	149	C2	14	8.82597	-1.89305	0.0242759	118	62.3333	Blue	-1.08589	0.342593	118	108.667	Red	-2.19876	0.00836601	118	53.6667	Blue	-2.19876	0.00836601
386010381	YP_005928658.1	PPUBIRD1_0767	Cytoplasmic	COG1825	Translation and transcription	50S ribosomal protein L25	5.7241	21285.2	95	123	95	67	74	66	65	85	62	48	48	57	9.72507	9.95998	7.1881	14.7051	41.5782	701.12	80.203	14	74	S2	15	14.3709	-1.50476	0.0108362	105.333	70	Blue	-1.46977	0.0231209	105.333	71.6667	Blue	-2.02564	0.00277122	105.333	52	Blue	-2.02564	0.00277122
386010123	YP_005928400.1	PPUBIRD1_0501	Cytoplasmic	COG0093	Translation and transcription	RplN	10.94	13401.4	50	48	40	38	31	25	60	64	39	30	40	22	7.01421	12.1629	6.86497	10.2975	36.3396	654.797	62.2951	11	60	GB1	11	29.8288	-1.45361	0.0194077	47	32.3333	Blue	1.1773	0.18695	47	55.3333	Red	-1.48421	0.031993	47	31.6667	Blue	-1.48421	0.031993
386010135	YP_005928412.1	PPUBIRD1_0513	Cytoplasmic	COG0099	Translation and transcription	RpsM	10.6721	13248.2	53	50	39	40	42	16	62	59	46	29	32	29	7.39722	12.6055	6.79336	10.7184	37.5144	473.92	61.0169	9	62	GB1	11	24.841	-1.43564	0.0963789	48.3333	33.6667	Green	1.17241	0.134477	48.3333	56.6667	Red	-1.55914	0.00830425	48.3333	31	Blue	-1.55914	0.00830425
386010120	YP_005928397.1	PPUBIRD1_0498	Cytoplasmic	COG0197	Translation and transcription	protein RplP	11.3475	15363.6	69	66	57	40	44	30	68	70	56	34	41	28	7.42015	12.6273	6.70417	12.4971	39.2487	633.37	44.5255	12	56	GB3	13	15.9785	-1.66667	0.00458317	65	39	Blue	1.01026	0.456009	65	65.6667	Red	-1.83962	0.00234439	65	35.3333	Blue	-1.83962	0.00234439
386010109	YP_005928386.1	PPUBIRD1_0487	Cytoplasmic	COG0049	Translation and transcription	protein RpsG	9.98556	14046.5	77	69	57	51	59	32	70	74	52	28	35	29	10.1093	13.9536	6.54966	14.452	45.0645	613.967	69.0476	12	77	C1	16	17.007	-1.42069	0.0545259	68.6667	48.3333	Green	-1.03518	0.403273	68.6667	66.3333	Red	-2.16842	0.0019909	68.6667	31.6667	Blue	-2.16842	0.0019909
386010104	YP_005928381.1	PPUBIRD1_0482	Cytoplasmic	COG0244	Translation and transcription	protein RplJ	9.43105	17675.5	51	50	51	29	33	27	78	90	34	34	42	34	5.03521	11.4282	6.22329	8.59946	31.2862	895.61	77.7108	14	90	GB2	14	21.1476	-1.68478	0.000152648	51.6667	30.6667	Blue	1.32258	0.19153	51.6667	68.3333	Red	-1.37168	0.00323701	51.6667	37.6667	Blue	-1.37168	0.00323701
386012568	YP_005930845.1	PPUBIRD1_3030	Cytoplasmic	COG0589	Signal transduction mechanisms	UspA domain-containing protein	6.20076	31624.8	93	116	89	57	89	55	52	58	65	68	66	60	6.35577	5.53363	6.13442	9.42298	27.4468	974.31	81.0997	18	116	C2	20	10.0065	-1.47549	0.0400039	100.333	68	Green	-1.69101	0.00562343	100.333	59.3333	Blue	-1.52792	0.00832428	100.333	65.6667	Blue	-1.52792	0.00832428
386010102	YP_005928379.1	PPUBIRD1_0480	Cytoplasmic	COG0080	Translation and transcription	protein RplK, partial	9.29881	11251.9	52	46	40	29	33	21	49	55	32	21	25	22	7.37654	12.0869	6.04343	12.2646	37.7715	373.5	70.3704	7	55	GB2	7	16.0762	-1.63953	0.0103442	47	28.6667	Blue	-1.01439	0.467625	47	46.3333	Red	-1.98592	0.00156309	47	23.6667	Blue	-1.98592	0.00156309
386014355	YP_005932632.1	PPUBIRD1_4874	Cytoplasmic	COG0281	Central metabolism	protein MaeB	5.08769	45085.4	274	293	265	207	246	200	163	168	123	73	102	84	14.4836	10.0698	5.74466	18.4539	48.7519	1724.09	87.9147	28	293	C2	29	14.7982	-1.27287	0.011259	278.333	218.667	Blue	-1.82713	0.000782288	278.333	152.333	Blue	-3.18702	4.28042e-05	278.333	87.3333	Blue	-3.18702	4.28042e-05
386011268	YP_005929545.1	PPUBIRD1_1673	Cytoplasmic	COG0326	Translation and transcription	protein HtpG	5.21385	71536.9	189	183	183	262	296	254	160	183	114	126	143	141	11.3508	6.38831	5.73131	7.75824	31.2287	2462.16	77.1293	43	254	S3	46	14.6558	1.46057	0.00138502	186	271.667	Blue	-1.21304	0.0921327	186	153.333	Red	-1.35109	0.000539167	186	137.667	Blue	-1.35109	0.000539167
386011065	YP_005929342.1	PPUBIRD1_1465	Extracellular	COG1344	Cell motility and secretion	Flagellin	4.81856	48407.5	330	262	292	137	178	139	74	114	107	86	87	100	9.3787	6.09409	5.63962	18.2616	39.374	2122.41	70.2083	25	330	C1	25	7.21452	-1.94092	0.00190737	295.667	152.333	Blue	-2.97651	0.000536076	295.667	99.3333	Blue	-3.21377	0.000271432	295.667	92	Blue	-3.21377	0.000271432
386013091	YP_005931368.1	PPUBIRD1_3571	Cytoplasmic	COG3848	Signal transduction mechanisms	PpsA	5.04567	83957.5	200	210	248	236	253	218	212	219	121	163	149	150	8.42093	6.57476	5.50278	7.8373	28.3358	2468.97	63.7775	39	218	S3	44	5.72447	1.07413	0.205053	220.333	236.667	Red	-1.19099	0.183603	220.333	185	Red	-1.42151	0.00647527	220.333	155	Blue	-1.42151	0.00647527
386010345	YP_005928622.1	PPUBIRD1_0730	Cytoplasmic	COG0211	Translation and transcription	protein RpmA, partial	9.99343	7042.72	21	23	19	15	11	8	22	32	12	14	14	10	4.82768	9.37138	5.39564	8.94541	28.5401	226.33	84.127	5	32	GB2	5	75.1814	-1.78378	0.0071716	22	12.3333	Blue	1.04545	0.436689	22	23	Red	-1.60976	0.00457038	22	13.6667	Blue	-1.60976	0.00457038
386013752	YP_005932029.1	PPUBIRD1_4247	Unknown (This protein may have multiple localization sites)	COG0102	Translation and transcription	protein RplM	9.69558	15852.4	52	50	44	35	37	20	57	62	42	24	33	26	5.80354	10.1562	5.2358	9.20997	30.4055	492.32	72.5352	11	57	GB1	13	21.2337	-1.56842	0.0187914	49.6667	31.6667	Blue	1.10067	0.241453	49.6667	54.6667	Red	-1.73256	0.0022319	49.6667	28.6667	Blue	-1.73256	0.0022319
386010869	YP_005929146.1	PPUBIRD1_1261	Outer Membrane	COG1360	Cell motility and secretion	OprL	5.15593	17821.9	92	68	61	43	57	29	77	61	49	26	33	34	7.2383	10.4927	5.21831	12.4005	35.3499	484.83	71.6867	9	77	GB1	9	9.06998	-1.69697	0.0342646	74.6667	44	Blue	-1.17895	0.206308	74.6667	63.3333	Red	-2.33333	0.00588964	74.6667	32	Blue	-2.33333	0.00588964
386013915	YP_005932192.1	PPUBIRD1_4414	Cytoplasmic	COG0195	Translation and transcription	protein NusA	4.57729	54640.4	140	147	130	81	108	84	104	111	88	92	92	91	4.99631	5.54535	5.03291	7.63172	23.2063	1287.02	55.1724	21	92	B1	23	3.51246	-1.52174	0.00412379	140	92	Blue	-1.37255	0.00532756	140	102	Blue	-1.51079	0.000332557	140	92.6667	Blue	-1.51079	0.000332557
386014314	YP_005932591.1	PPUBIRD1_4833	Cytoplasmic Membrane	COG3276	Translation and transcription	GTP-binding protein typA/BipA	5.40492	67115.6	166	167	177	139	147	128	132	174	51	113	107	108	6.16847	5.31918	4.88709	7.59883	23.9736	1501.89	65.3465	33	139	S1	36	6.6789	-1.23022	0.00402495	171	139	Blue	-1.425	0.116193	171	120	Green	-1.54985	5.35922e-05	171	110.333	Blue	-1.54985	5.35922e-05
386010697	YP_005928974.1	PPUBIRD1_1087	Cytoplasmic	COG2144	Function unknown	Phosphoribosylformylglycinamidine synthase	4.976	140641	337	333	392	342	384	426	356	324	388	248	246	191	8.19105	7.59379	4.87055	7.55113	28.2065	3498.97	65.7429	60	426	S3	65	5.66964	1.08451	0.19279	355	385	Red	1.00563	0.47176	355	357	Red	-1.54797	0.0046113	355	229.333	Blue	-1.54797	0.0046113
386013751	YP_005932028.1	PPUBIRD1_4246	Cytoplasmic	COG0103	Translation and transcription	protein RpsI	11.1966	14582.8	42	43	32	31	29	17	47	52	39	19	23	28	5.2802	9.46322	4.80018	8.02316	27.5668	270.11	55.3846	6	39	GB3	7	2.67252	-1.5	0.0380876	40	26.6667	Blue	1.175	0.123365	40	47	Red	-1.64384	0.0115455	40	24.3333	Blue	-1.64384	0.0115455
386013514	YP_005931791.1	PPUBIRD1_4003	Cytoplasmic	COG0148	Central metabolism	hypothetical protein PPUBIRD1_4003	4.92125	45462.3	158	183	182	142	155	126	138	141	118	67	76	75	9.30442	8.73252	4.79518	11.504	34.3362	1319.32	63.8695	19	158	C1	20	5.08588	-1.23474	0.0232753	175.333	142	Blue	-1.315	0.00913623	175.333	133.333	Blue	-2.38009	0.000150159	175.333	73.6667	Blue	-2.38009	0.000150159
386010138	YP_005928415.1	PPUBIRD1_0516	Cytoplasmic	COG0202	Translation and transcription	protein RpoA	4.90622	36607.3	131	154	127	116	120	90	70	68	64	44	66	60	8.90532	5.51802	4.64388	11.2546	30.3218	918.57	52.2523	19	131	C1	24	6.99859	-1.2614	0.0427774	138.333	109.667	Green	-2.02439	0.000618646	138.333	68.3333	Blue	-2.39884	0.000820841	138.333	57.6667	Blue	-2.39884	0.000820841
386010139	YP_005928416.1	PPUBIRD1_0517	Cytoplasmic	COG0203	Translation and transcription	protein RplQ	9.77092	12084.5	42	42	41	30	24	14	49	54	33	17	23	16	5.62706	11.2541	4.63405	10.3439	31.8591	320.894	47.7064	7	23	B2	8	6.39682	-1.80282	0.00766752	42.6667	23.6667	Blue	1.08594	0.297077	42.6667	46.3333	Red	-2.16949	0.000241177	42.6667	19.6667	Blue	-2.16949	0.000241177
386010895	YP_005929172.1	PPUBIRD1_1287	Unknown	-	-	hypothetical protein PPUBIRD1_1287	9.18435	6709.49	34	31	31	27	28	26	25	24	17	7	11	12	12.0724	9.83681	4.47128	14.3081	40.6886	139.14	49.2063	2	26	S3	2	2.0966	-1.17857	0.00617424	33	28	Red	-1.43478	0.0104841	33	23	Blue	-3	0.00013599	33	11	Blue	-3	0.00013599
386009654	YP_005927931.1	PPUBIRD1_0016	Cytoplasmic	COG0508	Central metabolism	OadA	5.41765	65584.8	372	369	364	251	318	277	294	345	170	104	94	93	12.8993	12.3352	4.437	16.8484	46.5199	2067.6	76.0797	41	345	GB2	44	18.208	-1.30506	0.00586604	369.333	283	Blue	-1.36453	0.0653535	369.333	270.667	Green	-3.76871	1e-05	369.333	98	Blue	-3.76871	1e-05
386013607	YP_005931884.1	PPUBIRD1_4097	Cytoplasmic	COG0228	Translation and transcription	protein RpsP	10.94	9182.92	32	29	26	20	16	11	33	37	18	12	14	14	5.1182	9.58301	4.35591	9.47411	28.5312	213.69	49.3976	4	33	GB1	4	8.8386	-1.8	0.00650597	30	16.6667	Blue	1.01111	0.479307	30	30.3333	Red	-2.09302	0.000539357	30	14.3333	Blue	-2.09302	0.000539357
386011030	YP_005929307.1	PPUBIRD1_1429	Cytoplasmic	COG2872	Function unknown	protein AlaS	5.30443	94621.9	162	163	176	145	163	164	147	142	135	125	143	140	4.98827	4.48099	4.3119	5.29476	19.0759	2218.54	62.2426	38	147	GB1	41	3.96582	-1.06105	0.137361	168	158.333	Red	-1.18033	0.00538613	168	142.333	Red	-1.22628	0.00619067	168	137	Blue	-1.22628	0.00619067
386014032	YP_005932309.1	PPUBIRD1_4541	Cytoplasmic	COG3972	Function unknown	Superfamily I DNA/RNA helicase-like protein	6.01771	85384.9	294	302	335	300	307	284	106	133	49	97	128	114	10.4351	3.37296	3.97026	10.9036	28.6819	2313	63.4691	43	300	S1	47	8.41217	-1.04474	0.201583	311.333	298	Red	-3.20962	0.000757152	311.333	97	Blue	-2.73099	0.000107445	311.333	114	Blue	-2.73099	0.000107445
386010119	YP_005928396.1	PPUBIRD1_0497	Cytoplasmic	COG0092	Translation and transcription	protein RpsC	10.0478	25708.9	66	82	74	47	39	62	59	68	39	34	38	29	5.75676	6.45691	3.9286	8.63514	24.7774	431.25	54.386	11	66	C1	13	3.56391	-1.49007	0.0196101	75	50.3333	Blue	-1.33136	0.0638263	75	56.3333	Green	-2.16346	0.000801263	75	34.6667	Blue	-2.16346	0.000801263
386010226	YP_005928503.1	PPUBIRD1_0608	Cytoplasmic	COG0026	Central metabolism	AccC_2	6.08687	49057.1	86	96	103	67	86	53	68	74	71	52	71	68	4.19918	4.34188	3.89342	5.80955	18.244	706.9	51.663	16	96	C2	18	2.78291	-1.37799	0.0353239	96	69.6667	Blue	-1.33333	0.00505131	96	72	Blue	-1.48454	0.00757767	96	64.6667	Blue	-1.48454	0.00757767
386014398	YP_005932675.1	PPUBIRD1_4918	Cytoplasmic	COG0129	Central metabolism	protein IlvD	5.55014	65631	116	114	106	98	113	98	96	94	87	82	86	86	4.70814	4.22057	3.87012	5.11953	17.9184	1437.7	52.2023	24	94	GB2	28	3.00853	-1.08654	0.0996735	113	104	Red	-1.21071	0.00431981	113	93.3333	Blue	-1.31907	0.000602543	113	85.6667	Blue	-1.31907	0.000602543
386010748	YP_005929025.1	PPUBIRD1_1138	Cytoplasmic	COG0603	Function unknown	protein ArgG	5.31383	45136	84	103	84	61	81	57	79	113	65	57	57	60	4.4089	5.69391	3.85502	6.00408	19.9619	1094.52	63.7037	21	113	GB2	25	4.43888	-1.35644	0.0348655	91.3333	67.3333	Blue	-1.05385	0.389834	91.3333	86.6667	Red	-1.54802	0.0036339	91.3333	59	Blue	-1.54802	0.0036339
386010269	YP_005928546.1	PPUBIRD1_0651	Cytoplasmic	COG0268	Translation and transcription	protein RpsT	10.7482	10062.6	21	20	16	10	12	8	19	19	17	13	11	14	2.98134	5.46579	3.77637	5.66455	17.888	211.77	34.7826	4	20	C2	4	2.71954	-1.81818	0.00465387	20	11	Blue	-1.03448	0.354799	20	19.3333	Red	-1.46341	0.0114741	20	13.6667	Blue	-1.46341	0.0114741
386011846	YP_005930123.1	PPUBIRD1_2284	Cytoplasmic	COG0115	Central metabolism	Branched-chain amino acid aminotransferase	6.46314	36879.8	118	122	113	102	129	80	57	83	73	49	43	47	8.4328	5.77552	3.769	9.57164	27.549	890.74	80.236	18	129	S2	18	7.47661	-1.13376	0.193098	118.667	104.667	Red	-1.64815	0.00215871	118.667	72	Blue	-2.50704	1.11851e-05	118.667	47.3333	Blue	-2.50704	1.11851e-05
386010327	YP_005928604.1	PPUBIRD1_0711	Cytoplasmic	COG0156	Central metabolism	GlyA_2	5.84979	44899	91	125	111	81	106	75	60	95	61	44	67	58	5.83532	4.8108	3.76401	7.28302	21.6932	988.157	58.0336	17	81	S1	19	3.8342	-1.24528	0.0943454	110	88.3333	Red	-1.50685	0.0355475	110	73	Green	-1.9186	0.00576456	110	57.3333	Blue	-1.9186	0.00576456
386014235	YP_005932512.1	PPUBIRD1_4749	Cytoplasmic	COG1071	Central metabolism	TktA	5.16789	72395.9	120	120	115	93	119	111	87	116	69	87	91	90	4.46158	3.75712	3.70187	4.90359	16.8242	1421.86	62.8571	32	116	GB2	37	4.02677	-1.09816	0.123315	119.333	108.667	Red	-1.30182	0.0576634	119.333	91.6667	Green	-1.32103	7.31499e-05	119.333	90.3333	Blue	-1.32103	7.31499e-05
386010118	YP_005928395.1	PPUBIRD1_0496	Cytoplasmic	COG0091	Translation and transcription	protein RplV	9.66332	8958.8	23	24	22	18	16	12	24	33	10	8	12	13	5.13461	7.47868	3.68353	7.70192	23.9987	292.75	39.0244	4	33	GB2	4	4.77317	-1.46939	0.00724152	24	16.3333	Blue	-1.02857	0.462854	24	23.3333	Red	-2	0.00091313	24	12	Blue	-2	0.00091313
386009726	YP_005928003.1	PPUBIRD1_0089	Cytoplasmic	COG0751	Translation and transcription	protein GlyS	5.11688	75079.3	127	135	129	106	119	105	106	129	45	88	90	90	4.39535	3.72939	3.56956	5.20783	16.9021	1772.26	63.8889	33	127	C1	39	4.53024	-1.18318	0.00820603	131.333	111	Red	-1.39223	0.107806	131.333	94.3333	Green	-1.45387	4.01084e-05	131.333	90.3333	Blue	-1.45387	4.01084e-05
386009998	YP_005928275.1	PPUBIRD1_0372	Cytoplasmic	COG0021	Central metabolism	AceE	5.55797	99241.4	510	513	537	441	501	489	431	389	410	117	135	100	14.4194	12.394	3.54691	15.7192	46.0795	3336.65	74.0068	66	431	GB1	70	24.9953	-1.08996	0.0503179	521	478	Red	-1.26764	0.000882076	521	411	Blue	-4.40282	1e-05	521	118.333	Blue	-4.40282	1e-05
386010691	YP_005928968.1	PPUBIRD1_1081	Cytoplasmic	COG1304	Central metabolism	protein GuaB	6.49683	51733.1	79	92	72	52	75	59	58	70	66	54	68	60	3.59538	3.75002	3.51806	4.69719	15.5606	965.96	55.4192	17	59	S3	19	2.33903	-1.30159	0.0509303	82	63	Green	-1.24873	0.037661	82	65.6667	Red	-1.32973	0.0231169	82	61.6667	Blue	-1.32973	0.0231169
386013702	YP_005931979.1	PPUBIRD1_4196	Cytoplasmic	-	-	Transcriptional regulator MvaT, P16 subunit	9.39623	14147.5	39	38	33	39	31	22	41	56	19	14	14	20	6.5029	8.19931	3.39282	7.77521	25.8702	332.66	48.8	6	56	GB2	6	5.77348	-1.18947	0.158401	37.6667	31.6667	Red	1.0531	0.431693	37.6667	39.6667	Red	-2.21569	0.000814428	37.6667	17	Blue	-2.21569	0.000814428
386014162	YP_005932439.1	PPUBIRD1_4676	Cytoplasmic	COG0104	Central metabolism	protein PurA	5.55965	46804.1	93	100	102	68	86	57	56	72	58	44	49	58	4.50815	3.97401	3.22621	6.30287	18.0112	715.337	41.8605	12	57	S3	15	2.15886	-1.39252	0.0172162	99.3333	71.3333	Blue	-1.57672	0.00157901	99.3333	63	Blue	-1.93506	0.000309558	99.3333	51.3333	Blue	-1.93506	0.000309558
386012907	YP_005931184.1	PPUBIRD1_3384	Cytoplasmic	COG2255	DNA replication, recombination and repair	protein ClpX	5.11309	46838.4	68	79	74	61	88	66	55	59	53	44	49	56	4.59025	3.56545	3.18115	4.71835	16.0552	886.267	52.9274	15	66	S3	17	2.356	-1.02752	0.416439	74.6667	72.6667	Red	-1.31765	0.00388013	74.6667	56.6667	Blue	-1.47368	0.00351286	74.6667	50.6667	Blue	-1.47368	0.00351286
386014424	YP_005932701.1	PPUBIRD1_4946	Cytoplasmic	COG1052	Central metabolism	SerA	5.82587	44369.4	147	163	141	121	140	110	64	95	48	46	53	42	8.36162	4.66538	3.17787	10.1647	26.3695	1045.34	58.4352	17	121	S1	23	3.33802	-1.2139	0.0357794	151.333	124.667	Red	-2.1619	0.00299622	151.333	70	Blue	-3.15278	7.27127e-05	151.333	48	Blue	-3.15278	7.27127e-05
386013326	YP_005931603.1	PPUBIRD1_3810	Unknown (This protein may have multiple localization sites)	COG2876	Central metabolism	protein KdsA	5.24344	22726.9	41	52	34	30	37	27	43	45	23	24	25	22	4.13607	4.88409	3.12406	5.5881	17.7323	548.33	79.0476	12	52	C2	12	6.06313	-1.34021	0.0708025	43.3333	32.3333	Green	-1.14035	0.287808	43.3333	38	Red	-1.75676	0.0122942	43.3333	24.6667	Blue	-1.75676	0.0122942
386013516	YP_005931793.1	PPUBIRD1_4005	Cytoplasmic	COG2071	Function unknown	protein PyrG	5.61041	59423.4	85	75	78	35	69	54	56	79	55	70	66	45	2.65889	3.19739	3.04594	4.00516	12.9074	996.737	50.9225	19	70	B1	22	2.81868	-1.49689	0.0301653	80.3333	53.6667	Blue	-1.2487	0.0644221	80.3333	64.3333	Red	-1.30978	0.0419667	80.3333	61.3333	Blue	-1.30978	0.0419667
386010858	YP_005929135.1	PPUBIRD1_1250	Cytoplasmic	COG2269	Translation and transcription	protein AspS	5.33842	66525.8	98	93	85	58	78	61	70	84	64	67	69	64	2.96126	3.27692	3.00635	4.14876	13.3933	1347.35	50.423	27	84	GB2	32	2.771	-1.395	0.0112445	93	66.6667	Blue	-1.26244	0.0257014	93	73.6667	Blue	-1.37438	0.00167348	93	67.6667	Blue	-1.37438	0.00167348
386013273	YP_005931550.1	PPUBIRD1_3756	Cytoplasmic	COG0231	Translation and transcription	hypothetical protein PPUBIRD1_3756	4.73125	21289.7	45	43	29	33	39	21	35	77	29	17	22	25	4.36831	6.62292	3.00615	5.49561	19.493	312	31.746	7	43	C2	9	2.22542	-1.25	0.167426	40	32	Red	1.2	0.32082	40	48	Red	-1.79104	0.0166962	40	22.3333	Blue	-1.79104	0.0166962
386014486	YP_005932763.1	PPUBIRD1_5010	Cytoplasmic	COG1157	Cell motility and secretion	hypothetical protein PPUBIRD1_5010	7.71873	47011.9	62	62	69	37	46	38	27	44	48	40	56	42	2.57382	2.53127	2.93543	4.10534	12.1459	804.04	60.3819	18	69	C3	24	2.76467	-1.58065	0.00142978	65.3333	41.3333	Blue	-1.60656	0.0113562	65.3333	40.6667	Blue	-1.39007	0.0149019	65.3333	47	Blue	-1.39007	0.0149019
386013761	YP_005932038.1	PPUBIRD1_4256	Cytoplasmic	COG1159	Function unknown	CysNC	5.50854	69006.4	118	136	126	96	95	100	85	104	43	70	70	62	4.217	3.36201	2.92726	5.50674	16.013	1762.54	70.6161	30	136	C2	33	4.9113	-1.30272	0.00272211	127.667	98	Blue	-1.62979	0.0290964	127.667	78.3333	Blue	-1.86829	0.000266017	127.667	68.3333	Blue	-1.86829	0.000266017
386010122	YP_005928399.1	PPUBIRD1_0500	Cytoplasmic	COG0186	Translation and transcription	protein RpsQ	9.80793	10051.5	30	20	23	17	17	12	24	29	18	10	11	8	4.57643	7.06362	2.88514	7.2626	21.7878	276.88	32.9545	6	24	GB1	8	5.29051	-1.55102	0.0285634	25.3333	16.3333	Blue	-1.02703	0.442758	25.3333	24.6667	Red	-2.375	0.00450317	25.3333	10.6667	Blue	-2.375	0.00450317
386010850	YP_005929127.1	PPUBIRD1_1241	Cytoplasmic	COG0441	Translation and transcription	protein ProS	5.19345	63597.8	121	114	109	61	95	72	81	100	59	59	64	60	3.58503	3.77371	2.87746	5.40899	15.6452	1234.29	57.7933	25	100	GB2	27	3.58795	-1.50216	0.0109201	115.667	77	Blue	-1.42798	0.0242142	115.667	81	Blue	-1.86559	7.29998e-05	115.667	62	Blue	-1.86559	7.29998e-05
386009997	YP_005928274.1	PPUBIRD1_0371	Cytoplasmic	COG0509	Central metabolism	AceF	5.41995	55619.7	243	254	238	217	248	231	204	238	124	47	57	56	12.5136	10.1763	2.87668	13.2147	38.7812	1526.07	61.9048	27	238	GB2	28	7.97878	-1.05579	0.134392	246	233	Red	-1.29701	0.0870333	246	189.667	Red	-4.52761	1e-05	246	54.3333	Blue	-4.52761	1e-05
386010115	YP_005928392.1	PPUBIRD1_0493	Cytoplasmic	COG0089	Translation and transcription	protein RplW	9.87152	10893	28	19	16	13	15	12	25	30	12	14	11	6	3.6721	6.15076	2.84587	5.78355	18.4523	403.92	62.6263	7	25	GB1	8	7.91626	-1.53488	0.0538916	22	14.3333	Green	1.06061	0.423322	22	23.3333	Red	-1.94118	0.0339713	22	11.3333	Blue	-1.94118	0.0339713
386010126	YP_005928403.1	PPUBIRD1_0504	Cytoplasmic	COG0199	Translation and transcription	protein RpsN	11.7717	11396.3	28	27	15	19	23	12	27	26	22	11	16	5	4.73839	6.58109	2.80793	6.14235	20.2698	256.98	38.6139	5	27	GB1	6	3.0799	-1.2807	0.184405	24.3333	19	Red	1.06849	0.363429	24.3333	26	Red	-2.08571	0.036658	24.3333	11.6667	Blue	-2.08571	0.036658
386010272	YP_005928549.1	PPUBIRD1_0654	Cytoplasmic	COG0215	Translation and transcription	protein IleS	5.71965	105776	125	135	147	136	130	162	112	101	137	104	108	82	4.04627	3.30887	2.77945	3.84774	13.9823	2236.71	68.2927	47	137	GB3	51	4.66236	1.05122	0.290937	136.667	143.667	Red	-1.16147	0.100188	136.667	117.667	Red	-1.38047	0.0107678	136.667	99	Blue	-1.38047	0.0107678
386012735	YP_005931012.1	PPUBIRD1_3208	Cytoplasmic	COG3382	Function unknown	protein PheT	5.14075	86575	120	139	142	101	121	116	113	109	43	80	90	70	3.90413	3.06093	2.77216	4.63182	14.369	1331.18	59.2686	28	101	S1	36	2.50941	-1.18475	0.0415895	134.667	113.667	Red	-1.50746	0.0642746	134.667	89.3333	Green	-1.66255	0.00197584	134.667	81	Blue	-1.66255	0.00197584
386012841	YP_005931118.1	PPUBIRD1_3315	Cytoplasmic	COG1251	Central metabolism	sulfite reductase	5.61143	62122.7	95	104	86	41	63	47	74	84	62	60	57	55	2.43067	3.54138	2.76871	4.58769	13.3285	1067	58.5455	22	55	B3	26	2.44688	-1.87013	0.0029737	96	51.3333	Blue	-1.29148	0.0288424	96	74.3333	Blue	-1.64571	0.00110719	96	58.3333	Blue	-1.64571	0.00110719
386010828	YP_005929105.1	PPUBIRD1_1218	Cytoplasmic	COG0208	Central metabolism	protein NrdB	4.81222	46959.1	65	79	75	61	65	48	28	41	43	39	52	38	3.70535	2.38506	2.74707	4.66364	13.5011	587.34	49.5192	11	79	C2	12	1.32472	-1.25424	0.0428662	74	59	Green	-1.93043	0.0023725	74	38.3333	Blue	-1.68182	0.00405648	74	44	Blue	-1.68182	0.00405648
386014067	YP_005932344.1	PPUBIRD1_4577	Cytoplasmic	COG0215	Translation and transcription	LeuS protein	5.54764	96636.3	157	154	163	145	152	157	121	114	119	97	96	67	4.69803	3.66322	2.6905	4.90499	15.9567	1950.06	60.023	40	119	GB3	41	3.94998	-1.04376	0.100975	159	152.333	Red	-1.33613	0.000143669	159	119	Blue	-1.81369	0.00109472	159	87.6667	Blue	-1.81369	0.00109472
386014452	YP_005932729.1	PPUBIRD1_4976	Periplasmic	COG4143	Central metabolism	PotF_2	6.26338	40041.4	64	70	51	73	96	65	28	38	41	37	33	37	5.84395	2.67223	2.67223	4.62021	15.8086	658.88	63.2877	15	65	S3	18	3.39902	1.26064	0.103385	62.6667	79	Red	-1.70909	0.00957668	62.6667	36.6667	Blue	-1.70909	0.00536651	62.6667	36.6667	Blue	-1.70909	0.00536651
386010330	YP_005928607.1	PPUBIRD1_0714	Cytoplasmic	COG4172	Function unknown	ABC transporter ATP-binding protein HI1252	5.39587	61822.7	93	77	70	50	62	45	67	74	60	57	55	50	2.53952	3.25123	2.62039	3.88207	12.2932	1160	57.6577	25	67	GB1	28	2.6332	-1.51875	0.0154587	81	53.3333	Blue	-1.19118	0.0879469	81	68	Red	-1.47273	0.01086	81	55	Blue	-1.47273	0.01086
386013329	YP_005931606.1	PPUBIRD1_3813	Cytoplasmic	COG0449	Cell envelope biogenesis, outer membrane	KpsF/GutQ family protein	5.46248	33285.2	51	73	72	60	60	51	22	21	27	34	31	21	5.13742	2.10304	2.58373	5.88851	15.7127	470.73	50	8	60	S2	8	1.32817	-1.14368	0.172072	66.3333	58	Red	-2.72603	0.00238767	66.3333	24.3333	Blue	-2.23596	0.00548116	66.3333	29.6667	Blue	-2.23596	0.00548116
386013723	YP_005932000.1	PPUBIRD1_4217	Cytoplasmic	COG0653	Intracellular trafficking, secretion and vesicular transport	SecA_2	5.5617	102803	130	123	137	130	126	142	97	82	110	80	92	82	3.8715	2.81121	2.47076	3.79368	12.9471	2001.88	55.2141	34	110	GB3	37	2.80584	1.02036	0.346487	131	133.667	Red	-1.34589	0.0102113	131	97.3333	Blue	-1.52918	0.00058564	131	85.6667	Blue	-1.52918	0.00058564
386012906	YP_005931183.1	PPUBIRD1_3383	Cytoplasmic	COG2802	Function unknown	hypothetical protein PPUBIRD1_3383	5.75957	88653.1	100	96	102	109	120	137	88	89	68	66	75	77	4.12845	2.76358	2.45902	3.36141	12.7125	1576.55	51.3784	35	89	GB2	41	2.51892	1.22591	0.0264934	100.333	123	Red	-1.21371	0.0333396	100.333	82.6667	Red	-1.36199	0.00110217	100.333	73.6667	Blue	-1.36199	0.00110217
386013706	YP_005931983.1	PPUBIRD1_4200	Cytoplasmic	COG0469	Central metabolism	PykA	6.21921	52025.1	138	148	142	119	155	124	111	123	73	42	43	42	7.65016	5.901	2.44113	8.2268	24.2191	1052.06	60.124	20	155	S2	23	3.60926	-1.07481	0.219151	143.667	133.667	Red	-1.39032	0.0291556	143.667	103.333	Blue	-3.31538	1e-05	143.667	43.3333	Blue	-3.31538	1e-05
386013834	YP_005932111.1	PPUBIRD1_4331	Cytoplasmic	COG3007	Function unknown	Putative reductase	5.16344	44237.6	50	49	56	34	47	42	39	45	38	35	40	31	2.78044	2.75784	2.39615	3.50381	11.4382	477.02	36.2283	10	42	S3	14	1.61003	-1.25397	0.0356051	52.6667	42	Blue	-1.264	0.0118091	52.6667	41.6667	Blue	-1.44954	0.00430882	52.6667	36.3333	Blue	-1.44954	0.00430882
386013725	YP_005932002.1	PPUBIRD1_4219	Cytoplasmic	COG0774	Cell envelope biogenesis, outer membrane	LpxC	5.05814	33248.2	33	38	32	21	32	25	13	16	28	24	29	26	2.34599	1.71438	2.37607	3.09791	9.53434	378.68	29.3729	8	29	B2	9	1.53347	-1.30864	0.0440628	35.3333	27	Green	-1.76667	0.0180874	35.3333	20	Blue	-1.29268	0.0137129	35.3333	27.3333	Blue	-1.29268	0.0137129
386014230	YP_005932507.1	PPUBIRD1_4744	Cytoplasmic	COG0191	Central metabolism	Fda	5.48287	37912.9	65	81	49	60	61	50	22	29	34	21	36	30	4.51034	2.24198	2.29474	5.14337	14.1904	695.17	57.8797	14	81	C2	15	2.81395	-1.13793	0.231815	66	58	Red	-2.25	0.0102871	66	29.3333	Blue	-2.2	0.0121761	66	30	Blue	-2.2	0.0121761
386010659	YP_005928936.1	PPUBIRD1_1049	Cytoplasmic	COG0549	Central metabolism	ArcC	5.46115	33289.5	35	46	32	32	40	24	17	15	26	25	27	23	2.8838	1.74229	2.25297	3.39447	10.2735	502.76	35.5987	8	46	C2	9	1.53347	-1.17172	0.208967	38.6667	33	Red	-1.90164	0.0139925	38.6667	20.3333	Blue	-1.48718	0.0226764	38.6667	26	Blue	-1.48718	0.0226764
386010046	YP_005928323.1	PPUBIRD1_0424	Cytoplasmic	COG1191	Translation and transcription	protein RpoD	4.92437	69353.3	84	81	90	84	85	75	71	76	23	51	49	56	3.51822	2.45122	2.24935	3.67683	11.8956	1001.95	56.0065	21	84	S1	26	2.72868	-1.04453	0.212738	86	82.3333	Red	-1.49133	0.0864481	86	57.6667	Green	-1.62264	0.000303553	86	53	Blue	-1.62264	0.000303553
386013911	YP_005932188.1	PPUBIRD1_4410	Cytoplasmic	COG0184	Translation and transcription	protein RpsO	10.1535	10024.4	12	13	12	14	10	5	21	20	6	7	11	4	2.89294	4.68857	2.19465	3.691	13.4672	236.85	57.3034	6	21	GB1	6	3.83713	-1.25	0.183543	13.3333	10.6667	Red	1.25	0.264976	13.3333	16.6667	Red	-1.6	0.0358617	13.3333	8.33333	Blue	-1.6	0.0358617
386012740	YP_005931017.1	PPUBIRD1_3213	Cytoplasmic	COG0172	Translation and transcription	protein ThrS	5.64333	72651.6	86	84	81	57	74	70	48	54	36	45	52	51	2.76663	1.89948	2.03712	3.45485	10.1581	1053.88	48.75	24	81	C3	28	2.00251	-1.2451	0.0176777	84.6667	68	Blue	-1.80142	0.00117942	84.6667	47	Blue	-1.68212	9.85875e-05	84.6667	50.3333	Blue	-1.68212	9.85875e-05
386014558	YP_005932835.1	PPUBIRD1_5083	Cytoplasmic	COG0548	Central metabolism	protein ArgB	5.57279	31932.9	39	48	39	35	47	43	27	18	25	25	22	15	3.91446	2.1921	1.94157	3.94577	11.9939	711.36	81.3953	13	47	S2	15	4.31602	-1.00781	0.473036	43	42.6667	Red	-1.76712	0.00500348	43	24.3333	Blue	-1.98462	0.00359116	43	21.6667	Blue	-1.98462	0.00359116
386010340	YP_005928617.1	PPUBIRD1_0725	Cytoplasmic	COG1047	Translation and transcription	FklB_2	4.64333	21665	18	23	20	15	17	16	36	35	16	15	16	11	2.21556	4.0157	1.93861	2.8156	10.9855	530.31	72.6829	8	36	GB1	10	3.62195	-1.2549	0.0251241	21.3333	17	Blue	1.40625	0.131726	21.3333	30	Green	-1.42222	0.0198892	21.3333	15	Blue	-1.42222	0.0198892
386014233	YP_005932510.1	PPUBIRD1_4747	Cytoplasmic	COG0126	Central metabolism	hypothetical protein PPUBIRD1_4747	5.07747	40009.1	89	81	91	81	82	63	35	41	27	25	26	26	5.64871	2.57441	1.92456	6.52351	16.6712	750.85	64.8579	15	81	S1	15	3.0994	-1.15284	0.0827799	88	76.3333	Red	-2.49057	0.000243798	88	35.3333	Blue	-3.3	1.85975e-05	88	26.6667	Blue	-3.3	1.85975e-05
386010136	YP_005928413.1	PPUBIRD1_0514	Cytoplasmic	COG0100	Translation and transcription	30S ribosomal protein S11	10.8316	13651.3	37	21	19	14	14	14	34	32	23	12	12	2	3.07663	6.51953	1.90458	5.64049	17.1412	402.49	58.9147	6	37	C1	6	3.89775	-1.77778	0.0549561	26.6667	15	Green	1.15	0.289278	26.6667	30.6667	Red	-2.75862	0.0307971	26.6667	9.66667	Blue	-2.75862	0.0307971
386010596	YP_005928873.1	PPUBIRD1_0985	Cytoplasmic	COG4972	Cell motility and secretion	Rod shape-determining protein MreB	5.32482	36936.3	36	43	37	27	34	28	10	16	22	23	20	26	2.40956	1.29954	1.86808	3.14054	8.71772	568.81	51.5942	11	27	S1	14	1.49925	-1.29348	0.0218066	39.6667	30.6667	Blue	-2.33333	0.00260584	39.6667	17	Blue	-1.65278	0.0024679	39.6667	24	Blue	-1.65278	0.0024679
386009747	YP_005928024.1	PPUBIRD1_0110	Cytoplasmic	COG0159	Central metabolism	TrpA	5.16779	28392.8	23	26	29	22	27	26	23	21	21	15	23	15	2.64151	2.28931	1.86667	2.74717	9.54466	611.92	64.3123	9	27	S2	10	2.97577	-1.03846	0.343666	27	26	Red	-1.19118	0.0399127	27	22.6667	Red	-1.44643	0.0293777	27	18.6667	Blue	-1.44643	0.0293777
386014165	YP_005932442.1	PPUBIRD1_4679	Unknown	COG0330	Translation and transcription	HflK protein	5.47485	43451.9	45	41	34	31	34	27	26	22	36	22	29	28	2.11729	1.93317	1.8181	2.76168	8.63024	541.79	36.6412	9	36	GB3	10	1.18348	-1.29474	0.0350049	41	31.6667	Blue	-1.41379	0.0423275	41	29	Green	-1.5	0.0122723	41	27.3333	Blue	-1.5	0.0122723
386013213	YP_005931490.1	PPUBIRD1_3696	Cytoplasmic	COG0436	Central metabolism	TyrB_2	5.68995	43263.2	73	85	63	54	61	49	33	44	31	21	33	24	3.79075	2.49635	1.80292	5.10827	13.1983	960.59	66.5829	16	85	C2	18	2.94904	-1.34132	0.0293731	74.6667	55.6667	Blue	-2.01802	0.00374833	74.6667	37	Blue	-2.76543	0.00142843	74.6667	27	Blue	-2.76543	0.00142843
386013463	YP_005931740.1	PPUBIRD1_3952	Cytoplasmic	COG0309	Translation and transcription	protein PurM	4.84882	36918.9	61	77	66	49	62	48	21	31	28	16	25	23	4.30674	2.16691	1.73353	5.52563	13.7328	532.75	62.2159	10	77	C2	10	2.1424	-1.27778	0.0416343	69	54	Green	-2.49398	0.000884675	69	27.6667	Blue	-3.08955	0.000513206	69	22.3333	Blue	-3.08955	0.000513206
386013264	YP_005931541.1	PPUBIRD1_3747	Cytoplasmic	COG1205	Function unknown	DEAD/DEAH box helicase	8.94226	60887.7	76	72	62	37	40	26	52	69	42	30	40	35	1.69164	2.67706	1.72449	3.44897	9.54216	938.87	40.2504	17	69	GB2	20	1.43028	-2.00943	0.00195216	71	35.3333	Blue	-1.28313	0.0768143	71	55.3333	Red	-1.97222	0.00115142	71	36	Blue	-1.97222	0.00115142
386013197	YP_005931474.1	PPUBIRD1_3679	Cytoplasmic	COG0136	Central metabolism	protein Asd	5.46437	40645.8	54	57	49	53	33	42	14	19	19	22	26	22	3.14916	1.27934	1.72219	3.93645	10.0871	817.8	62.4324	17	54	C1	21	2.73916	-1.24427	0.0811755	54.3333	43.6667	Red	-2.96364	0.000115809	54.3333	18.3333	Blue	-2.23288	0.000183271	54.3333	24.3333	Blue	-2.23288	0.000183271
386013573	YP_005931850.1	PPUBIRD1_4063	Cytoplasmic	COG0173	Translation and transcription	LysS protein	5.22821	57102	70	70	68	40	54	42	61	63	38	33	30	29	2.3817	2.83703	1.61115	3.6426	10.4725	659.47	37.4	12	61	GB1	14	1.10986	-1.51799	0.00279511	70.3333	46.3333	Blue	-1.27879	0.0647357	70.3333	55	Red	-2.22105	1e-05	70.3333	31.6667	Blue	-2.22105	1e-05
386013599	YP_005931876.1	PPUBIRD1_4089	Cytoplasmic	COG0440	Central metabolism	hypothetical protein PPUBIRD1_4089	5.25673	46165.3	41	42	49	32	42	35	28	34	26	17	28	27	2.36108	1.90619	1.55961	2.85929	8.68618	620.74	45.1613	12	42	S2	13	1.36201	-1.20536	0.0599312	45	37.3333	Red	-1.48352	0.00676894	45	30.3333	Blue	-1.8	0.00490692	45	25	Blue	-1.8	0.00490692
386014550	YP_005932827.1	PPUBIRD1_5075	Cytoplasmic	COG0267	Translation and transcription	protein RpmG	9.99451	5986.31	10	12	15	4	5	3	10	10	5	4	4	1	2.00457	4.1762	1.50343	6.18077	13.865	171.19	35.2941	2	15	C3	2	7.13491	-2.66667	0.00298259	13.3333	5	Blue	-1.42857	0.072352	13.3333	9.33333	Green	-3.33333	0.00306113	13.3333	4	Blue	-3.33333	0.00306113
386010099	YP_005928376.1	PPUBIRD1_0477	Cytoplasmic	COG0481	Cell envelope biogenesis, outer membrane	hypothetical protein PPUBIRD1_0477	5.22177	43468.1	33	38	37	26	29	1020	16	16	21	16	25	19	24.7308	1.21928	1.38032	2.48458	29.8149	2155.71	85.6423	35	29	S2	35	169.894	9.71171	0.19254	37	359.333	Green	-1.98214	0.000628627	37	18.6667	Blue	-1.7619	0.00317613	37	21	Blue	-1.7619	0.00317613
386014345	YP_005932622.1	PPUBIRD1_4864	Cytoplasmic	COG3380	Function unknown	GltD	6.0264	51786.3	47	44	50	29	37	31	35	37	31	22	26	23	1.87308	1.98894	1.37102	2.72273	7.95578	512.03	33.6864	10	47	C1	16	0.729852	-1.44	0.00387953	48	33.3333	Blue	-1.35849	0.00343371	48	35.3333	Blue	-1.94595	0.000189486	48	24.6667	Blue	-1.94595	0.000189486
386009715	YP_005927992.1	PPUBIRD1_0077	Unknown (This protein may have multiple localization sites)	COG0187	DNA replication, recombination and repair	protein GyrB	5.63689	89974.8	69	66	67	55	60	70	64	56	49	34	50	39	2.05613	1.8783	1.36705	2.24507	7.54655	1132.59	39.9504	24	64	GB1	29	1.76547	-1.09043	0.138065	68.3333	62.6667	Red	-1.19186	0.0338338	68.3333	57.3333	Red	-1.62698	0.00270346	68.3333	42	Blue	-1.62698	0.00270346
386011405	YP_005929682.1	PPUBIRD1_1814	Cytoplasmic	COG0441	Translation and transcription	SerS protein	5.2782	46804.1	35	33	30	34	39	33	23	22	27	19	21	23	2.26476	1.53833	1.34604	2.09384	7.24296	611.46	46.7136	10	34	S1	13	1.19677	1.07921	0.160566	33.6667	36.3333	Red	-1.34667	0.0073603	33.6667	25	Blue	-1.5303	0.00163545	33.6667	22	Blue	-1.5303	0.00163545
386013921	YP_005932198.1	PPUBIRD1_4420	Cytoplasmic Membrane	COG1224	Translation and transcription	protein FtsH	5.53312	69318.5	56	52	53	32	49	44	29	35	27	31	31	29	1.80327	1.31278	1.31278	2.32261	6.75145	759.6	35.3312	14	56	C1	20	0.853174	-1.28125	0.0408288	54.6667	42.6667	Green	-1.74468	0.000484276	54.6667	31.3333	Blue	-1.74468	3.52897e-05	54.6667	31.3333	Blue	-1.74468	3.52897e-05
386010757	YP_005929034.1	PPUBIRD1_1147	Cytoplasmic	COG0525	Translation and transcription	methionyl-tRNA synthetase	5.47597	75128.8	42	45	45	34	41	33	28	47	15	31	35	29	1.43753	1.19794	1.26449	1.75698	5.65695	668.787	35.3461	14	41	S2	18	0.908061	-1.21622	0.0208973	45	37	Red	-1.45161	0.104235	45	31	Green	-1.37755	0.0018461	45	32.6667	Blue	-1.37755	0.0018461
386010049	YP_005928326.1	PPUBIRD1_0427	Cytoplasmic	COG0828	Translation and transcription	RpsU	10.7887	8364.64	12	7	8	5	3	1	13	16	4	4	6	0	1.07596	3.94518	1.19551	3.22787	9.44452	197.82	46.4789	5	16	GB2	5	7.73223	-2.5	0.0175351	10	4	Blue	1.2	0.31821	10	12	Red	-2.30769	0.0360461	10	4.33333	Blue	-2.30769	0.0360461
386010382	YP_005928659.1	PPUBIRD1_0768	Cytoplasmic	COG0461	Central metabolism	PrsA	5.69537	34170.7	38	37	39	25	25	26	15	19	17	13	14	13	2.22413	1.49251	1.17059	3.33619	8.22343	700.98	50.7987	12	38	C1	14	2.16823	-1.48101	2.26011e-05	39	26.3333	Blue	-2.16667	4.17905e-05	39	18	Blue	-2.72093	1e-05	39	14.3333	Blue	-2.72093	1e-05
386012362	YP_005930639.1	PPUBIRD1_2821	Cytoplasmic	COG0113	Central metabolism	HemB protein	5.17438	35202.6	17	19	18	15	21	16	7	13	17	15	10	15	1.47716	1.05106	1.13628	1.53398	5.19848	468.32	33.3333	8	21	S2	12	1.22206	-1.03636	0.374434	19	18.3333	Red	-1.425	0.0641767	19	13.3333	Green	-1.32558	0.0286176	19	14.3333	Blue	-1.32558	0.0286176
386013358	YP_005931635.1	PPUBIRD1_3843	Cytoplasmic	COG0287	Central metabolism	3-phosphoshikimate 1-carboxyvinyltransferase	5.96302	79015.4	53	55	57	48	66	47	36	36	26	26	33	30	2.03758	1.24026	1.12636	2.0882	6.49241	795.667	33.378	14	47	S3	16	0.849074	-1.02439	0.421127	56	54.6667	Red	-1.66337	0.00159318	56	33.6667	Blue	-1.82609	0.000204215	56	30.6667	Blue	-1.82609	0.000204215
386009871	YP_005928148.1	PPUBIRD1_0237	Cytoplasmic	COG0001	Central metabolism	GabT protein	5.84724	44795.5	52	54	43	45	50	38	16	17	20	17	18	14	2.96905	1.18315	1.09386	3.32623	8.57229	788.44	60.9412	14	45	S1	16	1.74809	-1.11765	0.166758	50.6667	45.3333	Red	-2.71429	0.000437886	50.6667	18.6667	Blue	-2.92308	0.000374263	50.6667	17.3333	Blue	-2.92308	0.000374263
386012738	YP_005931015.1	PPUBIRD1_3211	Cytoplasmic	COG0291	Translation and transcription	protein RpmI	12.1466	7340.16	7	6	7	5	5	5	4	9	5	3	2	3	2.04355	2.45226	1.08989	2.72474	8.31045	93.91	23.4375	2	7	C1	2	1.82925	-1.27778	0.00374522	7.66667	6	Blue	-1.09524	0.345881	7.66667	7	Red	-2.09091	0.000528782	7.66667	3.66667	Blue	-2.09091	0.000528782
386014268	YP_005932545.1	PPUBIRD1_4786	Cytoplasmic	COG0078	Central metabolism	protein PyrB	6.56011	36320.9	24	28	21	21	34	16	9	10	9	9	17	13	1.9548	0.770906	1.07376	2.00986	5.80932	207.9	20.3593	4	34	S2	4	0.591709	-1.02703	0.456529	25.3333	24.6667	Red	-2.45161	0.000936203	25.3333	10.3333	Blue	-1.80952	0.0105295	25.3333	14	Blue	-1.80952	0.0105295
386013598	YP_005931875.1	PPUBIRD1_4088	Cytoplasmic	COG0498	Central metabolism	Threonine synthase	5.93904	51598.3	42	59	51	36	40	41	23	37	23	17	21	17	2.26752	1.60858	1.06593	2.94584	7.88786	574.28	55.6503	13	59	C2	16	1.28309	-1.29167	0.0429248	51.6667	40	Green	-1.80233	0.0136983	51.6667	28.6667	Blue	-2.67241	0.00157125	51.6667	19.3333	Blue	-2.67241	0.00157125
386010646	YP_005928923.1	PPUBIRD1_1036	Cytoplasmic	COG0354	Function unknown	protein GcvT	5.65253	40383.9	25	22	21	20	16	19	6	5	13	9	16	15	1.36193	0.594297	0.990495	1.68384	4.63056	351.73	38.874	8	25	C1	11	1.01322	-1.22414	0.0316692	23.6667	19.3333	Red	-2.62963	0.00312936	23.6667	9	Blue	-1.65116	0.0100461	23.6667	14.3333	Blue	-1.65116	0.0100461
386011389	YP_005929666.1	PPUBIRD1_1798	Cytoplasmic	COG0015	Central metabolism	protein PurB	5.69281	50524.4	54	53	49	39	43	42	20	25	15	14	17	18	2.45426	1.18755	0.969829	3.08762	7.69926	813.69	51.9737	17	39	S1	21	2.43582	-1.25197	0.00268522	53	42.3333	Blue	-2.52381	0.000304092	53	21	Blue	-3.05769	2.59415e-05	53	17.3333	Blue	-3.05769	2.59415e-05
386010091	YP_005928368.1	PPUBIRD1_0469	Cytoplasmic	COG0002	Central metabolism	protein ArgC	6.30407	36222.9	26	34	29	18	33	27	9	10	15	14	9	11	2.15333	0.938633	0.938633	2.45701	6.48761	484.97	52.0349	9	27	S3	10	1.54058	-1.1358	0.249749	30.6667	27	Red	-2.48649	0.00177383	30.6667	12.3333	Blue	-2.48649	0.00131297	30.6667	12.3333	Blue	-2.48649	0.00131297
386013503	YP_005931780.1	PPUBIRD1_3992	Cytoplasmic	COG1191	Translation and transcription	RpoS	5.14146	38152	36	43	36	16	22	9	8	11	11	12	13	10	1.23191	0.786328	0.917382	3.01426	5.94988	200.63	13.4328	2	36	C1	2	0.34419	-2.36	0.00342949	39.3333	16.6667	Blue	-3.57576	0.000183404	39.3333	11	Blue	-3.10526	0.00021688	39.3333	12.6667	Blue	-3.10526	0.00021688
386011767	YP_005930044.1	PPUBIRD1_2203	Cytoplasmic	COG0079	Central metabolism	TyrB	5.66633	43604.1	34	37	37	38	37	33	22	28	16	13	15	12	2.47683	1.51362	0.917344	2.47683	7.38462	587.81	45.9799	11	33	S3	12	1.32538	1	0.5	37	37	Red	-1.6087	0.0088987	37	23	Blue	-2.5814	3.51053e-05	37	14.3333	Blue	-2.5814	3.51053e-05
386009713	YP_005927990.1	PPUBIRD1_0075	Cytoplasmic	COG0592	DNA replication, recombination and repair	DnaN protein	5.15598	40693.3	26	25	16	21	21	24	6	7	19	9	13	15	1.62189	0.78637	0.90924	1.64646	4.96396	535.15	42.2343	12	26	C1	14	1.46546	-1.01449	0.462578	23.3333	23	Red	-2	0.0451803	23.3333	11.6667	Green	-1.75	0.0256847	23.3333	13.3333	Blue	-1.75	0.0256847
386014325	YP_005932602.1	PPUBIRD1_4844	Cytoplasmic	COG1015	Central metabolism	protein Pgm	5.06515	55145.9	43	47	53	29	37	28	36	48	19	21	16	13	1.70457	1.86777	0.906685	2.59312	7.07215	761.9	41.2916	13	48	GB2	15	1.05789	-1.50515	0.00797022	48.6667	32.3333	Blue	-1.37736	0.104245	48.6667	35.3333	Green	-2.75472	0.000570535	48.6667	17.6667	Blue	-2.75472	0.000570535
386011272	YP_005929549.1	PPUBIRD1_1677	Cytoplasmic	COG3321	Central metabolism	3-oxoacyl-ACP synthase	5.42414	43262.7	31	37	38	41	41	24	14	19	16	11	14	13	2.45015	1.13262	0.878355	2.45015	6.91127	782.42	49.7537	12	41	S1	15	1.49839	1	0.5	36.3333	36.3333	Red	-2.09615	0.000966229	36.3333	17.3333	Blue	-2.65854	0.000326851	36.3333	13.6667	Blue	-2.65854	0.000326851
386009850	YP_005928127.1	PPUBIRD1_0216	Cytoplasmic	COG0181	Central metabolism	HemC protein	5.26747	33437.5	20	21	11	20	33	17	8	13	11	10	9	10	2.09346	0.95701	0.86729	1.55514	5.4729	287.9	21.7252	4	20	S1	4	0.654963	1.32727	0.181516	18.3333	24.3333	Green	-1.57143	0.0646015	18.3333	11.6667	Green	-1.71875	0.0372623	18.3333	10.6667	Blue	-1.71875	0.0372623
386013625	YP_005931902.1	PPUBIRD1_4115	Cytoplasmic Membrane	COG4993	Central metabolism	Quinoprotein glucose dehydrogenase A	5.73616	86475.7	81	70	65	56	73	66	63	61	29	20	26	27	2.25497	1.76928	0.844168	2.49781	7.36623	1023.41	45.5791	19	61	GB2	22	1.13801	-1.10606	0.181715	73	66	Red	-1.40385	0.0773247	73	52	Green	-2.88158	0.000395163	73	25.3333	Blue	-2.88158	0.000395163
386009655	YP_005927932.1	PPUBIRD1_0017	Cytoplasmic	COG1181	Cell envelope biogenesis, outer membrane	AccC	6.06643	51909.7	101	111	110	62	73	68	69	73	29	12	14	17	3.91064	3.29418	0.828362	6.20308	14.2363	1061.44	72.3992	26	68	S3	31	4.44852	-1.57767	0.000455777	108.333	68.6667	Blue	-1.86782	0.0125085	108.333	58	Blue	-7.06522	1e-05	108.333	15.3333	Blue	-7.06522	1e-05
386014095	YP_005932372.1	PPUBIRD1_4605	Cytoplasmic	COG0138	Central metabolism	PurH	6.05937	57673.5	69	63	58	20	45	32	46	49	23	16	12	15	1.68188	2.046	0.745576	3.2944	7.76786	747.12	45.0467	16	69	C1	19	1.20088	-1.93	0.00855174	64.3333	33.3333	Blue	-1.59504	0.0263505	64.3333	40.3333	Blue	-4.19565	6.73149e-05	64.3333	15.3333	Blue	-4.19565	6.73149e-05
386013756	YP_005932033.1	PPUBIRD1_4251	Cytoplasmic	COG0162	Translation and transcription	tryptophanyl-tRNA synthetase	5.46406	49285.1	14	17	18	8	16	15	10	10	11	13	12	11	0.791313	0.628993	0.730443	0.994214	3.14496	231.31	17.8174	6	15	S3	8	0.495187	-1.2381	0.149007	17.3333	14	Red	-1.52941	0.00429046	17.3333	11.3333	Blue	-1.33333	0.0156879	17.3333	13	Blue	-1.33333	0.0156879
386013726	YP_005932003.1	PPUBIRD1_4220	Cytoplasmic	COG0206	DNA replication, recombination and repair	protein FtsZ	4.97968	41803.5	19	19	20	20	23	18	7	8	12	8	11	11	1.45921	0.645879	0.717643	1.38744	4.21017	432.44	33.9196	9	20	S1	13	0.837675	1.04918	0.26954	20.3333	21.3333	Red	-2.03333	0.00135826	20.3333	10	Blue	-1.84848	0.000449193	20.3333	11	Blue	-1.84848	0.000449193
386014195	YP_005932472.1	PPUBIRD1_4709	Cytoplasmic	COG0422	Central metabolism	protein ThiC	5.57243	69683	67	73	66	44	46	53	54	51	19	17	17	16	2.05215	1.77949	0.717535	2.95624	7.50542	1059.63	52.3962	21	73	C2	23	1.67082	-1.43151	0.00193321	69.6667	48.6667	Blue	-1.64567	0.0373704	69.6667	42.3333	Green	-3.9434	1e-05	69.6667	17.6667	Blue	-3.9434	1e-05
386010627	YP_005928904.1	PPUBIRD1_1017	Cytoplasmic	COG0128	Central metabolism	MurA	5.35304	44944.5	24	29	33	30	24	22	8	11	10	8	11	10	1.69097	0.64524	0.64524	1.91347	4.89493	463.75	41.3302	9	30	S1	10	1.00034	-1.12658	0.200055	29.6667	26.3333	Red	-2.78125	0.00114907	29.6667	10.6667	Blue	-2.78125	0.00114907	29.6667	10.6667	Blue	-2.78125	0.00114907
386012371	YP_005930648.1	PPUBIRD1_2831	Cytoplasmic	COG0060	Translation and transcription	protein CysS	5.56492	51601.7	19	24	18	13	20	12	12	14	11	12	12	9	0.872064	0.71703	0.639513	1.18213	3.41074	305.36	20.2174	6	12	S3	7	0.469977	-1.33333	0.0816395	21.3333	16	Green	-1.6	0.00882051	21.3333	13.3333	Blue	-1.77778	0.00572346	21.3333	12	Blue	-1.77778	0.00572346
386013324	YP_005931601.1	PPUBIRD1_3808	Unknown	-	-	Cps5B	9.37701	65970.5	97	87	92	9	3	14	136	127	90	12	19	11	0.394116	5.35088	0.636648	4.18369	10.5653	1143.7	46.7005	20	136	GB1	24	1.94265	-9.62069	2.07934e-05	93	9.66667	Blue	1.27599	0.07429	93	118.667	Red	-6.2	1.71577e-05	93	15	Blue	-6.2	1.71577e-05
386011923	YP_005930200.1	PPUBIRD1_2363	Cytoplasmic Membrane	COG1566	Defense mechanisms	MexE	9.17147	44576.4	37	28	22	56	53	42	27	26	27	10	8	10	3.38745	1.79467	0.628136	1.95171	7.76196	781.69	67.0702	17	56	S1	17	2.34111	1.71111	0.0124264	30	51.3333	Blue	-1.08434	0.3109	30	27.6667	Red	-2.90323	0.00558023	30	10.3333	Blue	-2.90323	0.00558023
386010064	YP_005928341.1	PPUBIRD1_0442	Outer Membrane	COG1452	Cell envelope biogenesis, outer membrane	LPS-assembly protein lptD	4.96368	105820	68	36	49	32	24	50	57	28	64	27	25	13	1.0017	1.40806	0.614253	1.44586	4.46987	1477.68	50.6952	30	64	GB3	34	1.5785	-1.43119	0.131872	52	36.3333	Green	-1.02632	0.465374	52	50.6667	Red	-2.29412	0.0230437	52	22.6667	Blue	-2.29412	0.0230437
386013541	YP_005931818.1	PPUBIRD1_4030	Unknown	COG2171	Central metabolism	2,3,4,5-tetrahydropyridine-2,6-carboxylate N-succinyltransferase	5.52995	35851.7	14	17	16	18	19	18	13	10	10	8	8	6	1.5341	0.920459	0.613639	1.31096	4.37915	484.15	37.5	9	19	S2	10	1.37505	1.16	0.0237103	16.6667	19.3333	Red	-1.38889	0.0124481	16.6667	12	Blue	-2	0.000829532	16.6667	8.33333	Blue	-2	0.000829532
386013919	YP_005932196.1	PPUBIRD1_4418	Cytoplasmic	COG0033	Central metabolism	protein GlmM	5.7266	47699.5	16	18	17	17	16	14	8	11	6	7	12	10	0.985335	0.524114	0.607972	1.06919	3.18661	322.91	18.3857	6	17	S1	8	0.515922	-1.08	0.137288	18	16.6667	Red	-1.92857	0.00258981	18	9.33333	Blue	-1.6875	0.00468742	18	10.6667	Blue	-1.6875	0.00468742
386013762	YP_005932039.1	PPUBIRD1_4257	Cytoplasmic	COG0175	Central metabolism	protein CysD	6.28679	35262	16	30	20	17	21	15	3	5	7	7	6	8	1.50303	0.425387	0.595542	1.8717	4.39567	344.55	42.9508	8	30	C2	10	1.6068	-1.23214	0.196073	23	18.6667	Red	-3.83333	0.0085175	23	6	Blue	-2.875	0.0117011	23	8	Blue	-2.875	0.0117011
386009642	YP_005927919.1	PPUBIRD1_0003	Cytoplasmic Membrane	COG0458	Central metabolism	PurK	5.37568	38717.9	21	23	19	14	18	13	9	10	6	6	9	7	1.16225	0.645697	0.568213	1.62716	4.00332	177.27	30.8333	4	21	C1	5	0.439884	-1.375	0.0175351	22	16	Blue	-2.35714	0.000804141	22	9.33333	Blue	-2.64	0.000356006	22	8.33333	Blue	-2.64	0.000356006
386013360	YP_005931637.1	PPUBIRD1_3845	Cytoplasmic	COG0075	Central metabolism	Phosphoserine aminotransferase	5.10757	37089.5	19	19	19	23	25	20	9	14	6	6	9	6	1.8334	0.781892	0.566197	1.53682	4.71831	331.347	40.8955	8	20	S3	10	0.835103	1.18333	0.0325543	20	23.6667	Red	-1.875	0.00806504	20	10.6667	Blue	-2.5	0.000138214	20	8	Blue	-2.5	0.000138214
386013227	YP_005931504.1	PPUBIRD1_3710	Cytoplasmic	COG3321	Central metabolism	Malonyl CoA-acyl carrier protein transacylase	4.98336	32593.9	13	16	8	10	19	8	6	5	7	6	7	5	1.13518	0.552251	0.552251	1.13518	3.37487	440.11	55.4487	8	19	S2	8	1.36757	1	0.5	13.3333	13.3333	Red	-1.90476	0.0289465	13.3333	7	Blue	-1.90476	0.0289465	13.3333	7	Blue	-1.90476	0.0289465
386014296	YP_005932573.1	PPUBIRD1_4814	Periplasmic	COG3131	Central metabolism	MdoG	6.46054	61672.6	19	17	20	11	13	15	8	14	13	14	11	9	0.632372	0.567513	0.551298	0.908021	2.6592	455.43	24.4123	9	19	C1	12	0.514999	-1.40476	0.00877023	19.6667	14	Blue	-1.55263	0.0135554	19.6667	12.6667	Blue	-1.59459	0.0062505	19.6667	12.3333	Blue	-1.59459	0.0062505
386014562	YP_005932839.1	PPUBIRD1_5087	Cytoplasmic	COG2123	Translation and transcription	hypothetical protein PPUBIRD1_5087	5.8248	25689.1	8	8	10	8	14	6	8	9	7	6	4	4	1.08995	0.934247	0.544977	1.0121	3.58128	257.01	21.25	4	8	S1	4	0.719798	1.06897	0.401241	9.66667	10.3333	Red	-1.07407	0.245884	9.66667	9	Red	-1.70588	0.0066178	9.66667	5.66667	Blue	-1.70588	0.0066178
386014096	YP_005932373.1	PPUBIRD1_4607	Cytoplasmic	COG0045	Central metabolism	Phosphoribosylamine--glycine ligase	5.03667	45807.2	24	29	21	11	21	17	7	12	11	6	9	9	1.0697	0.654918	0.523935	1.61546	3.86402	512.667	38.7471	9	24	C1	11	0.855794	-1.48077	0.0445047	25.6667	17.3333	Green	-2.33333	0.00312936	25.6667	11	Blue	-2.85185	0.00139233	25.6667	9	Blue	-2.85185	0.00139233
386009848	YP_005928125.1	PPUBIRD1_0213	Cytoplasmic	COG0114	Central metabolism	ArlY	5.47771	51608.2	15	17	12	16	17	16	9	22	14	5	12	9	0.949461	0.871954	0.503796	0.852577	3.17779	367.6	15.0862	6	16	S3	9	0.391263	1.10638	0.163082	15.6667	17.3333	Red	1.02128	0.469219	15.6667	16	Red	-1.62069	0.0369631	15.6667	9.66667	Blue	-1.62069	0.0369631
386010758	YP_005929035.1	PPUBIRD1_1148	Cytoplasmic Membrane	COG1149	Central metabolism	hypothetical protein PPUBIRD1_1148	5.02824	38196.7	13	15	13	14	15	11	6	10	7	6	8	5	1.04721	0.602146	0.497425	1.07339	3.22017	340.41	34.8901	6	15	S2	7	0.675596	-1.02326	0.410147	14.6667	14.3333	Red	-1.69231	0.00600448	14.6667	8.66667	Blue	-2	0.00134005	14.6667	7.33333	Blue	-2	0.00134005
386013753	YP_005932030.1	PPUBIRD1_4248	Cytoplasmic	COG4989	Function unknown	Aldo/keto reductase	6.21835	38724.7	9	9	8	18	15	13	7	6	6	6	6	7	1.18787	0.490643	0.490643	0.671406	2.84056	359.97	26.8786	6	13	S3	7	0.548791	1.68966	0.00552825	9.66667	16.3333	Blue	-1.31818	0.0038813	9.66667	7.33333	Blue	-1.31818	0.0038813	9.66667	7.33333	Blue	-1.31818	0.0038813
386011388	YP_005929665.1	PPUBIRD1_1797	Cytoplasmic	COG2850	Function unknown	cupin	4.41085	43864.8	14	14	11	12	9	10	8	10	6	8	4	9	0.706716	0.547135	0.478743	0.889095	2.62169	247.34	34.2784	6	14	C2	7	0.569923	-1.23529	0.0580583	14	11.3333	Red	-1.55556	0.0153473	14	9	Blue	-1.75	0.0151598	14	8	Blue	-1.75	0.0151598
386013574	YP_005931851.1	PPUBIRD1_4064	Cytoplasmic	COG0216	Translation and transcription	protein PrfB	4.81933	33808.7	12	16	10	8	9	8	5	4	7	6	5	5	0.739454	0.47325	0.47325	1.12397	2.80992	295.23	21.7105	5	16	C2	5	0.789812	-1.46429	0.0366169	13.6667	9.33333	Blue	-2.15789	0.0102491	13.6667	6.33333	Blue	-2.15789	0.00751648	13.6667	6.33333	Blue	-2.15789	0.00751648
386014203	YP_005932480.1	PPUBIRD1_4717	Cytoplasmic	COG1105	Central metabolism	Bifunctional protein hldE	5.55515	49480.4	14	14	11	7	17	5	4	6	7	7	7	9	0.586091	0.343571	0.464831	0.788191	2.18268	254.13	15.9915	4	9	B3	4	0.332011	-1.3125	0.217401	14	10.6667	Red	-2.1	0.00266406	14	6.66667	Blue	-1.61538	0.0056775	14	8.66667	Blue	-1.61538	0.0056775
386009748	YP_005928025.1	PPUBIRD1_0111	Cytoplasmic	COG0498	Central metabolism	protein TrpB	5.97871	44027.2	57	77	69	51	53	48	23	25	15	4	8	6	3.45241	1.43093	0.408838	4.61079	9.90297	603.72	52.0988	12	48	S3	12	1.98215	-1.32903	0.0234881	68.6667	51.6667	Blue	-3.12121	0.0010352	68.6667	22	Blue	-9.80952	0.000240734	68.6667	7	Blue	-9.80952	0.000240734
386009926	YP_005928203.1	PPUBIRD1_0295	Outer Membrane	-	-	OprQ	5.79924	47757.6	31	22	21	9	17	10	8	12	14	5	10	4	0.753806	0.711928	0.397842	1.54949	3.41307	492.42	33.9408	9	31	C1	10	0.809348	-1.97436	0.017702	25.6667	13	Blue	-2.08108	0.0107258	25.6667	12.3333	Blue	-3.5	0.00380011	25.6667	7.33333	Blue	-3.5	0.00380011
386011022	YP_005929299.1	PPUBIRD1_1421	Cytoplasmic	COG0156	Central metabolism	protein ArgD	5.91338	43422.2	16	20	19	16	15	13	6	9	4	6	6	5	1.01331	0.437564	0.391505	1.26663	3.10901	322.2	26.1084	6	16	S1	8	0.477659	-1.23404	0.0348579	19.3333	15.6667	Red	-2.63636	0.00156279	19.3333	7.33333	Blue	-2.9	0.000264656	19.3333	6.66667	Blue	-2.9	0.000264656
386010177	YP_005928454.1	PPUBIRD1_0557	Cytoplasmic	COG0807	Central metabolism	protein RibBA	5.13354	39193.6	11	13	14	13	13	13	3	7	5	3	6	6	0.99506	0.382715	0.382715	0.969545	2.73004	321.17	34.1598	8	13	S2	11	0.777567	1.02439	0.362329	13.6667	14	Red	-2.27778	0.00309227	13.6667	6	Blue	-2.27778	0.00226771	13.6667	6	Blue	-2.27778	0.00226771
386010535	YP_005928812.1	PPUBIRD1_0923	Cytoplasmic	COG2229	Function unknown	protein PrfC	5.85562	59659.5	12	13	11	4	11	4	7	12	7	8	7	7	0.318474	0.435807	0.36876	0.603425	1.72647	108.18	7.21063	2	7	GB1	2	0.100052	-1.77273	0.0389385	13	7.33333	Blue	-1.34483	0.0658888	13	9.66667	Green	-1.56	0.00109606	13	8.33333	Blue	-1.56	0.00109606
386013209	YP_005931486.1	PPUBIRD1_3692	Cytoplasmic	COG0008	Translation and transcription	protein GltX	5.60049	56446.6	15	21	21	14	11	13	7	12	10	4	9	7	0.673202	0.51376	0.354317	1.0098	2.55108	364.14	21.0953	7	21	C3	11	0.573294	-1.46341	0.022115	20	13.6667	Blue	-1.875	0.00975558	20	10.6667	Blue	-2.6087	0.00377429	20	7.66667	Blue	-2.6087	0.00377429
386011150	YP_005929427.1	PPUBIRD1_1552	Periplasmic	COG1840	Central metabolism	sulfate ABC transporter substrate-binding protein	6.35365	36725.7	8	13	14	8	12	9	0	2	6	5	4	4	0.789638	0.217831	0.353976	0.953011	2.31446	284.06	41.8675	6	14	C3	9	0.711686	-1.1875	0.208433	12.6667	10.6667	Red	-3.45455	0.0122792	12.6667	3.66667	Blue	-2.375	0.00885215	12.6667	5.33333	Blue	-2.375	0.00885215
386012904	YP_005931181.1	PPUBIRD1_3381	Cytoplasmic Membrane	COG0760	Translation and transcription	PpiC-type peptidyl-prolyl cis-trans isomerase	5.06975	68537.3	26	18	18	13	12	14	12	15	4	9	8	7	0.569034	0.452309	0.350175	0.904618	2.27613	598.82	27.1268	12	26	C1	15	0.717078	-1.54762	0.024161	21.6667	14	Blue	-1.91176	0.0354838	21.6667	11.3333	Green	-2.40741	0.00485812	21.6667	9	Blue	-2.40741	0.00485812
386012822	YP_005931099.1	PPUBIRD1_3295	Cytoplasmic	COG3403	Function unknown	hypothetical protein PPUBIRD1_3295	6.14249	29580.6	7	5	6	2	1	2	0	0	4	4	4	2	0.16903	0.135224	0.33806	0.608508	1.25082	132.93	21.7557	3	7	C1	3	0.328347	-2.625	0.001445	7	2.66667	Blue	-3	0.0162663	7	2.33333	Blue	-1.61538	0.0195103	7	4.33333	Blue	-1.61538	0.0195103
386014310	YP_005932587.1	PPUBIRD1_4829	Cytoplasmic	COG0158	Central metabolism	hypothetical protein PPUBIRD1_4829	5.70615	37222.9	15	9	10	12	8	6	2	0	6	3	5	4	0.698495	0.214922	0.322382	0.913417	2.14922	307.06	31.5476	5	12	S1	6	0.574601	-1.27586	0.178223	12.3333	9.66667	Red	-3.36364	0.0138298	12.3333	3.66667	Blue	-2.46667	0.00977711	12.3333	5	Blue	-2.46667	0.00977711
386014044	YP_005932321.1	PPUBIRD1_4553	Cytoplasmic	COG4928	Function unknown	KAP P-loop domain-containing protein	5.29691	68492.9	14	11	9	0	3	4	3	4	6	8	6	8	0.1022	0.189801	0.321201	0.496402	1.1096	149.337	12.0773	4	8	B1	6	0.180982	-3.7	0.00441042	12.3333	3.33333	Blue	-2.3125	0.00731553	12.3333	5.33333	Blue	-1.48	0.0333059	12.3333	8.33333	Blue	-1.48	0.0333059
386013927	YP_005932204.1	PPUBIRD1_4426	Cytoplasmic	COG2071	Function unknown	carbamoyl-phosphate synthase small chain	5.56742	40605.7	13	10	9	10	8	7	4	4	6	3	5	5	0.615677	0.344779	0.320152	0.788066	2.06867	209.62	11.9048	4	10	S1	5	0.32101	-1.25	0.0962894	11.6667	9.33333	Red	-2.05882	0.00600448	11.6667	5.66667	Blue	-2.1875	0.00498466	11.6667	5.33333	Blue	-2.1875	0.00498466
386013348	YP_005931625.1	PPUBIRD1_3833	Cytoplasmic	COG0702	Cell envelope biogenesis, outer membrane	Polysaccharide biosynthesis protein	5.7038	37685.3	14	19	16	15	17	15	5	6	6	2	4	6	1.24717	0.451104	0.318426	1.30024	3.31694	288.33	33.2344	7	15	S3	9	0.688065	-1.04	0.349033	17.3333	16.6667	Red	-2.6	0.00100936	17.3333	6.66667	Blue	-3.46667	0.00133095	17.3333	5	Blue	-3.46667	0.00133095
386009695	YP_005927972.1	PPUBIRD1_0057	Cytoplasmic	COG0836	Cell envelope biogenesis, outer membrane	protein GlmU	6.2437	48430.3	9	16	15	12	13	14	6	3	8	3	8	4	0.80528	0.35102	0.309723	0.825929	2.29195	451.43	41.7582	8	13	S2	11	0.596763	-1.02381	0.444958	14.3333	14	Red	-2.15	0.0216001	14.3333	6.66667	Blue	-2.38889	0.0176777	14.3333	6	Blue	-2.38889	0.0176777
386012886	YP_005931163.1	PPUBIRD1_3362	Cytoplasmic	COG0722	Central metabolism	AroF	5.94369	39016.1	26	23	20	14	17	11	5	9	4	5	3	4	1.07648	0.461348	0.307565	1.7685	3.61389	353.16	41.3408	7	26	C1	7	0.91697	-1.6	0.0106558	24	15	Blue	-3.42857	0.000907184	24	7	Blue	-4.8	0.000240764	24	5	Blue	-4.8	0.000240764
386009709	YP_005927986.1	PPUBIRD1_0071	Cytoplasmic Membrane	COG0706	Intracellular trafficking, secretion and vesicular transport	OxaA	8.80389	61880.1	17	12	12	2	5	3	11	12	7	6	8	5	0.161603	0.484809	0.307046	0.662572	1.61603	258.6	18.0357	5	12	GB2	5	0.258563	-3.38462	0.00269917	14.6667	4.33333	Blue	-1.33333	0.0900759	14.6667	11	Green	-2	0.00885215	14.6667	7.33333	Blue	-2	0.00885215
386010063	YP_005928340.1	PPUBIRD1_0441	Periplasmic	COG0760	Translation and transcription	Chaperone surA	5.48042	49035.5	11	12	8	11	9	13	9	8	5	4	6	5	0.672982	0.448655	0.305901	0.632195	2.05973	301.91	22.3235	6	11	S1	6	0.499201	1.05882	0.354799	11.3333	12	Red	-1.36	0.0761587	11.3333	8.33333	Green	-1.88889	0.00806504	11.3333	6	Blue	-1.88889	0.00806504
386014213	YP_005932490.1	PPUBIRD1_4727	Cytoplasmic	COG2192	Translation and transcription	Carbamoyltransferase	6.77598	65604.1	15	15	9	12	13	13	9	10	7	7	7	6	0.579232	0.396317	0.304859	0.594475	1.87488	181.67	17.094	5	10	GB2	7	0.242271	-1.02439	0.438695	14	13.6667	Red	-1.44828	0.0592324	14	9.66667	Green	-1.82609	0.017702	14	7.66667	Blue	-1.82609	0.017702
386010684	YP_005928961.1	PPUBIRD1_1074	Cytoplasmic	COG0800	Central metabolism	Keto-hydroxyglutarate-aldolase/keto-deoxy-phosphogluconate aldolase	5.54892	24068.5	93	99	88	62	76	43	83	86	12	2	3	2	7.52021	7.52021	0.290837	11.6335	26.9647	718.21	55.7522	11	83	GB1	11	8.00409	-1.53804	0.0153276	94.3333	61.3333	Blue	-1.53804	0.123737	94.3333	61.3333	Green	-28.3	1e-05	94.3333	3.33333	Blue	-28.3	1e-05
386012736	YP_005931013.1	PPUBIRD1_3209	Cytoplasmic	COG0016	Translation and transcription	PheS protein	5.30075	38058	15	15	15	18	9	10	3	4	2	5	2	4	0.9722	0.236481	0.289032	1.18241	2.68012	352.83	24.2604	6	18	S1	10	0.809893	-1.2	0.201057	16	13.3333	Red	-4	1.583e-05	16	4	Blue	-3.42857	0.000105699	16	4.66667	Blue	-3.42857	0.000105699
386014058	YP_005932335.1	PPUBIRD1_4567	Unknown	COG0161	Central metabolism	HemL	5.53251	45121.5	11	14	8	14	12	17	4	4	6	4	4	5	0.952982	0.310273	0.288111	0.731358	2.28272	423	43.7939	9	17	S3	11	0.872453	1.27778	0.107192	12	15.3333	Red	-2.11765	0.0134827	12	5.66667	Blue	-2.25	0.00972088	12	5.33333	Blue	-2.25	0.00972088
386010379	YP_005928656.1	PPUBIRD1_0765	Cytoplasmic	COG1160	Function unknown	Translation-associated GTPase	4.95933	39937.5	23	25	22	16	15	13	6	8	5	3	5	3	1.10172	0.475743	0.27543	1.75274	3.60563	256.41	30.3279	7	23	C1	9	0.760978	-1.55319	0.00112663	24.3333	15.6667	Blue	-3.31818	8.38824e-05	24.3333	7.33333	Blue	-5.21429	2.93362e-05	24.3333	4.66667	Blue	-5.21429	2.93362e-05
386014269	YP_005932546.1	PPUBIRD1_4787	Cytoplasmic	COG1228	Central metabolism	PyrC_2	5.39623	44089.1	10	13	13	15	14	14	7	7	2	5	4	3	0.975299	0.362902	0.272176	0.816529	2.42691	244.41	20.0946	4	15	S1	7	0.469159	1.17949	0.0456301	13	15.3333	Red	-2.05263	0.0132682	13	6.33333	Blue	-2.6	0.00113921	13	5	Blue	-2.6	0.00113921
386013359	YP_005931636.1	PPUBIRD1_3844	Cytoplasmic	COG1605	Central metabolism	PheA	6.09633	40473.9	24	28	24	13	16	11	5	15	6	5	4	2	0.988292	0.64239	0.27178	1.87775	3.78022	245.72	20.6044	5	24	C3	8	0.520007	-1.83721	0.00184348	26.3333	14.3333	Blue	-2.72414	0.00421934	26.3333	9.66667	Blue	-5.64286	8.57678e-05	26.3333	4.66667	Blue	-5.64286	8.57678e-05
386014348	YP_005932625.1	PPUBIRD1_4867	Cytoplasmic	COG0371	Central metabolism	AroB	5.71055	40722.1	9	10	10	9	8	9	3	3	4	0	5	6	0.638474	0.245567	0.270123	0.712144	1.86631	242.07	26.0638	5	9	S3	5	0.414914	-1.10345	0.0505958	10.6667	9.66667	Red	-2.46154	8.87757e-05	10.6667	4.33333	Blue	-2.28571	0.0167359	10.6667	4.66667	Blue	-2.28571	0.0167359
386012348	YP_005930625.1	PPUBIRD1_2807	Cytoplasmic	COG0169	Central metabolism	saccharopine dehydrogenase	5.173	45335	25	28	35	25	20	18	15	15	6	2	5	5	1.38965	0.794088	0.264696	1.9411	4.38954	599	44.2029	12	25	C1	12	1.11508	-1.37879	0.041404	30.3333	22	Green	-2.33333	0.0073603	30.3333	13	Blue	-6.06667	0.000630899	30.3333	5	Blue	-6.06667	0.000630899
386010346	YP_005928623.1	PPUBIRD1_0731	Cytoplasmic	COG1160	Function unknown	ObgE	4.78334	44797.5	9	7	9	2	5	0	3	6	4	3	4	4	0.156259	0.290195	0.24555	0.558067	1.25007	115.68	18.1373	3	9	C3	3	0.208699	-2.8	0.00994538	9.33333	3.33333	Blue	-1.75	0.0111971	9.33333	5.33333	Blue	-2	0.00165988	9.33333	4.66667	Blue	-2	0.00165988
386014271	YP_005932548.1	PPUBIRD1_4789	Cytoplasmic	COG0542	Translation and transcription	protein HslU	5.67349	49951.5	7	5	7	10	12	11	4	3	4	3	3	5	0.660641	0.220214	0.220214	0.380369	1.48144	353.94	22.8188	7	11	S3	8	0.487348	1.63636	0.00306113	7.33333	12	Blue	-1.57143	0.0116076	7.33333	4.66667	Blue	-1.57143	0.0237103	7.33333	4.66667	Blue	-1.57143	0.0237103
386011190	YP_005929467.1	PPUBIRD1_1592	Cytoplasmic	COG1032	Central metabolism	HemN	5.7655	52530.7	14	17	14	6	5	7	2	2	5	5	2	4	0.342657	0.171328	0.209401	0.856642	1.58003	291.12	26.3043	9	14	C1	9	0.625915	-2.28571	0.000730822	16	7	Blue	-4	0.000528782	16	4	Blue	-3.42857	0.000525289	16	4.66667	Blue	-3.42857	0.000525289
386013298	YP_005931575.1	PPUBIRD1_3782	Cytoplasmic	COG0082	Central metabolism	protein AroC	6.06627	38962.8	6	5	7	5	8	2	2	4	3	2	4	2	0.384982	0.230989	0.205324	0.461979	1.28327	190.69	29.4766	4	8	S2	4	0.435517	-1.16667	0.306506	7	6	Red	-1.75	0.0106558	7	4	Blue	-1.90909	0.00972088	7	3.66667	Blue	-1.90909	0.00972088
386009707	YP_005927984.1	PPUBIRD1_0069	Cytoplasmic	COG1206	Translation and transcription	protein MnmG	5.95121	69426.6	13	16	12	4	6	8	12	13	7	4	4	6	0.259266	0.460918	0.201652	0.590551	1.51239	187.76	13.0159	4	16	C2	7	0.227905	-2.09524	0.00501545	14.6667	7	Blue	-1.25714	0.123182	14.6667	11.6667	Red	-2.58824	0.0014057	14.6667	5.66667	Blue	-2.58824	0.0014057
386014076	YP_005932353.1	PPUBIRD1_4586	Cytoplasmic Membrane	COG2367	Defense mechanisms	protein DacA	6.1543	42261.4	13	8	8	9	3	7	2	4	3	3	2	3	0.449583	0.21296	0.189298	0.686205	1.53805	315.69	15.544	5	13	C1	7	0.397355	-1.45455	0.12076	10.6667	7.33333	Green	-2.66667	0.00972088	10.6667	4	Blue	-2.90909	0.00731553	10.6667	3.66667	Blue	-2.90909	0.00731553
386010629	YP_005928906.1	PPUBIRD1_1019	Cytoplasmic	COG0141	Central metabolism	protein HisD	5.28025	47544.3	12	12	8	9	7	14	5	3	4	2	3	4	0.63099	0.252396	0.189297	0.673056	1.74574	299.95	29.0249	8	14	S3	9	0.709347	-1.06061	0.400374	11.6667	11	Red	-2.33333	0.00505985	11.6667	5	Blue	-2.91667	0.00309227	11.6667	4	Blue	-2.91667	0.00309227
386013186	YP_005931463.1	PPUBIRD1_3668	Cytoplasmic	COG3967	Cell envelope biogenesis, outer membrane	Oxidoreductase	6.15537	27194.9	5	11	5	0	4	2	2	7	1	3	2	0	0.22063	0.367716	0.183858	0.772204	1.54441	67.44	13.2296	2	4	S2	2	0.228438	-2.66667	0.0481705	8	3	Green	-1.84615	0.125079	8	4.33333	Green	-3	0.0356051	8	2.66667	Blue	-3	0.0356051
386014397	YP_005932674.1	PPUBIRD1_4917	Cytoplasmic	COG2265	Translation and transcription	hypothetical protein PPUBIRD1_4917	6.477	44085	9	10	9	8	10	9	5	5	3	2	4	2	0.612453	0.294885	0.181468	0.635137	1.72394	104.48	7.53769	2	8	S1	3	0.212089	-1.03333	0.321665	10.3333	10	Red	-1.9375	0.00128513	10.3333	5.33333	Blue	-2.81818	0.000432106	10.3333	3.66667	Blue	-2.81818	0.000432106
386010670	YP_005928947.1	PPUBIRD1_1060	Cytoplasmic	COG0129	Central metabolism	Edd	5.9691	65308.9	266	258	243	244	255	201	194	220	80	5	4	2	10.7183	7.56405	0.16843	11.7442	30.195	1680.76	61.0197	30	220	GB2	33	7.11001	-1.09531	0.138968	256.667	234.333	Red	-1.5493	0.0523533	256.667	165.667	Green	-55	1e-05	256.667	4.66667	Blue	-55	1e-05
386011908	YP_005930185.1	PPUBIRD1_2348	Cytoplasmic	COG4230	Central metabolism	Glyceraldehyde-3-phosphate dehydrogenase, putative	6.06581	59894.2	35	32	30	20	40	29	32	47	7	3	3	4	1.48595	1.43587	0.166961	1.61952	4.70831	751.007	44.898	15	47	GB2	17	1.24247	-1.08696	0.338934	33.3333	30.6667	Red	-1.1236	0.385357	33.3333	29.6667	Red	-7.69231	2.05822e-05	33.3333	4.33333	Blue	-7.69231	2.05822e-05
386010527	YP_005928804.1	PPUBIRD1_0915	Cytoplasmic	COG1166	Central metabolism	Ornithine decarboxylase	4.96567	43482.3	25	22	27	21	16	16	0	7	1	3	2	2	1.21889	0.183983	0.160985	1.70184	3.2657	600.49	43.1525	12	25	C1	14	1.18348	-1.375	0.0169961	25.6667	18.6667	Blue	-7	0.00055412	25.6667	3.66667	Blue	-7.7	5.78218e-05	25.6667	3.33333	Blue	-7.7	5.78218e-05
386010349	YP_005928626.1	PPUBIRD1_0734	Cytoplasmic	-	-	hypothetical protein PPUBIRD1_0734	5.26169	106476	23	16	22	17	14	23	31	22	39	6	4	7	0.507157	0.864044	0.15966	0.572899	2.10376	865.337	30.5408	18	39	GB3	21	0.759101	-1.12281	0.26694	21.3333	19	Red	1.48438	0.0634501	21.3333	31.6667	Green	-3.2	0.00169803	21.3333	6.66667	Blue	-3.2	0.00169803
386010095	YP_005928372.1	PPUBIRD1_0473	Cytoplasmic	COG0180	Translation and transcription	TyrS	5.68908	44202	28	31	30	12	19	18	10	8	3	3	2	2	1.10855	0.475092	0.158364	2.01348	3.75549	513.22	50.6266	12	28	C1	13	1.15435	-1.76923	0.00240634	30.6667	17.3333	Blue	-3.83333	0.000278185	30.6667	8	Blue	-9.2	1e-05	30.6667	3.33333	Blue	-9.2	1e-05
386013510	YP_005931787.1	PPUBIRD1_3999	Cytoplasmic	COG0604	Central metabolism	D-isomer specific 2-hydroxyacid dehydrogenase family protein	5.95187	39208.1	6	9	7	7	11	10	0	1	4	2	2	2	0.714137	0.127525	0.153029	0.561108	1.5558	256.57	20.8108	4	9	C2	4	0.333254	1.24	0.125408	8.33333	10.3333	Red	-3.125	0.00954103	8.33333	2.66667	Blue	-2.77778	0.00188601	8.33333	3	Blue	-2.77778	0.00188601
386011114	YP_005929391.1	PPUBIRD1_1514	Cytoplasmic	COG4566	Signal transduction mechanisms	chemotaxis protein CheB	8.92591	39396.5	9	12	13	6	7	9	4	2	2	2	2	2	0.558426	0.203064	0.152298	0.863021	1.77681	167.95	21.0811	4	12	C2	4	0.332199	-1.48	0.0275203	12.3333	8.33333	Blue	-3.36364	0.00161663	12.3333	3.66667	Blue	-4.11111	0.00074102	12.3333	3	Blue	-4.11111	0.00074102
386010516	YP_005928793.1	PPUBIRD1_0904	Cytoplasmic	COG0821	Lipid transport and metabolism	protein IspG	5.88905	39663.1	10	10	6	9	9	5	2	2	2	2	2	2	0.579885	0.151274	0.151274	0.655522	1.53796	143.48	18.6992	3	10	C1	4	0.329071	-1.11538	0.311979	9.66667	8.66667	Red	-3.22222	0.00374522	9.66667	3	Blue	-3.22222	0.00374522	9.66667	3	Blue	-3.22222	0.00374522
386010892	YP_005929169.1	PPUBIRD1_1284	Unknown	-	-	hypothetical protein PPUBIRD1_1284	5.79315	67105.9	81	64	62	36	49	69	39	33	15	4	4	2	2.29488	1.29646	0.149018	3.08468	6.82504	800.83	42.3381	17	69	S3	20	1.24094	-1.33758	0.0970218	70	52.3333	Green	-2.33333	0.00654784	70	30	Blue	-16.1538	0.000206354	70	4.33333	Blue	-16.1538	0.000206354
386009646	YP_005927923.1	PPUBIRD1_0008	Cytoplasmic	COG0015	Central metabolism	protein AspA	5.77669	52389.2	15	13	7	11	16	11	1	1	3	1	3	3	0.725341	0.0954396	0.133615	0.668077	1.62247	465.95	33.1959	8	16	S2	8	0.543207	1.07895	0.374823	12.6667	13.6667	Red	-4.75	0.00800548	12.6667	2.66667	Blue	-3.8	0.0100461	12.6667	3.33333	Blue	-3.8	0.0100461
386010022	YP_005928299.1	PPUBIRD1_0399	Cytoplasmic	COG1060	Central metabolism	protein BioB	5.53057	38941.3	8	8	7	5	3	4	3	6	2	1	2	2	0.308156	0.282476	0.128398	0.590632	1.30966	96.16	17.6136	3	8	C1	3	0.242989	-1.73333	0.00266406	8.66667	5	Blue	-1.85714	0.016339	8.66667	4.66667	Blue	-3.25	0.000109756	8.66667	2.66667	Blue	-3.25	0.000109756
386013187	YP_005931464.1	PPUBIRD1_3669	Cytoplasmic	COG0156	Central metabolism	O-succinylhomoserine sulfhydrylase	5.53685	43256	11	8	8	5	5	7	0	1	4	0	2	2	0.393009	0.115591	0.0924728	0.624191	1.22526	166.04	21.5881	5	11	C1	5	0.386825	-1.5	0.0250754	10	6.66667	Blue	-3.75	0.00468742	10	2.66667	Blue	-4.28571	0.00154916	10	2.33333	Blue	-4.28571	0.00154916
386014347	YP_005932624.1	PPUBIRD1_4866	Unknown	COG3266	Function unknown	Sporulation domain-containing protein	6.34849	55390.9	8	9	4	5	4	6	6	2	2	1	2	2	0.270803	0.180535	0.0902676	0.379124	0.920729	107.33	11.3422	3	6	GB1	3	0.166179	-1.33333	0.143932	8	6	Green	-1.84615	0.0724092	8	4.33333	Green	-3	0.0134987	8	2.66667	Blue	-3	0.0134987
386014182	YP_005932459.1	PPUBIRD1_4696	Cytoplasmic	COG2217	Central metabolism	SerB protein	5.30744	45006.1	9	9	8	12	6	7	4	5	0	1	1	2	0.555481	0.199973	0.0888769	0.5777	1.42203	262.96	15.1807	4	9	C1	4	0.458281	-1.03571	0.434137	9.66667	9.33333	Red	-2.41667	0.0111349	9.66667	4	Blue	-4.14286	4.98448e-05	9.66667	2.33333	Blue	-4.14286	4.98448e-05
386014478	YP_005932755.1	PPUBIRD1_5002	Cytoplasmic Membrane	COG0845	Cell envelope biogenesis, outer membrane	Secretion protein HlyD family protein	9.14719	34517.4	9	8	4	7	4	5	0	0	0	0	2	0	0.463535	0	0.0579419	0.608389	1.12987	263.26	28.2132	5	8	C2	5	0.50377	-1.26316	0.199104	8	6.33333	Red	-8	0.00508182	8	1	Blue	-4.8	0.00955183	8	1.66667	Blue	-4.8	0.00955183
386013370	YP_005931647.1	PPUBIRD1_3855	Cytoplasmic	COG0607	Central metabolism	hypothetical protein PPUBIRD1_3855	5.37737	35091.5	7	8	9	6	5	6	2	4	1	0	1	1	0.484448	0.199479	0.0569939	0.683927	1.42485	141.73	13.871	3	9	C3	3	0.271589	-1.35	0.0124481	9	6.66667	Blue	-2.7	0.00289228	9	3.33333	Blue	-5.4	0.000194086	9	1.66667	Blue	-5.4	0.000194086
386013042	YP_005931319.1	PPUBIRD1_3521	Cytoplasmic	COG2401	Function unknown	ABC transporter ATP-binding protein	5.29461	71368.5	12	11	10	9	5	7	6	8	0	4	0	0	0.294248	0.196165	0.0560472	0.462389	1.00885	306.957	16.1994	7	11	C2	10	0.323035	-1.5	0.0181389	12	8	Blue	-2.11765	0.0312541	12	5.66667	Blue	-5.14286	0.00132526	12	2.33333	Blue	-5.14286	0.00132526
386009727	YP_005928004.1	PPUBIRD1_0090	Cytoplasmic	COG0752	Translation and transcription	GlyQ	5.00186	36001.1	10	12	9	11	10	7	2	0	0	2	0	0	0.777754	0.0555539	0.0555539	0.861085	1.74995	230.06	20.9524	6	12	C2	6	0.728338	-1.09677	0.26954	11.3333	10.3333	Red	-6.8	0.000471371	11.3333	1.66667	Blue	-6.8	0.000471371	11.3333	1.66667	Blue	-6.8	0.000471371
386010746	YP_005929023.1	PPUBIRD1_1136	Cytoplasmic	COG0418	Central metabolism	protein PyrC	6.36106	38450.6	7	8	5	12	8	11	7	11	7	0	2	0	0.806228	0.650184	0.0520147	0.520147	2.02857	244.67	39.6552	6	12	S1	7	0.670732	1.47826	0.0348579	7.66667	11.3333	Blue	1.21739	0.178005	7.66667	9.33333	Red	-4.6	0.00279511	7.66667	1.66667	Blue	-4.6	0.00279511
386014163	YP_005932440.1	PPUBIRD1_4677	Cytoplasmic	COG0124	Translation and transcription	HisZ protein	4.93255	42909.2	18	21	19	15	14	13	0	6	0	2	0	0	0.978812	0.13983	0.0466101	1.35169	2.51695	267.97	29.1139	6	21	C2	7	0.586135	-1.35556	0.00359116	20.3333	15	Blue	-6.77778	0.000684464	20.3333	3	Blue	-12.2	3.60634e-05	20.3333	1.66667	Blue	-12.2	3.60634e-05
386013328	YP_005931605.1	PPUBIRD1_3812	Cytoplasmic	-	-	hypothetical protein PPUBIRD1_3812	6.35718	55862.4	17	18	16	1	3	6	22	20	15	0	2	0	0.179011	1.02036	0.0358023	0.912958	2.14814	307.8	16.5657	5	17	C1	6	0.289456	-4.15385	0.000471909	18	4.33333	Blue	1.11111	0.20347	18	20	Red	-10.8	2.50114e-05	18	1.66667	Blue	-10.8	2.50114e-05
386013323	YP_005931600.1	PPUBIRD1_3807	Cytoplasmic	COG0438	Cell envelope biogenesis, outer membrane	Cps5A	5.57703	28484.7	6	14	10	2	3	1	6	18	1	0	0	1	0.210639	0.877663	0.0351065	1.0532	2.17661	270.03	33.9844	5	18	GB2	5	0.80271	-3.66667	0.0141436	11	3	Blue	-1.17857	0.389411	11	9.33333	Red	-8.25	0.0071716	11	1.33333	Blue	-8.25	0.0071716
386010343	YP_005928620.1	PPUBIRD1_0728	Cytoplasmic	COG0142	Central metabolism	IspB protein	5.0859	35277.2	8	10	7	7	6	5	0	0	1	0	0	1	0.510244	0.0283469	0.0283469	0.708672	1.27561	199.77	28.882	5	10	C2	5	0.614558	-1.33333	0.0456301	9.33333	7	Green	-7	0.000528782	9.33333	1.33333	Blue	-7	0.000528782	9.33333	1.33333	Blue	-7	0.000528782
386010451	YP_005928728.1	PPUBIRD1_0838	Cytoplasmic	COG1762	Central metabolism	FruB	5.00411	101437	8	9	7	6	7	12	11	5	16	0	0	1	0.246457	0.315465	0.00985829	0.236599	0.80838	475.79	16.7368	9	16	GB3	9	0.32627	1.03704	0.436079	9	9.33333	Red	1.2963	0.22783	9	11.6667	Red	-6.75	0.000163211	9	1.33333	Blue	-6.75	0.000163211
386010893	YP_005929170.1	PPUBIRD1_1285	Unknown	-	-	hypothetical protein PPUBIRD1_1285	5.17198	42972.4	9	6	3	3	5	4	1	0	0	0	0	0	0.279249	0.0232708	0	0.418874	0.721393	281.55	15.4229	4	9	C1	4	0.300742	-1.4	0.167426	7	5	Green	-5.25	0.0162527	7	1.33333	Blue	-7	0.0128607	7	1	Blue	-7	0.0128607
386013697	YP_005931974.1	PPUBIRD1_4191	Cytoplasmic Membrane	COG0840	Cell motility and secretion	methyl-accepting chemotaxis sensory transducer	5.04189	67672.5	2	9	7	7	4	6	3	0	0	0	0	0	0.25121	0.0443311	0	0.265987	0.561528	169.687	4.48718	2	9	C2	2	0.0879002	-1.05	0.444958	7	6.66667	Red	-3.5	0.0481705	7	2	Green	-7	0.0224544	7	1	Blue	-7	0.0224544
386011961	YP_005930238.1	PPUBIRD1_2403	Cytoplasmic Membrane	COG2223	Central metabolism	Major facilitator transporter	9.39705	47417.8	8	7	6	8	6	7	14	11	10	0	0	0	0.442872	0.73812	0	0.442872	1.62386	98.06	8.13953	2	14	GB1	2	0.196157	1	0.5	8	8	Red	1.58333	0.0124481	8	12.6667	Blue	-8	0.000132753	8	1	Blue	-8	0.000132753
386011932	YP_005930209.1	PPUBIRD1_2373	Unknown	COG3265	Central metabolism	Carbohydrate kinase	5.47562	19066.9	7	8	7	3	4	2	17	19	0	0	0	0	0.472023	1.88809	0	1.15383	3.51395	349.98	74.3017	8	19	GB2	9	3.9049	-2.08333	0.001445	8.33333	4	Blue	1.56	0.241326	8.33333	13	Green	-8.33333	1.2632e-05	8.33333	1	Blue	-8.33333	1.2632e-05
386011956	YP_005930233.1	PPUBIRD1_2398	Unknown	COG2303	Central metabolism	Gluconate 2-dehydrogenase flavoprotein	7.68116	64823.2	10	6	9	3	4	1	29	25	7	0	0	0	0.123413	0.941021	0	0.385664	1.4501	459.54	27.4112	12	29	GB1	12	0.771219	-2.54545	0.00954103	9.33333	3.66667	Blue	2.28571	0.0778478	9.33333	21.3333	Green	-9.33333	0.0011358	9.33333	1	Blue	-9.33333	0.0011358
386011960	YP_005930237.1	PPUBIRD1_2402	Cytoplasmic	COG1105	Central metabolism	Ribokinase-like domain-containing protein	5.21569	33523	10	9	11	6	6	4	11	9	0	0	0	0	0.477284	0.596605	0	0.894908	1.9688	200.13	22.7848	4	11	C3	4	0.652285	-1.73684	0.00306113	11	6.33333	Blue	-1.43478	0.193203	11	7.66667	Green	-11	3.26054e-05	11	1	Blue	-11	3.26054e-05
386011957	YP_005930234.1	PPUBIRD1_2399	Cytoplasmic Membrane	COG2010	Central metabolism	Gluconate 2-dehydrogenase acceptor subunit	5.80619	44113.8	11	12	9	11	9	10	6	6	0	0	0	0	0.680059	0.272024	0	0.725396	1.67748	264.6	20.9639	5	11	S1	6	0.469159	-1.06061	0.280719	11.6667	11	Red	-2.33333	0.0190146	11.6667	5	Blue	-11.6667	0.000134023	11.6667	1	Blue	-11.6667	0.000134023
386013327	YP_005931604.1	PPUBIRD1_3811	Cytoplasmic	COG2068	Function unknown	3-deoxy-D-manno-octulosonate cytidylyltransferase	5.52336	46025.4	17	16	15	19	13	14	8	12	1	0	0	0	0.999449	0.45627	0	1.0429	2.49862	480.78	45.0935	9	19	S1	10	0.73994	-1.04082	0.374434	17	16.3333	Red	-2.125	0.0255379	17	8	Blue	-17	1e-05	17	1	Blue	-17	1e-05
386010671	YP_005928948.1	PPUBIRD1_1061	Cytoplasmic	COG0837	Central metabolism	hypothetical protein PPUBIRD1_1061	6.0586	33898.4	12	24	19	16	19	21	4	11	0	0	0	0	1.652	0.442499	0	1.6225	3.71699	548.5	44.8276	8	21	S3	10	1.10864	1.01724	0.466908	19.3333	19.6667	Red	-3.22222	0.0240508	19.3333	6	Blue	-19.3333	0.0031102	19.3333	1	Blue	-19.3333	0.0031102
386011959	YP_005930236.1	PPUBIRD1_2401	Cytoplasmic	-	-	xylose isomerase domain-containing protein	5.41806	28194.8	37	42	32	27	33	28	81	85	0	0	0	0	3.12114	5.88761	0	3.9369	12.9457	873.74	84.556	14	85	GB2	15	10.8704	-1.25275	0.044609	38	30.3333	Red	1.48246	0.273094	38	56.3333	Green	-38	0.00010679	38	1	Blue	-38	0.00010679
386010683	YP_005928960.1	PPUBIRD1_1073	Unknown	COG0363	Central metabolism	Pgl	6.15844	25413.5	38	48	37	39	40	31	37	34	0	0	0	0	4.32841	2.7938	0	4.83995	11.9622	671.76	77.2727	14	40	S2	14	6.21846	-1.11504	0.196073	42	37.6667	Red	-1.7027	0.116939	42	24.6667	Green	-42	0.000153885	42	1	Blue	-42	0.000153885
386010682	YP_005928959.1	PPUBIRD1_1072	Cytoplasmic	COG0364	Central metabolism	Zwf	6.29768	54966.5	51	61	52	35	57	42	23	28	3	0	0	0	2.43785	0.982416	0	2.98363	6.4039	568.47	29.0389	11	42	S3	15	0.957096	-1.21898	0.119314	55.6667	45.6667	Red	-2.92982	0.00570205	55.6667	19	Blue	-55.6667	3.35812e-05	55.6667	1	Blue	-55.6667	3.35812e-05
386011962	YP_005930239.1	PPUBIRD1_2404	Cytoplasmic	COG0111	Central metabolism	gluconate 2-dehydrogenase	5.9234	34542.2	66	82	73	60	75	53	40	63	5	0	0	0	5.44262	3.12661	0	6.39797	14.9672	801.427	76.875	16	60	S1	19	4.08758	-1.17277	0.119879	74.6667	63.6667	Red	-2.01802	0.0487692	74.6667	37	Green	-74.6667	4.56364e-05	74.6667	1	Blue	-74.6667	4.56364e-05
386010678	YP_005928955.1	PPUBIRD1_1068	Cytoplasmic Membrane	COG4586	Function unknown	Sugar ABC transporter, ATP-binding subunit	6.26527	41898.9	98	71	58	34	31	32	13	21	4	0	0	0	2.3151	0.906945	0	5.4178	8.63984	752.35	60.1562	13	98	C1	13	2.36642	-2.3	0.0107129	76.6667	33.3333	Blue	-5.60976	0.00391895	76.6667	13.6667	Blue	-76.6667	0.00151019	76.6667	1	Blue	-76.6667	0.00151019
386010679	YP_005928956.1	PPUBIRD1_1069	Outer Membrane	COG3659	Cell envelope biogenesis, outer membrane	Porin B	5.76535	49557.6	127	91	81	51	50	33	37	23	13	0	0	0	2.70393	1.47303	0	6.03339	10.2103	1258.26	63.9821	22	127	C1	22	3.68667	-2.20438	0.0110531	100.667	45.6667	Blue	-3.97368	0.0042395	100.667	25.3333	Blue	-100.667	0.00102013	100.667	1	Blue	-100.667	0.00102013
386010669	YP_005928946.1	PPUBIRD1_1059	Cytoplasmic	COG0057	Central metabolism	hypothetical protein PPUBIRD1_1059	6.48978	36020.4	104	130	95	108	120	79	60	69	18	0	0	0	8.52295	4.08102	0	9.13371	21.7377	1006.97	79.8799	17	130	C2	19	5.5272	-1.07097	0.335907	110.667	103.333	Red	-2.21333	0.0162895	110.667	50	Blue	-110.667	0.000236827	110.667	1	Blue	-110.667	0.000236827
386010675	YP_005928952.1	PPUBIRD1_1065	Periplasmic	COG2182	Central metabolism	Sugar ABC transporter, periplasmic sugar-binding protein	5.71311	45490.3	192	185	157	135	153	114	75	72	22	0	0	0	8.83705	3.71508	0	11.7388	24.2909	1534.56	81.7757	27	185	C2	29	9.65944	-1.32593	0.0236166	179	135	Blue	-3.12209	0.00192908	179	57.3333	Blue	-179	3.81426e-05	179	1	Blue	-179	3.81426e-05
Proteins belonging to the Blue Class (PatternLab), with negative fold change
386014581	YP_005932858.1	PPUBIRD1_5106	Cytoplasmic	COG0776	DNA replication, recombination and repair	HupA protein	10.1674	10544.8	0	0	0	0	0	0	0	0	4	4	4	9	0	0.379334	1.61217	0	1.9915	130.96	20.202	3	9	B3	4	2.53474	1	0.5	1	1	Red	2.33333	0.18695	1	2.33333	Green	6.66667	0.0136387	1	6.66667	Orange
386012734	YP_005931011.1	PPUBIRD1_3207	Cytoplasmic	COG0776	DNA replication, recombination and repair	IhfA	9.39184	10691.7	0	0	1	1	1	0	3	3	3	7	6	1	0.187061	0.841775	1.30943	0.0935305	2.43179	215.31	44.5652	4	6	B2	5	1.69364	1.25	0.259259	1.33333	1.66667	Red	3	0.000661948	1.33333	4	Orange	4.25	0.0415564	1.33333	5.66667	Orange
386011000	YP_005929277.1	PPUBIRD1_1397	Unknown	COG2350	Function unknown	YCII-related domain protein	5.20741	10520.5	3	3	3	4	8	4	8	8	5	4	4	5	1.52083	1.9961	1.23568	0.855469	5.60808	155.19	17.1717	2	8	GB1	2	1.74591	1.58333	0.0775081	4	6.33333	Green	2	0.00806504	4	8	Blue	1.33333	0.00806504	4	5.33333	Orange
386011512	YP_005929789.1	PPUBIRD1_1935	Cytoplasmic	-	-	hypothetical protein PPUBIRD1_1935	9.15384	13887.3	2	2	2	2	2	2	4	3	6	5	4	5	0.432049	0.936107	1.00812	0.432049	2.80832	145.11	39.0244	3	6	GB3	4	0.790443	1	0.5	3	3	Red	1.77778	0.0286176	3	5.33333	Orange	1.88889	0.000661948	3	5.66667	Orange
386010806	YP_005929083.1	PPUBIRD1_1196	Cytoplasmic	-	-	hypothetical protein PPUBIRD1_1196	6.04107	12745.4	0	1	0	0	0	0	3	3	4	4	4	4	0	0.784598	0.941518	0.0784598	1.80458	152.51	40.1786	2	4	B2	3	0.526542	-1.33333	0.18695	1.33333	1	Green	3.25	0.00156279	1.33333	4.33333	Orange	3.75	0.000194086	1.33333	5	Orange
386011550	YP_005929827.1	PPUBIRD1_1974	Unknown	COG1335	Central metabolism	Isochorismatase superfamily hydrolase	5.9487	19503.2	2	0	1	0	4	5	4	4	5	6	7	4	0.461463	0.666558	0.871653	0.153821	2.1535	129.73	30.6011	3	7	B2	3	0.760687	2	0.143932	2	4	Green	2.66667	0.00374522	2	5.33333	Orange	3.33333	0.00572346	2	6.66667	Orange
386011273	YP_005929550.1	PPUBIRD1_1678	Cytoplasmic	COG0764	Lipid transport and metabolism	FabA	6.07895	18778.5	2	2	3	2	3	3	11	10	9	4	7	5	0.426019	1.59757	0.852039	0.372767	3.2484	319.36	34.5029	5	10	GB2	7	1.07706	1.1	0.259259	3.33333	3.66667	Red	3.3	0.000163211	3.33333	11	Blue	1.9	0.0167359	3.33333	6.33333	Orange
386011941	YP_005930218.1	PPUBIRD1_2382	Cytoplasmic	COG0456	Function unknown	Acetyltransferase	4.88936	18069.9	2	3	3	4	4	2	7	9	5	5	6	4	0.553405	1.16215	0.830108	0.442724	2.98839	241.66	44.6541	5	9	GB2	5	1.1401	1.18182	0.210824	3.66667	4.33333	Red	2.18182	0.011323	3.66667	8	Blue	1.63636	0.0124481	3.66667	6	Orange
386012277	YP_005930554.1	PPUBIRD1_2728	Cytoplasmic	-	-	Transcriptional regulator MvaT, P16 subunit, putative	9.15389	13819.2	0	2	2	4	2	2	5	5	2	3	5	3	0.578903	0.868354	0.795991	0.289451	2.5327	169.14	24.7934	3	5	GB1	4	0.798295	1.57143	0.1151	2.33333	3.66667	Green	2.14286	0.0453666	2.33333	5	Green	2	0.0342936	2.33333	4.66667	Orange
386011015	YP_005929292.1	PPUBIRD1_1413	Unknown	-	-	hypothetical protein PPUBIRD1_1413	4.92008	9069.4	0	0	0	0	0	0	0	0	0	1	2	4	0	0	0.771826	0	0.771826	63.66	39.2857	2	4	B3	2	0.78233	1	0.5	1	1	Red	1	0.5	1	1	Red	3.33333	0.0286176	1	3.33333	Orange
386012834	YP_005931111.1	PPUBIRD1_3307	Cytoplasmic	COG0694	Translation and transcription	protein YhgI	4.48942	20942.4	0	0	1	0	2	2	1	3	8	5	4	7	0.191	0.573	0.763999	0.04775	1.57575	183.95	29.3814	3	8	GB3	3	0.696205	1.75	0.125408	1.33333	2.33333	Green	3.75	0.0784875	1.33333	5	Green	4.75	0.00303681	1.33333	6.33333	Orange
386013796	YP_005932073.1	PPUBIRD1_4292	Unknown	-	-	UspA domain-containing protein	5.40737	16187.3	0	0	0	2	3	2	2	0	5	5	3	4	0.432437	0.432437	0.74132	0	1.60619	134.74	25.3333	2	5	B1	2	0.66009	3.33333	0.00109606	1	3.33333	Orange	3.33333	0.0917834	1	3.33333	Green	5	0.00113921	1	5	Orange
386013468	YP_005931745.1	PPUBIRD1_3957	Unknown	-	-	hypothetical protein PPUBIRD1_3957	5.18067	17779.9	0	2	1	1	2	1	2	2	4	4	4	5	0.224973	0.449946	0.731163	0.16873	1.57481	135.96	23.3129	2	5	B3	2	0.587105	1.16667	0.321665	2	2.33333	Red	1.83333	0.0658888	2	3.66667	Green	2.66667	0.00374522	2	5.33333	Orange
386010209	YP_005928486.1	PPUBIRD1_0590	Cytoplasmic	COG0456	Function unknown	Acetyltransferase	6.9141	17788.2	0	0	0	0	0	1	1	2	4	4	4	5	0.0562171	0.393519	0.730822	0	1.18056	62.5772	19.7368	2	5	B3	2	0.587105	1.33333	0.18695	1	1.33333	Green	3.33333	0.0286176	1	3.33333	Orange	5.33333	0.00010102	1	5.33333	Orange
386014123	YP_005932400.1	PPUBIRD1_4634	Unknown	-	-	Chaperone modulatory protein cbpM	4.54713	11594.9	0	0	0	1	0	0	1	1	3	2	4	2	0.0862446	0.431223	0.689957	0	1.20742	43.44	37.6238	2	3	GB3	2	0.584714	1.33333	0.18695	1	1.33333	Green	2.66667	0.0333833	1	2.66667	Green	3.66667	0.00806504	1	3.66667	Orange
386014548	YP_005932825.1	PPUBIRD1_5073	Unknown	COG3450	Function unknown	hypothetical protein PPUBIRD1_5073	4.86845	13413.6	2	1	0	5	4	2	3	4	2	2	4	3	0.820065	0.670962	0.670962	0.223654	2.38564	135.6	15.1261	2	5	S1	2	0.83129	2.33333	0.0323384	2	4.66667	Orange	2	0.035242	2	4	Green	2	0.035242	2	4	Orange
386010433	YP_005928710.1	PPUBIRD1_0819	Outer Membrane	COG1360	Cell motility and secretion	OmpA/MotB domain-containing protein	9.23634	25117.4	2	2	2	3	2	2	3	0	6	5	6	5	0.278691	0.358317	0.637008	0.238878	1.51289	131.57	27.1967	3	5	B1	4	0.394091	1.11111	0.18695	3	3.33333	Red	1.33333	0.297321	3	4	Red	2.11111	0.000281002	3	6.33333	Orange
386011807	YP_005930084.1	PPUBIRD1_2243	Cytoplasmic	COG2201	Cell motility and secretion	LuxR family DNA-binding response regulator	5.19744	22480.7	0	0	0	0	0	0	4	4	6	6	6	2	0	0.622755	0.622755	0	1.24551	96.35	26.6667	2	6	B2	2	0.447755	1	0.5	1	1	Red	5.66667	0.00109606	1	5.66667	Orange	5.66667	0.0124481	1	5.66667	Orange
386010617	YP_005928894.1	PPUBIRD1_1007	Unknown	COG1452	Cell envelope biogenesis, outer membrane	hypothetical protein PPUBIRD1_1007	6.59293	17700	0	0	0	0	0	0	2	6	2	3	4	4	0	0.56497	0.621467	0	1.18644	154.27	26.0606	2	4	B2	3	0.363116	1	0.5	1	1	Red	4.33333	0.0333833	1	4.33333	Green	4.66667	0.000194086	1	4.66667	Orange
386009904	YP_005928181.1	PPUBIRD1_0273	Cytoplasmic	COG2201	Cell motility and secretion	OmpR	5.61946	27476.2	1	1	2	5	6	5	2	0	8	8	3	6	0.582321	0.363951	0.618716	0.14558	1.71057	203.64	30.0813	4	8	B1	4	0.501803	2.71429	0.000528782	2.33333	6.33333	Orange	1.85714	0.228076	2.33333	4.33333	Green	2.85714	0.0219072	2.33333	6.66667	Orange
386011586	YP_005929863.1	PPUBIRD1_2010	Unknown	COG2128	Function unknown	Alkylhydroperoxidase	5.94001	16220.2	0	0	0	0	0	0	0	0	4	2	2	6	0	0.246607	0.616516	0	0.863123	175.15	63.4483	4	6	B3	4	0.957115	1	0.5	1	1	Red	2.33333	0.18695	1	2.33333	Green	4.33333	0.0333833	1	4.33333	Orange
386011704	YP_005929981.1	PPUBIRD1_2137	Cytoplasmic	COG1167	Translation and transcription	GntR family transcriptional regulator	6.47613	28161	0	0	0	1	2	1	0	0	6	8	4	5	0.14204	0.21306	0.603671	0	0.958771	195.09	27.6	3	6	GB3	4	0.347186	2.33333	0.00806504	1	2.33333	Orange	3	0.18695	1	3	Green	6.66667	0.00460294	1	6.66667	Orange
386013193	YP_005931470.1	PPUBIRD1_3675	Cytoplasmic	COG0135	Central metabolism	TrpF	5.47761	21904.4	0	0	0	0	0	0	0	2	7	5	6	2	0	0.410876	0.593488	0	1.00436	100.28	33.9806	3	7	GB3	5	0.657517	1	0.5	1	1	Red	4	0.111491	1	4	Green	5.33333	0.011323	1	5.33333	Orange
386014267	YP_005932544.1	PPUBIRD1_4785	Cytoplasmic	COG2236	Function unknown	PyrR protein	5.12899	18650.7	0	0	0	0	2	0	4	4	5	5	4	2	0.107235	0.697024	0.58979	0	1.39405	114.35	29.0698	3	5	GB3	3	0.554334	1.66667	0.18695	1	1.66667	Green	5.33333	0.00010102	1	5.33333	Orange	4.66667	0.0070863	1	4.66667	Orange
386012208	YP_005930485.1	PPUBIRD1_2657	Cytoplasmic	COG0388	Function unknown	nitrilase/cyanide hydratase and apolipoprotein N-acyltransferase	5.46258	26166.5	0	0	0	0	0	0	0	0	3	7	5	3	0	0.11465	0.573251	0	0.687901	167.64	27.5304	4	7	B1	4	0.532128	1	0.5	1	1	Red	2	0.18695	1	2	Green	6	0.00617424	1	6	Orange
386011596	YP_005929873.1	PPUBIRD1_2020	Cytoplasmic	COG0625	Translation and transcription	glutathione S-transferase	5.92325	26384	0	1	0	0	0	1	0	0	4	5	3	7	0.0379017	0.151607	0.568525	0.0379017	0.795936	111.06	23.4783	3	5	B1	4	0.373542	1	0.5	1.33333	1.33333	Red	1.75	0.253579	1.33333	2.33333	Green	4.5	0.0088987	1.33333	6	Orange
386012944	YP_005931221.1	PPUBIRD1_3421	Cytoplasmic	COG1535	Central metabolism	Isochorismatase superfamily hydrolase	5.43539	19389.8	0	0	0	0	0	0	2	2	4	4	4	3	0	0.412589	0.567309	0	0.979898	97.62	19.2308	2	4	B2	2	0.32896	1	0.5	1	1	Red	3.66667	0.00806504	1	3.66667	Orange	4.66667	0.000194086	1	4.66667	Orange
386012985	YP_005931262.1	PPUBIRD1_3462	Unknown	COG4575	Function unknown	hypothetical protein PPUBIRD1_3462	5.59871	16045.4	0	0	0	0	0	0	1	3	4	4	2	3	0	0.498587	0.56091	0	1.0595	145.11	29.5302	2	4	GB3	2	0.405118	1	0.5	1	1	Red	3.66667	0.0195103	1	3.66667	Orange	4	0.00326669	1	4	Orange
386013278	YP_005931555.1	PPUBIRD1_3761	Cytoplasmic	COG0623	Central metabolism	FabG_3	4.81733	25515.1	0	0	0	1	0	1	0	0	8	6	5	3	0.078385	0.31354	0.548695	0	0.94062	175.66	25.7028	3	6	B1	3	0.388268	1.66667	0.0580583	1	1.66667	Green	3.66667	0.18695	1	3.66667	Green	5.66667	0.00306113	1	5.66667	Orange
386014448	YP_005932725.1	PPUBIRD1_4972	Cytoplasmic Membrane	COG3833	Central metabolism	PotI	9.57504	32242.3	0	0	0	0	0	2	1	0	0	8	4	5	0.0620302	0.0310151	0.527257	0	0.620302	108.15	7.07071	2	8	B1	2	0.190177	1.66667	0.18695	1	1.66667	Green	1.33333	0.18695	1	1.33333	Red	6.66667	0.00460294	1	6.66667	Orange
386009916	YP_005928193.1	PPUBIRD1_0285	Unknown	COG1652	Function unknown	LysM domain/BON superfamily protein	5.73493	15619.3	1	0	0	0	0	0	0	0	2	2	4	2	0	0.128047	0.512187	0.0640234	0.704257	49.27	29.4521	2	2	B3	5	0.417997	-1.33333	0.18695	1.33333	1	Green	1.25	0.338934	1.33333	1.66667	Red	2.75	0.0175842	1.33333	3.66667	Orange
386010929	YP_005929206.1	PPUBIRD1_1322	Cytoplasmic	COG1540	Function unknown	hypothetical protein PPUBIRD1_1322	5.28546	27700.8	0	0	0	0	1	0	1	0	5	4	6	4	0.0361001	0.2166	0.505401	0	0.758101	133.59	17.4419	2	4	B1	2	0.223552	1.33333	0.18695	1	1.33333	Green	3	0.130287	1	3	Green	5.66667	0.00109606	1	5.66667	Orange
386013606	YP_005931883.1	PPUBIRD1_4096	Cytoplasmic	COG0806	Translation and transcription	protein RimM	4.85076	20051.3	0	0	0	0	0	0	5	6	3	3	6	1	0	0.698208	0.49872	0	1.19693	161.13	26.4045	3	5	GB1	3	0.511436	1	0.5	1	1	Red	5.66667	0.00306113	1	5.66667	Orange	4.33333	0.041737	1	4.33333	Orange
386010165	YP_005928442.1	PPUBIRD1_0545	Outer Membrane	COG3637	Cell envelope biogenesis, outer membrane	OprG	5.07578	24180.3	0	0	0	0	0	0	4	4	0	3	4	5	0	0.330848	0.496272	0	0.82712	87.1	21.5859	3	4	GB1	6	0.41265	1	0.5	1	1	Red	3.66667	0.0580583	1	3.66667	Green	5	0.00113921	1	5	Orange
386010024	YP_005928301.1	PPUBIRD1_0401	Cytoplasmic	COG0596	Function unknown	BioH protein	5.10093	26294.5	1	0	0	1	1	1	1	0	8	6	4	3	0.114092	0.342277	0.494401	0.0380308	0.988801	160.3	32.5103	3	6	B1	3	0.529463	1.5	0.0580583	1.33333	2	Green	3	0.176392	1.33333	4	Green	4	0.0066178	1.33333	5.33333	Orange
386013616	YP_005931893.1	PPUBIRD1_4106	Cytoplasmic	COG0494	DNA replication, recombination and repair	NUDIX hydrolase	4.97707	22427.7	0	0	0	1	1	2	0	0	5	3	4	4	0.178351	0.222939	0.490466	0	0.891756	115.59	31.1558	3	5	GB3	3	0.447755	2.33333	0.00806504	1	2.33333	Orange	2.66667	0.18695	1	2.66667	Green	4.66667	0.000194086	1	4.66667	Orange
386013204	YP_005931481.1	PPUBIRD1_3686	Cytoplasmic	COG0071	Translation and transcription	IbpA	5.9393	16329.4	1	1	0	0	0	0	2	4	2	2	2	4	0	0.489913	0.489913	0.122478	1.1023	125.47	16.7785	2	4	GB2	3	0.395964	-1.66667	0.0580583	1.66667	1	Green	2.2	0.0275203	1.66667	3.66667	Orange	2.2	0.0275203	1.66667	3.66667	Orange
386011111	YP_005929388.1	PPUBIRD1_1511	Cytoplasmic	COG3707	Signal transduction mechanisms	Response regulator receiver protein	5.83144	14424.5	0	1	0	1	1	0	2	3	2	3	2	2	0.138653	0.485287	0.485287	0.0693267	1.17855	140.52	28.125	2	3	GB2	3	0.457995	1.25	0.259259	1.33333	1.66667	Red	2.5	0.0066178	1.33333	3.33333	Orange	2.5	0.0066178	1.33333	3.33333	Orange
386012343	YP_005930620.1	PPUBIRD1_2802	Cytoplasmic	COG0625	Translation and transcription	Putative glutathione S-transferase YghU	5.73468	31152.9	0	0	0	4	1	3	0	0	6	5	3	7	0.256798	0.192599	0.481496	0	0.930893	200.19	26.7857	4	6	GB3	5	0.568798	3.66667	0.0195103	1	3.66667	Orange	3	0.18695	1	3	Green	6	0.00617424	1	6	Orange
386013052	YP_005931329.1	PPUBIRD1_3531	Cytoplasmic	COG1058	Function unknown	MoaB_2	5.87203	19026.7	1	0	0	0	0	1	12	11	5	2	5	2	0.0525577	1.47162	0.473019	0.0525577	2.04975	355.43	49.162	6	11	GB2	6	1.75101	1	0.5	1.33333	1.33333	Red	7.75	0.00760895	1.33333	10.3333	Blue	3	0.0323384	1.33333	4	Orange
386013248	YP_005931525.1	PPUBIRD1_3731	Cytoplasmic Membrane	COG0625	Translation and transcription	glutathione S-transferase	5.37722	23605.8	0	0	0	0	0	0	4	4	4	4	6	1	0	0.50835	0.465987	0	0.974337	105.05	18.3575	2	4	B1	2	0.265566	1	0.5	1	1	Red	5	0.5	1	5	Green	4.66667	0.0325543	1	4.66667	Orange
386013296	YP_005931573.1	PPUBIRD1_3780	Cytoplasmic	COG1791	Function unknown	Oxidase, putative	4.92238	19462.8	0	0	0	0	0	0	8	7	2	2	4	3	0	0.87346	0.46242	0	1.33588	144.21	35.3933	5	8	GB1	8	1.02816	1	0.5	1	1	Red	6.66667	0.0189531	1	6.66667	Orange	4	0.00326669	1	4	Orange
386012140	YP_005930417.1	PPUBIRD1_2587	Unknown	-	-	hypothetical protein PPUBIRD1_2587	9.03489	24386.7	0	0	0	0	1	0	0	0	3	6	3	2	0.0410059	0.123018	0.451065	0	0.615089	114.34	42.6667	3	6	B1	3	0.408378	1.33333	0.18695	1	1.33333	Green	2	0.18695	1	2	Green	4.66667	0.0189983	1	4.66667	Orange
386013312	YP_005931589.1	PPUBIRD1_3796	Cytoplasmic	COG0604	Central metabolism	Alcohol dehydrogenase, zinc-containing	6.84601	35752.6	2	3	2	6	7	6	0	0	6	5	4	7	0.531431	0.16782	0.447521	0.19579	1.34256	157.33	15.3153	3	7	S2	3	0.369645	2.2	0.000528782	3.33333	7.33333	Blue	-1.11111	0.438695	3.33333	3	Red	1.9	0.0167359	3.33333	6.33333	Orange
386012882	YP_005931159.1	PPUBIRD1_3358	Cytoplasmic	COG0175	Central metabolism	CysH	6.10471	27879	0	0	1	0	1	0	0	3	4	4	4	4	0.0358693	0.251085	0.430431	0.0358693	0.753254	138.04	19.6721	3	4	B1	5	0.350277	1	0.5	1.33333	1.33333	Red	2.5	0.092037	1.33333	3.33333	Green	3.75	0.000194086	1.33333	5	Orange
386010760	YP_005929037.1	PPUBIRD1_1150	Cytoplasmic	COG0717	Central metabolism	Dcd	5.50082	21219.6	0	0	0	0	0	0	9	9	2	4	3	2	0	0.942527	0.424137	0	1.36666	260.22	31.383	5	9	GB2	6	0.916671	1	0.5	1	1	Red	7.66667	0.0230311	1	7.66667	Blue	4	0.00326669	1	4	Orange
386010881	YP_005929158.1	PPUBIRD1_1273	Unknown	COG0450	Translation and transcription	Alkyl hydroperoxide reductase/thiol specific antioxidant/ Mal allergen	5.89529	17145.7	1	0	0	0	2	1	3	8	1	1	3	3	0.174971	0.699883	0.408265	0.0583236	1.34144	149.97	40.7643	4	8	GB2	5	1.22148	1.5	0.18695	1.33333	2	Green	3.75	0.0784875	1.33333	5	Green	2.5	0.0275203	1.33333	3.33333	Orange
386013745	YP_005932022.1	PPUBIRD1_4240	Periplasmic	COG2823	Function unknown	Transport-associated protein	9.14351	20338.8	1	0	0	0	0	0	3	6	4	3	2	3	0	0.639172	0.393337	0.0491671	1.08168	125.28	23.2804	3	6	GB2	3	0.719693	-1.33333	0.18695	1.33333	1	Green	4	0.0066178	1.33333	5.33333	Orange	2.75	0.0038813	1.33333	3.66667	Orange
386011099	YP_005929376.1	PPUBIRD1_1499	Cytoplasmic Membrane	COG1580	Cell motility and secretion	protein FliL	9.47506	17835.5	0	2	0	1	2	0	0	0	0	2	3	2	0.168204	0	0.392475	0.112136	0.672815	108.39	26.6667	2	3	B2	2	0.360621	1.2	0.362329	1.66667	2	Red	-1.66667	0.18695	1.66667	1	Green	2	0.0445047	1.66667	3.33333	Orange
386014050	YP_005932327.1	PPUBIRD1_4559	Cytoplasmic	COG1522	Translation and transcription	AsnC family transcriptional regulator	6.30049	17860.4	0	0	1	0	0	0	4	6	2	2	3	2	0	0.671877	0.391928	0.0559897	1.11979	107.91	24.0506	3	4	GB1	3	0.587105	-1.33333	0.18695	1.33333	1	Green	3.75	0.0189983	1.33333	5	Orange	2.5	0.0066178	1.33333	3.33333	Orange
386012960	YP_005931237.1	PPUBIRD1_3437	Cytoplasmic	COG0300	Function unknown	FadB2	6.2164	26027.5	0	0	0	0	0	0	0	0	5	4	4	2	0	0.192104	0.384209	0	0.576313	149.64	24.3137	2	4	B1	2	0.378932	1	0.5	1	1	Red	2.66667	0.18695	1	2.66667	Green	4.33333	0.00374522	1	4.33333	Orange
386009948	YP_005928225.1	PPUBIRD1_0319	Cytoplasmic	COG0118	Central metabolism	protein HisH	5.91011	23549.8	0	0	1	0	0	0	5	5	4	4	3	2	0	0.594486	0.382169	0.0424633	1.01912	133.72	17.9245	3	4	B1	4	0.423729	-1.33333	0.18695	1.33333	1	Green	4.25	0.000388954	1.33333	5.66667	Orange	3	0.00806504	1.33333	4	Orange
386011858	YP_005930135.1	PPUBIRD1_2296	Cytoplasmic	COG0251	Translation and transcription	endoribonuclease L-PSP	4.7794	13607.8	0	1	0	0	0	0	3	3	2	2	2	1	0	0.587897	0.367436	0.0734872	1.02882	125.69	18.254	2	3	GB1	3	0.487645	-1.33333	0.18695	1.33333	1	Green	2.75	0.0038813	1.33333	3.66667	Orange	2	0.0237103	1.33333	2.66667	Orange
386012393	YP_005930670.1	PPUBIRD1_2853	Unknown	COG2761	Central metabolism	DSBA oxidoreductase	6.90234	22088.1	0	0	0	0	0	0	0	0	4	4	3	1	0	0.181093	0.362186	0	0.543279	99.29	24.0196	2	3	B2	2	0.285876	1	0.5	1	1	Red	2.33333	0.18695	1	2.33333	Green	3.66667	0.0195103	1	3.66667	Orange
386009660	YP_005927937.1	PPUBIRD1_0022	Cytoplasmic Membrane	COG4395	Function unknown	Import inner membrane translocase	6.59707	30594.3	0	0	0	5	5	7	0	0	2	3	3	5	0.555659	0.0653716	0.359544	0	0.980574	236.92	30.6338	4	7	S3	4	0.442803	6.66667	0.000525289	1	6.66667	Orange	1.66667	0.18695	1	1.66667	Green	4.66667	0.00266406	1	4.66667	Orange
386013571	YP_005931848.1	PPUBIRD1_4061	Unknown	-	-	Putative lipoprotein	6.74163	19747.4	2	0	0	1	2	2	1	1	2	2	2	3	0.253198	0.202559	0.354478	0.101279	0.911514	175.97	21.4286	2	3	B3	2	0.322881	1.6	0.125408	1.66667	2.66667	Green	1.4	0.210824	1.66667	2.33333	Green	2	0.0445047	1.66667	3.33333	Orange
386009994	YP_005928271.1	PPUBIRD1_0367	Cytoplasmic	COG0625	Translation and transcription	glutathione S-transferase	6.20955	22799.8	0	0	0	0	2	0	0	1	4	4	3	1	0.0877199	0.2193	0.35088	0	0.6579	125.67	26.4706	3	4	GB3	3	0.440269	1.66667	0.18695	1	1.66667	Green	2.66667	0.118898	1	2.66667	Green	3.66667	0.0195103	1	3.66667	Orange
386010959	YP_005929236.1	PPUBIRD1_1353	Cytoplasmic	COG0332	Central metabolism	3-oxoacyl-ACP synthase	5.39219	40345.4	0	1	0	2	1	0	0	0	7	6	4	4	0.0743579	0.173502	0.347004	0.024786	0.619649	168.64	19.571	4	7	GB3	5	0.322989	1.5	0.18695	1.33333	2	Green	2.5	0.221969	1.33333	3.33333	Green	4.25	0.00217841	1.33333	5.66667	Orange
386014309	YP_005932586.1	PPUBIRD1_4828	Unknown	COG3803	Function unknown	hypothetical protein PPUBIRD1_4828	5.03923	23191.7	0	0	0	0	0	0	2	2	0	3	3	2	0	0.172475	0.344951	0	0.517426	38.49	18.6869	2	3	B2	2	0.27107	1	0.5	1	1	Red	2.33333	0.0580583	1	2.33333	Green	3.66667	0.000661948	1	3.66667	Orange
386012471	YP_005930748.1	PPUBIRD1_2931	Cytoplasmic	-	-	Acetyltransferase	6.18696	21098.7	0	0	0	0	0	0	0	0	3	3	2	2	0	0.142189	0.331774	0	0.473963	58.31	24.3386	2	3	GB3	2	0.298933	1	0.5	1	1	Red	2	0.18695	1	2	Green	3.33333	0.00109606	1	3.33333	Orange
386010864	YP_005929141.1	PPUBIRD1_1256	Cytoplasmic Membrane	COG0811	Intracellular trafficking, secretion and vesicular transport	TolQ	5.97702	25294	2	1	0	0	0	1	5	2	1	3	2	3	0.0395351	0.316281	0.316281	0.118605	0.790701	101.35	17.316	3	5	GB1	4	0.392131	-1.5	0.18695	2	1.33333	Green	1.83333	0.13972	2	3.66667	Green	1.83333	0.0333833	2	3.66667	Orange
386010173	YP_005928450.1	PPUBIRD1_0553	Unknown	COG3126	Function unknown	hypothetical protein PPUBIRD1_0553	8.98474	15809.4	0	0	0	0	0	0	3	2	2	1	2	2	0	0.442775	0.316268	0	0.759043	86.12	21.6216	2	3	GB1	2	0.411458	1	0.5	1	1	Red	3.33333	0.00109606	1	3.33333	Orange	2.66667	0.00374522	1	2.66667	Orange
386012833	YP_005931110.1	PPUBIRD1_3306	Unknown	COG1225	Translation and transcription	Electron transport protein SCO1/SenC	7.59927	22195.3	1	1	1	1	0	0	1	2	3	3	2	2	0.0450546	0.270327	0.315382	0.135164	0.765927	101.21	16.8317	2	3	B1	3	0.284323	-1.5	0.0580583	2	1.33333	Green	1.5	0.0791512	2	3	Green	1.66667	0.00806504	2	3.33333	Orange
386014139	YP_005932416.1	PPUBIRD1_4650	Unknown (This protein may have multiple localization sites)	COG4167	Defense mechanisms	Branched chain amino acid ABC transporter ATP-binding protein	8.80287	26295.6	0	0	0	0	0	0	0	0	2	4	2	2	0	0.0760584	0.304234	0	0.380292	72.7	12.605	2	4	B1	2	0.236715	1	0.5	1	1	Red	1.66667	0.18695	1	1.66667	Green	3.66667	0.00806504	1	3.66667	Orange
386010228	YP_005928505.1	PPUBIRD1_0610	Cytoplasmic	COG0757	Central metabolism	protein AroQ	6.33949	16480.6	1	0	0	1	0	0	6	5	3	2	2	1	0.0606773	0.849482	0.303386	0.0606773	1.27422	78.14	24.5033	2	5	GB2	2	0.644099	1	0.5	1.33333	1.33333	Red	4.25	0.00502986	1.33333	5.66667	Orange	2	0.0237103	1.33333	2.66667	Orange
386014416	YP_005932693.1	PPUBIRD1_4938	Cytoplasmic	COG0560	Central metabolism	HAD family hydrolase	4.82081	24922.5	0	0	0	0	0	0	2	2	2	2	2	3	0	0.240746	0.280871	0	0.521617	87.63	21.1009	2	3	B3	2	0.398071	1	0.5	1	1	Red	3	0.5	1	3	Green	3.33333	0.00109606	1	3.33333	Orange
386014057	YP_005932334.1	PPUBIRD1_4566	Unknown	COG0352	Central metabolism	ThiE	6.96286	21704.4	0	0	0	0	0	0	0	3	3	1	2	3	0	0.276441	0.276441	0	0.552882	80.5	19.3237	2	3	GB2	3	0.290637	1	0.5	1	1	Red	3	0.0580583	1	3	Green	3	0.0128607	1	3	Orange
386011917	YP_005930194.1	PPUBIRD1_2357	Unknown	COG0693	Function unknown	ThiJ/PfpI domain-containing protein	6.08299	25330.1	1	1	1	0	1	0	0	0	2	3	2	2	0.0394788	0.0789575	0.276351	0.118436	0.513224	54.37	13.1579	2	3	B1	2	0.245612	-1.5	0.0580583	2	1.33333	Green	-1.2	0.321665	2	1.66667	Red	1.66667	0.00806504	2	3.33333	Orange
386010183	YP_005928460.1	PPUBIRD1_0563	Cytoplasmic	COG0807	Central metabolism	RibA	6.49601	22336.4	0	1	0	0	0	0	2	7	1	3	1	2	0	0.447699	0.26862	0.0447699	0.761089	260.93	32.6829	4	7	GB2	5	0.641647	-1.33333	0.18695	1.33333	1	Green	3.25	0.0934109	1.33333	4.33333	Green	2.25	0.0333833	1.33333	3	Orange
386014557	YP_005932834.1	PPUBIRD1_5082	Cytoplasmic	COG0033	Central metabolism	Phosphomannomutase/phosphoglucomutase	5.18757	50567.2	1	0	2	2	2	3	0	0	5	5	5	3	0.13843	0.0988783	0.257084	0.059327	0.553718	119.15	9.01288	2	5	B1	2	0.118742	1.66667	0.0580583	2	3.33333	Green	1.33333	0.362329	2	2.66667	Red	2.66667	0.00972088	2	5.33333	Orange
386013286	YP_005931563.1	PPUBIRD1_3769	Cytoplasmic	COG0518	Central metabolism	Amidotransferase	5.04531	27343.5	0	2	0	2	2	2	2	0	2	2	2	3	0.21943	0.146287	0.256002	0.0731435	0.694863	62.98	16.3934	2	3	B3	2	0.226458	1.8	0.0580583	1.66667	3	Green	1.4	0.259259	1.66667	2.33333	Green	2	0.0445047	1.66667	3.33333	Orange
386010588	YP_005928865.1	PPUBIRD1_0976	Unknown	-	-	hypothetical protein PPUBIRD1_0976	5.6305	31477.3	0	0	0	2	1	1	0	0	3	4	2	2	0.127076	0.0953069	0.254152	0	0.476534	88.17	18.6441	2	3	GB3	3	0.195153	2.33333	0.00806504	1	2.33333	Orange	2	0.18695	1	2	Green	3.66667	0.00806504	1	3.66667	Orange
386011313	YP_005929590.1	PPUBIRD1_1719	Cytoplasmic Membrane	COG1009	Central metabolism	NADH dehydrogenase subunit N	9.09669	52115.5	0	0	0	0	2	7	6	5	6	4	5	4	0.172693	0.326198	0.249446	0	0.748338	79.43	3.88548	2	5	B2	2	0.115073	4	0.111491	1	4	Green	6.66667	3.51053e-05	1	6.66667	Orange	5.33333	0.00010102	1	5.33333	Orange
386013687	YP_005931964.1	PPUBIRD1_4180	Unknown	COG0596	Function unknown	3-oxoadipate enol-lactonase	5.13978	28638.4	0	0	0	0	0	0	0	1	1	4	2	1	0	0.0698362	0.244427	0	0.314263	83.5	13.308	2	4	B1	2	0.215262	1	0.5	1	1	Red	1.66667	0.0580583	1	1.66667	Green	3.33333	0.0286176	1	3.33333	Orange
386012959	YP_005931236.1	PPUBIRD1_3436	Cytoplasmic	COG0304	Lipid transport and metabolism	Acetyl-CoA acetyltransferase	6.37297	41432.2	0	0	0	0	0	0	0	0	5	3	4	3	0	0.120679	0.241358	0	0.362037	159.74	14.6096	3	5	GB3	3	0.226821	1	0.5	1	1	Red	2.66667	0.18695	1	2.66667	Green	4.33333	0.000281002	1	4.33333	Orange
386012159	YP_005930436.1	PPUBIRD1_2606	Cytoplasmic Membrane	COG3206	Cell envelope biogenesis, outer membrane	Lipopolysaccharide biosynthesis protein	8.69169	58079.1	2	0	1	0	0	2	2	2	5	5	4	5	0.0344358	0.154961	0.241051	0.0516537	0.482101	133.66	10.1923	4	5	GB3	4	0.216201	-1.2	0.362329	2	1.66667	Red	2	0.0791512	2	4	Green	2.83333	0.00266406	2	5.66667	Orange
386010477	YP_005928754.1	PPUBIRD1_0865	Cytoplasmic	COG1670	Translation and transcription	Acetyltransferase	5.09459	21068.3	0	0	0	0	0	0	1	1	2	3	1	1	0	0.189859	0.237323	0	0.427182	112.38	19.7861	2	3	B1	2	0.300649	1	0.5	1	1	Red	2.33333	0.00806504	1	2.33333	Orange	2.66667	0.0333833	1	2.66667	Orange
386013031	YP_005931308.1	PPUBIRD1_3510	Cytoplasmic	COG1309	Translation and transcription	TetR family transcriptional regulator	9.32856	26166.6	0	0	0	0	0	0	0	0	1	1	2	3	0	0.0382166	0.2293	0	0.267516	40.03	12.3404	2	3	B3	2	0.237792	1	0.5	1	1	Red	1.33333	0.18695	1	1.33333	Red	3	0.0128607	1	3	Orange
386013683	YP_005931960.1	PPUBIRD1_4176	Outer Membrane	COG1538	Cell envelope biogenesis, outer membrane	TtgC	5.28536	52816	0	0	0	5	8	8	8	6	4	5	3	4	0.397607	0.340806	0.227204	0	0.965617	273.81	20.4545	5	8	S2	10	0.308555	8	0.00109606	1	8	Blue	7	0.00326669	1	7	Blue	5	0.00113921	1	5	Orange
386014527	YP_005932804.1	PPUBIRD1_5052	Cytoplasmic	COG0014	Central metabolism	Aldehyde dehydrogenase family protein	5.50419	53073.2	0	0	0	0	0	0	0	0	3	4	5	3	0	0.0565257	0.226103	0	0.282628	151.79	8.66935	3	5	B2	3	0.173934	1	0.5	1	1	Red	2	0.18695	1	2	Green	5	0.00113921	1	5	Orange
386013611	YP_005931888.1	PPUBIRD1_4101	Cytoplasmic Membrane	-	-	Metabolite-proton symporter	8.80727	45505.1	0	0	0	0	0	0	3	0	1	4	4	2	0	0.0879022	0.219755	0	0.307658	89.88	9.9537	2	3	GB1	2	0.132638	1	0.5	1	1	Red	2.33333	0.102553	1	2.33333	Green	4.33333	0.00374522	1	4.33333	Orange
386013857	YP_005932134.1	PPUBIRD1_4355	Periplasmic	COG0405	Central metabolism	gamma-glutamyltranspeptidase	5.91834	59856.4	1	0	0	0	0	0	0	0	6	6	6	1	0	0.10024	0.217186	0.0167066	0.334133	184.92	15.3153	4	6	GB3	5	0.209272	-1.33333	0.18695	1.33333	1	Green	2.25	0.228626	1.33333	3	Green	4	0.0391124	1.33333	5.33333	Orange
386013901	YP_005932178.1	PPUBIRD1_4400	Unknown	COG0413	Central metabolism	PanB	5.4291	27818.2	0	0	0	0	0	0	0	2	3	3	2	1	0	0.179739	0.215686	0	0.395425	69.3	16.1654	2	3	GB3	2	0.222599	1	0.5	1	1	Red	2.66667	0.0658888	1	2.66667	Green	3	0.0128607	1	3	Orange
386010295	YP_005928572.1	PPUBIRD1_0678	Cytoplasmic Membrane	COG1251	Central metabolism	Ndh	8.79403	47050.5	0	0	0	6	4	9	0	0	2	3	4	3	0.403821	0.0425075	0.212537	0	0.658866	148.7	9.9768	3	9	S3	4	0.351596	7.33333	0.00603627	1	7.33333	Blue	1.66667	0.18695	1	1.66667	Green	4.33333	0.000281002	1	4.33333	Orange
386011156	YP_005929433.1	PPUBIRD1_1558	Cytoplasmic	COG1082	Central metabolism	Hydroxypyruvate isomerase	5.32022	29053.6	0	0	0	1	1	0	0	0	2	2	1	3	0.0688382	0.0688382	0.206515	0	0.344191	51.22	18.4615	2	3	B3	3	0.212633	1.66667	0.0580583	1	1.66667	Green	1.66667	0.18695	1	1.66667	Green	3	0.0128607	1	3	Orange
386014185	YP_005932462.1	PPUBIRD1_4699	Cytoplasmic	COG0188	DNA replication, recombination and repair	protein ParC	5.8847	83116.3	3	3	0	14	5	11	0	5	0	4	5	8	0.36094	0.0601567	0.204533	0.072188	0.697817	407.94	22.6064	9	14	S1	11	0.41045	3.66667	0.0237103	3	11	Blue	-1.125	0.436079	3	2.66667	Red	2.22222	0.0394638	3	6.66667	Orange
386014453	YP_005932730.1	PPUBIRD1_4977	Cytoplasmic	COG0001	Central metabolism	Putative aminotransferase	5.91446	49848.4	0	0	1	3	3	1	0	0	3	3	3	4	0.140426	0.0601824	0.200608	0.0200608	0.421277	98.91	8.16777	2	3	GB3	4	0.120388	2.5	0.0275203	1.33333	3.33333	Orange	1.5	0.280719	1.33333	2	Green	3.25	0.00156279	1.33333	4.33333	Orange
386014115	YP_005932392.1	PPUBIRD1_4626	Cytoplasmic Membrane	COG3182	Function unknown	hypothetical protein PPUBIRD1_4626	9.09372	50609.2	0	0	0	0	0	0	0	0	0	4	3	3	0	0	0.197593	0	0.197593	98.03	6.15385	2	3	B3	2	0.118742	1	0.5	1	1	Red	1	0.5	1	1	Red	4.33333	0.000281002	1	4.33333	Orange
386011735	YP_005930012.1	PPUBIRD1_2168	Cytoplasmic	COG1944	Function unknown	hypothetical protein PPUBIRD1_2168	4.56788	81482.7	3	2	2	4	1	1	6	10	0	6	5	5	0.0736352	0.196361	0.196361	0.0859078	0.552264	221.42	11.1264	4	10	GB2	6	0.191477	-1.11111	0.383822	3.33333	3	Red	1.9	0.181516	3.33333	6.33333	Green	1.9	0.00156279	3.33333	6.33333	Orange
386014204	YP_005932481.1	PPUBIRD1_4718	Cytoplasmic Membrane	COG0396	Translation and transcription	Lipid A export ATP-binding/permease protein msbA	6.82531	66219.1	1	0	1	0	0	4	2	2	2	4	6	3	0.0604055	0.0906083	0.196318	0.0302028	0.377535	188.29	12.4585	4	6	B2	5	0.187819	1.4	0.326497	1.66667	2.33333	Green	1.8	0.00806504	1.66667	3	Orange	3.2	0.00885215	1.66667	5.33333	Orange
386010055	YP_005928332.1	PPUBIRD1_0433	Cytoplasmic	COG2719	Function unknown	hypothetical protein PPUBIRD1_0433	5.37088	61290.8	0	0	0	0	0	0	0	0	3	5	5	2	0	0.048947	0.195788	0	0.244735	101.89	5.55556	2	3	GB3	2	0.0972509	1	0.5	1	1	Red	2	0.18695	1	2	Green	5	0.00806504	1	5	Orange
386014502	YP_005932779.1	PPUBIRD1_5026	Cytoplasmic	COG0637	Function unknown	HAD family hydrolase	5.23583	25565.3	0	0	0	0	0	0	0	0	1	2	1	2	0	0.0391155	0.195577	0	0.234693	56.02	10.8225	1	2	B3	2	0.115045	1	0.5	1	1	Red	1.33333	0.18695	1	1.33333	Red	2.66667	0.00374522	1	2.66667	Orange
386010447	YP_005928724.1	PPUBIRD1_0834	Cytoplasmic Membrane	COG3725	Defense mechanisms	Signaling modulator of AmpD, AmpE	7.19754	30987.9	0	0	0	0	0	0	1	0	0	3	1	2	0	0.0322707	0.193624	0	0.225895	68.24	8.33333	2	3	B1	2	0.198115	1	0.5	1	1	Red	1.33333	0.18695	1	1.33333	Red	3	0.0128607	1	3	Orange
386012115	YP_005930392.1	PPUBIRD1_2562	Cytoplasmic	COG4989	Function unknown	Aldo/keto reductase	6.21835	36872.9	1	1	0	4	2	3	0	0	3	1	3	3	0.244081	0.0813605	0.189841	0.0542403	0.569523	110.43	14.5833	3	4	S1	4	0.257339	2.4	0.0124481	1.66667	4	Orange	1.2	0.383822	1.66667	2	Red	2	0.0445047	1.66667	3.33333	Orange
386010612	YP_005928889.1	PPUBIRD1_1002	Cytoplasmic	COG1660	Function unknown	hypothetical protein PPUBIRD1_1002	5.83942	32077.7	1	0	0	5	4	4	0	0	0	2	2	2	0.405266	0	0.187046	0.0311743	0.623485	115.15	25.3521	2	5	S1	2	0.300711	4	0.000528782	1.33333	5.33333	Orange	-1.33333	0.18695	1.33333	1	Red	2.25	0.00374522	1.33333	3	Orange
386010252	YP_005928529.1	PPUBIRD1_0634	Cytoplasmic Membrane	COG0840	Cell motility and secretion	methyl-accepting chemotaxis sensory transducer	5.2277	69865.5	0	0	0	0	0	0	0	0	1	4	5	4	0	0.0143132	0.186072	0	0.200385	118.92	7.72798	3	4	B3	3	0.130221	1	0.5	1	1	Red	1.33333	0.18695	1	1.33333	Red	5.33333	0.00010102	1	5.33333	Orange
386010013	YP_005928290.1	PPUBIRD1_0390	Cytoplasmic	COG2524	Translation and transcription	hypothetical protein PPUBIRD1_0390	7.2664	72352.2	0	0	0	2	1	6	1	5	5	5	4	4	0.124391	0.152034	0.179677	0	0.456102	117.13	7.44186	3	5	B1	4	0.125619	4	0.060502	1	4	Green	4.66667	0.0256872	1	4.66667	Orange	5.33333	0.00010102	1	5.33333	Orange
386012900	YP_005931177.1	PPUBIRD1_3377	Unknown	COG1946	Lipid transport and metabolism	Acyl-CoA thioesterase-like protein	5.85588	28725.8	0	0	0	0	0	0	0	0	3	3	1	1	0	0.104436	0.17406	0	0.278495	92.05	11.3208	2	3	B1	3	0.215262	1	0.5	1	1	Red	2	0.18695	1	2	Green	2.66667	0.0333833	1	2.66667	Orange
386011361	YP_005929638.1	PPUBIRD1_1769	Cytoplasmic	COG0366	Central metabolism	glycogen debranching protein GlgX	5.31634	80998.9	0	0	0	1	2	1	0	0	0	7	3	4	0.0493834	0	0.172842	0	0.222225	206.66	7.11297	3	7	B1	4	0.151545	2.33333	0.00806504	1	2.33333	Orange	1	0.5	1	1	Red	5.66667	0.0088987	1	5.66667	Orange
386014458	YP_005932735.1	PPUBIRD1_4982	Cytoplasmic	COG3025	Function unknown	adenylate cyclase	5.53931	52101	0	0	0	4	5	4	1	4	0	3	2	4	0.249515	0.0959674	0.172741	0	0.518224	137.6	12.3077	3	4	S3	4	0.177483	5.33333	0.00010102	1	5.33333	Orange	2.66667	0.118898	1	2.66667	Green	4	0.00326669	1	4	Orange
386013958	YP_005932235.1	PPUBIRD1_4459	Cytoplasmic	COG0644	Central metabolism	N-methylproline demethylase	6.07144	75168.4	1	0	1	0	0	2	0	0	0	3	4	4	0.0266069	0	0.146338	0.0266069	0.199552	137.17	4.57227	2	4	B3	3	0.0788541	1	0.5	1.66667	1.66667	Red	-1.66667	0.0580583	1.66667	1	Green	2.8	0.00156279	1.66667	4.66667	Orange
386009868	YP_005928145.1	PPUBIRD1_0234	Unknown	COG0624	Central metabolism	hypothetical protein PPUBIRD1_0234	5.99716	62513.3	0	0	0	0	0	0	0	0	4	5	2	2	0	0.0639864	0.143969	0	0.207956	142.34	10.0694	3	5	B1	4	0.146295	1	0.5	1	1	Red	2.33333	0.18695	1	2.33333	Green	4	0.019971	1	4	Orange
386013906	YP_005932183.1	PPUBIRD1_4405	Outer Membrane	-	-	hypothetical protein PPUBIRD1_4405	5.7722	107172	2	1	2	2	0	4	0	0	0	6	4	5	0.0559848	0	0.139962	0.046654	0.242601	197.65	7.77096	4	6	B1	6	0.112844	1.125	0.397628	2.66667	3	Red	-2.66667	0.00374522	2.66667	1	Orange	2.25	0.00374522	2.66667	6	Orange
386014463	YP_005932740.1	PPUBIRD1_4987	Cytoplasmic	COG0403	Central metabolism	GcvP_2	5.91957	103968	0	0	0	0	0	1	0	0	0	4	4	6	0.00961837	0	0.134657	0	0.144276	169.96	10.2403	4	6	B3	5	0.116501	1.33333	0.18695	1	1.33333	Green	1	0.5	1	1	Red	5.66667	0.00109606	1	5.66667	Orange
386010268	YP_005928545.1	PPUBIRD1_0650	Unknown	COG3008	Function unknown	hypothetical protein PPUBIRD1_0650	9.10926	83194.1	0	0	0	1	2	2	1	0	0	4	5	2	0.0601004	0.0120201	0.132221	0	0.204341	104.65	6.00522	2	5	B2	2	0.0711053	2.66667	0.00374522	1	2.66667	Orange	1.33333	0.18695	1	1.33333	Red	4.66667	0.0070863	1	4.66667	Orange
386014064	YP_005932341.1	PPUBIRD1_4573	Cytoplasmic Membrane	COG0388	Function unknown	Lnt	8.77521	56137.6	0	0	0	1	0	6	6	0	3	3	3	1	0.124694	0.16032	0.124694	0	0.409707	77.73	10.495	3	6	GB1	3	0.164089	3.33333	0.138535	1	3.33333	Green	4	0.0791512	1	4	Green	3.33333	0.0124481	1	3.33333	Orange
386012856	YP_005931133.1	PPUBIRD1_3331	Cytoplasmic Membrane	COG3852	Signal transduction mechanisms	Multi-sensor signal transduction histidine kinase	5.72082	82975.5	0	0	0	3	2	2	0	0	0	4	2	4	0.0843622	0	0.120517	0	0.20488	115.3	7.48663	3	3	S1	4	0.108834	3.33333	0.00109606	1	3.33333	Orange	1	0.5	1	1	Red	4.33333	0.00374522	1	4.33333	Orange
386014097	YP_005932374.1	PPUBIRD1_4608	Cytoplasmic Membrane	COG5000	Signal transduction mechanisms	Integral membrane sensor hybrid histidine kinase	6.09888	101626	0	0	0	0	1	0	0	0	0	6	4	2	0.00984004	0	0.11808	0	0.127921	78.33	3.5753	2	6	B1	2	0.0579699	1.33333	0.18695	1	1.33333	Green	1	0.5	1	1	Red	5	0.0128607	1	5	Orange
386014054	YP_005932331.1	PPUBIRD1_4563	Cytoplasmic	COG1960	Lipid transport and metabolism	Acyl-CoA dehydrogenase domain-containing protein	6.06965	59776	0	0	0	1	0	0	0	0	2	3	3	1	0.0167291	0.0334583	0.117104	0	0.167291	56.57	7.63636	2	3	B1	2	0.0998599	1.33333	0.18695	1	1.33333	Green	1.66667	0.18695	1	1.66667	Green	3.33333	0.0124481	1	3.33333	Orange
386013875	YP_005932152.1	PPUBIRD1_4374	Unknown (This protein may have multiple localization sites)	COG1330	DNA replication, recombination and repair	recombinase C	5.32569	130357	2	2	1	2	5	6	0	2	2	6	5	4	0.0997261	0.030685	0.115069	0.0383562	0.283836	102.5	3.27586	2	6	B1	3	0.0682518	2	0.0496503	2.66667	5.33333	Green	-1.14286	0.338934	2.66667	2.33333	Red	2.25	0.00374522	2.66667	6	Orange
386011179	YP_005929456.1	PPUBIRD1_1581	Cytoplasmic	COG5275	Function unknown	LigA protein	5.31005	84168.7	2	0	0	2	0	2	2	3	3	3	2	4	0.0475236	0.0950472	0.106928	0.0237618	0.273261	100.76	4.38144	2	3	B1	2	0.0702424	1.4	0.259259	1.66667	2.33333	Green	2.2	0.0275203	1.66667	3.66667	Orange	2.4	0.0286176	1.66667	4	Orange
386014333	YP_005932610.1	PPUBIRD1_4852	Cytoplasmic	COG4230	Central metabolism	BetB	5.05165	52952.7	0	0	0	0	0	0	0	0	2	1	2	2	0	0.0377696	0.094424	0	0.132194	121.45	10.6122	2	2	GB3	2	0.113076	1	0.5	1	1	Red	1.66667	0.18695	1	1.66667	Green	2.66667	0.00374522	1	2.66667	Orange
386010187	YP_005928464.1	PPUBIRD1_0567	Cytoplasmic	COG3959	Central metabolism	hypothetical protein PPUBIRD1_0567	5.6578	68138.1	0	0	0	0	0	0	2	5	2	2	1	2	0	0.132085	0.0733804	0	0.205465	205.73	11.252	4	5	GB2	5	0.182245	1	0.5	1	1	Red	4	0.019971	1	4	Orange	2.66667	0.00374522	1	2.66667	Orange
386013029	YP_005931306.1	PPUBIRD1_3508	Cytoplasmic	COG1061	Translation and transcription	Non-specific serine/threonine protein kinase	6.43104	124848	0	0	0	2	0	0	0	0	0	4	1	4	0.0160194	0	0.0720874	0	0.0881068	75.98	2.52252	2	4	B3	4	0.0470303	1.66667	0.18695	1	1.66667	Green	1	0.5	1	1	Red	4	0.019971	1	4	Orange
386014179	YP_005932456.1	PPUBIRD1_4693	Unknown	-	-	metal-dependent hydrolase HDOD	7.33622	57608.4	0	0	0	0	0	0	0	0	0	1	1	2	0	0	0.0694343	0	0.0694343	61.61	3.5225	1	1	B1	2	0.0506375	1	0.5	1	1	Red	1	0.5	1	1	Red	2.33333	0.00806504	1	2.33333	Orange
386013203	YP_005931480.1	PPUBIRD1_3685	Cytoplasmic Membrane	COG3829	Translation and transcription	Diguanylate cyclase/phosphodiesterase with PAS/PAC and GAF sensor(s)	5.53731	123793	0	0	0	0	0	0	0	0	0	3	2	1	0	0	0.0484682	0	0.0484682	204.88	4.18944	3	3	B1	4	0.07196	1	0.5	1	1	Red	1	0.5	1	1	Red	3	0.0128607	1	3	Orange
386013470	YP_005931747.1	PPUBIRD1_3959	Cytoplasmic	COG3122	Function unknown	hypothetical protein PPUBIRD1_3959	8.95929	20457.7	6	6	5	3	3	4	5	2	2	2	4	2	0.488814	0.439933	0.391051	0.830984	2.15078	119.08	36.3128	3	6	C2	3	0.498559	-1.53846	0.0038813	6.66667	4.33333	Orange	-1.66667	0.0323384	6.66667	4	Orange	-1.81818	0.00789992	6.66667	3.66667	Orange
386014298	YP_005932575.1	PPUBIRD1_4816	Cytoplasmic	COG2267	Lipid transport and metabolism	Pip	5.81979	36566.5	5	7	4	5	9	7	0	0	1	2	4	2	0.574297	0.0273475	0.21878	0.437559	1.25798	153.29	25.6966	5	9	S2	8	0.469686	1.26316	0.157648	6.33333	8	Red	-4.75	0.00303681	6.33333	1.33333	Orange	-1.72727	0.0366942	6.33333	3.66667	Orange
386010275	YP_005928552.1	PPUBIRD1_0657	Cytoplasmic	COG0761	Lipid transport and metabolism	protein IspH	5.01832	34568.6	5	5	3	5	6	6	2	0	1	2	3	2	0.491776	0.0867841	0.202496	0.376064	1.15712	139.76	13.6508	3	5	S1	3	0.27637	1.25	0.0740741	5.33333	6.66667	Red	-2.66667	0.00972088	5.33333	2	Orange	-1.6	0.0275203	5.33333	3.33333	Orange
386009852	YP_005928129.1	PPUBIRD1_0218	Cytoplasmic Membrane	COG2959	Central metabolism	Uroporphyrin-III C-methyltransferase, putative	4.83262	39508.4	6	5	5	5	4	4	0	2	4	2	2	2	0.329044	0.151866	0.151866	0.404977	1.03775	118.85	12.2951	2	4	S3	4	0.153755	-1.1875	0.0505958	6.33333	5.33333	Red	-2.11111	0.0250754	6.33333	3	Orange	-2.11111	0.000281002	6.33333	3	Orange
386012398	YP_005930675.1	PPUBIRD1_2858	Periplasmic	COG1680	Defense mechanisms	AmpC	7.74659	40802	5	5	3	4	3	3	2	6	2	2	2	2	0.245086	0.245086	0.147052	0.318612	0.955836	129.84	10	2	5	C1	2	0.148502	-1.23077	0.125408	5.33333	4.33333	Red	-1.23077	0.26954	5.33333	4.33333	Red	-1.77778	0.0124481	5.33333	3	Orange
386013260	YP_005931537.1	PPUBIRD1_3743	Cytoplasmic	COG2008	Central metabolism	aminotransferase yfbQ	5.53803	44682.1	6	8	3	5	6	3	2	6	3	1	2	3	0.313324	0.246184	0.134282	0.380465	1.07426	209.55	19.3548	4	6	S2	5	0.288323	-1.17647	0.293957	6.66667	5.66667	Red	-1.42857	0.174321	6.66667	4.66667	Green	-2.22222	0.0394638	6.66667	3	Orange
386010635	YP_005928912.1	PPUBIRD1_1025	Cytoplasmic	COG3081	Function unknown	NdpA	5.49591	37594.1	4	3	3	4	3	4	0	1	2	2	2	1	0.292599	0.0797998	0.133	0.265999	0.771398	87.97	13.1343	2	4	S3	2	0.161865	1.07692	0.259259	4.33333	4.66667	Red	-2.16667	0.0124481	4.33333	2	Orange	-1.625	0.0120551	4.33333	2.66667	Orange
386010739	YP_005929016.1	PPUBIRD1_1129	Cytoplasmic	COG0540	Central metabolism	ornithine carbamoyltransferase	5.55561	34402.4	6	6	5	5	6	4	1	4	0	3	1	0	0.436016	0.145339	0.116271	0.494151	1.19178	114.84	22.2222	4	6	C1	4	0.5057	-1.11111	0.18695	6.66667	6	Red	-2.5	0.016339	6.66667	2.66667	Orange	-2.85714	0.00502986	6.66667	2.33333	Orange
386012879	YP_005931156.1	PPUBIRD1_3355	Cytoplasmic Membrane	-	-	hypothetical protein PPUBIRD1_3355	7.11836	57058.4	3	4	3	1	2	2	0	0	1	1	2	2	0.0876294	0.0175259	0.0876294	0.175259	0.368044	65.02	6.06654	2	3	C1	2	0.104673	-1.625	0.0120551	4.33333	2.66667	Orange	-3.25	0.00156279	4.33333	1.33333	Orange	-1.625	0.0120551	4.33333	2.66667	Orange
386014344	YP_005932621.1	PPUBIRD1_4863	Cytoplasmic	COG0407	Central metabolism	HemE protein	6.25719	38845.9	3	3	5	5	4	5	2	2	4	1	1	1	0.360398	0.205942	0.0772282	0.28317	0.926738	108.08	20.0565	3	4	GB3	4	0.243745	1.21429	0.125408	4.66667	5.66667	Red	-1.27273	0.174321	4.66667	3.66667	Red	-2.33333	0.00806504	4.66667	2	Orange
386014563	YP_005932840.1	PPUBIRD1_5088	Cytoplasmic	COG1561	Function unknown	hypothetical protein PPUBIRD1_5088	5.47868	31908.7	1	2	2	2	0	0	0	0	0	0	0	1	0.0626789	0	0.0313394	0.156697	0.250716	64.03	5.57491	1	2	C2	2	0.0919149	-1.6	0.125408	2.66667	1.66667	Green	-2.66667	0.00374522	2.66667	1	Orange	-2	0.0237103	2.66667	1.33333	Orange
386013701	YP_005931978.1	PPUBIRD1_4195	Cytoplasmic	COG0223	Translation and transcription	PurU_2	6.08749	32355.4	2	3	2	4	4	3	0	1	0	0	1	0	0.339975	0.0309068	0.0309068	0.216347	0.618136	140.1	18.3746	3	4	S1	3	0.297297	1.4	0.0237103	3.33333	4.66667	Orange	-2.5	0.0066178	3.33333	1.33333	Orange	-2.5	0.0066178	3.33333	1.33333	Orange
386013996	YP_005932273.1	PPUBIRD1_4499	Cytoplasmic Membrane	-	-	Putative type IV secretion system protein IcmB/DotO	5.8385	115201	6	4	2	2	0	2	6	3	2	2	0	1	0.0347218	0.0954849	0.0260413	0.104165	0.260413	150.06	5.16066	3	6	C1	5	0.0775285	-2.14286	0.0580583	5	2.33333	Green	-1.07143	0.425619	5	4.66667	Red	-2.5	0.0404001	5	2	Orange
386010232	YP_005928509.1	PPUBIRD1_0614	Unknown	COG5345	Function unknown	hypothetical protein PPUBIRD1_0614	6.24738	39379.2	3	1	3	4	3	5	0	0	1	0	0	1	0.30473	0.0253941	0.0253941	0.177759	0.533277	150.03	13.2394	3	5	S3	3	0.240014	1.5	0.0658888	3.33333	5	Green	-2.5	0.0275203	3.33333	1.33333	Orange	-2.5	0.0275203	3.33333	1.33333	Orange
386013224	YP_005931501.1	PPUBIRD1_3707	Cytoplasmic Membrane	COG3321	Central metabolism	3-oxoacyl-ACP synthase	5.51472	43183.4	3	6	6	4	2	3	1	3	0	0	0	1	0.208414	0.0926282	0.0231571	0.347356	0.671555	111.71	10.628	2	6	C2	3	0.216783	-1.5	0.0791512	6	4	Green	-2.57143	0.0256872	6	2.33333	Orange	-4.5	0.00572346	6	1.33333	Orange
386013538	YP_005931815.1	PPUBIRD1_4027	Cytoplasmic	COG3977	Central metabolism	hypothetical protein PPUBIRD1_4027	5.43355	43731.2	3	5	7	6	5	4	4	5	0	1	0	0	0.343004	0.205803	0.022867	0.343004	0.914678	199.74	15.0754	3	7	C3	4	0.295648	1	0.5	6	6	Red	-1.5	0.177616	6	4	Green	-4.5	0.0088987	6	1.33333	Orange
386010641	YP_005928918.1	PPUBIRD1_1031	Cytoplasmic	COG0260	Central metabolism	protein PepA	7.53456	52420.4	8	4	4	5	2	5	2	0	0	1	0	0	0.228918	0.0381531	0.0190765	0.305225	0.591373	144.99	14.6881	4	5	S1	7	0.241699	-1.26667	0.234264	6.33333	5	Red	-3.8	0.0175842	6.33333	1.66667	Orange	-4.75	0.0110014	6.33333	1.33333	Orange
386012347	YP_005930624.1	PPUBIRD1_2806	Cytoplasmic	COG0019	Central metabolism	protein NspC	5.08452	40986.4	1	1	2	1	1	1	0	0	0	0	0	0	0.0731951	0	0	0.0975934	0.170789	39.44	11.7808	2	2	C3	2	0.147661	-1.16667	0.18695	2.33333	2	Red	-2.33333	0.00806504	2.33333	1	Orange	-2.33333	0.00806504	2.33333	1	Orange
386013643	YP_005931920.1	PPUBIRD1_4134	Unknown	COG0404	Central metabolism	hypothetical protein PPUBIRD1_4134	5.56543	33307.1	1	2	2	3	3	1	0	0	0	0	0	0	0.210165	0	0	0.150118	0.360283	78.53	14.377	2	2	C2	3	0.183492	1.25	0.210824	2.66667	3.33333	Red	-2.66667	0.00374522	2.66667	1	Orange	-2.66667	0.00374522	2.66667	1	Orange
386010519	YP_005928796.1	PPUBIRD1_0907	Outer Membrane	COG4993	Central metabolism	Outer membrane assembly lipoprotein YfgL	4.91517	40682	3	1	1	0	2	0	0	2	1	0	0	0	0.0491618	0.0737427	0	0.122905	0.245809	84.78	6.84211	2	3	C1	2	0.148926	-1.6	0.174321	2.66667	1.66667	Green	-1.33333	0.245884	2.66667	2	Red	-2.66667	0.0333833	2.66667	1	Orange
386014315	YP_005932592.1	PPUBIRD1_4834	Cytoplasmic	COG0603	Function unknown	ThiI	6.41474	54940.3	3	1	1	0	1	2	1	1	0	0	0	0	0.0546047	0.0364031	0	0.0910078	0.182016	50	8.67769	2	2	S3	2	0.109054	-1.33333	0.245884	2.66667	2	Green	-1.6	0.125408	2.66667	1.66667	Green	-2.66667	0.0333833	2.66667	1	Orange
386014222	YP_005932499.1	PPUBIRD1_4736	Cytoplasmic	COG1111	DNA replication, recombination and repair	ATP-dependent RNA helicase DbpA	8.88987	49684.4	3	1	2	3	2	2	0	1	0	0	0	0	0.140889	0.0201271	0	0.120762	0.281779	96.57	6.29067	2	3	S1	2	0.120946	1.11111	0.321665	3	3.33333	Red	-2.25	0.0333833	3	1.33333	Green	-3	0.0128607	3	1	Orange
386011570	YP_005929847.1	PPUBIRD1_1994	Cytoplasmic	COG0169	Central metabolism	shikimate 5-dehydrogenase	5.42153	29052.8	3	2	2	6	4	7	0	0	0	0	0	0	0.585142	0	0	0.240941	0.826083	171.73	30.4029	4	7	S3	4	0.47048	2	0.0120551	3.33333	6.66667	Orange	-3.33333	0.00109606	3.33333	1	Orange	-3.33333	0.00109606	3.33333	1	Orange
386013428	YP_005931705.1	PPUBIRD1_3915	Cytoplasmic	COG2974	DNA replication, recombination and repair	RdgC	4.87443	34261.8	3	2	2	2	2	2	0	0	0	0	0	0	0.175122	0	0	0.204309	0.379432	71.57	8.49673	2	3	C1	2	0.178473	-1.11111	0.18695	3.33333	3	Red	-3.33333	0.00109606	3.33333	1	Orange	-3.33333	0.00109606	3.33333	1	Orange
386010404	YP_005928681.1	PPUBIRD1_0790	Cytoplasmic	COG0276	Central metabolism	HemH	6.83108	37764.5	3	3	2	3	3	5	0	1	0	0	0	0	0.291279	0.0264799	0	0.211839	0.529598	81.69	13.6095	2	5	S3	2	0.250758	1.27273	0.125408	3.66667	4.66667	Red	-2.75	0.0038813	3.66667	1.33333	Orange	-3.66667	0.000661948	3.66667	1	Orange
386010572	YP_005928849.1	PPUBIRD1_0960	Unknown	COG3489	Function unknown	hypothetical protein PPUBIRD1_0960	6.02124	38428.9	2	4	2	2	4	2	0	2	0	0	0	0	0.208176	0.0520441	0	0.208176	0.468397	146.99	12.7119	2	4	S2	2	0.157944	1	0.5	3.66667	3.66667	Red	-2.2	0.0505958	3.66667	1.66667	Green	-3.66667	0.00806504	3.66667	1	Orange
386014572	YP_005932849.1	PPUBIRD1_5097	Unknown	-	-	hypothetical protein PPUBIRD1_5097	5.32242	26223.1	2	4	2	1	0	2	0	0	0	0	0	0	0.114403	0	0	0.305075	0.419478	139.85	11.5226	2	4	C2	2	0.236715	-1.83333	0.0658888	3.66667	2	Green	-3.66667	0.00806504	3.66667	1	Orange	-3.66667	0.00806504	3.66667	1	Orange
386013321	YP_005931598.1	PPUBIRD1_3805	Unknown	COG3524	Cell envelope biogenesis, outer membrane	Lipopolysaccharide biosynthesis protein	6.48579	39423.5	4	2	3	0	0	1	2	0	0	0	0	0	0.0253656	0.0507312	0	0.22829	0.304387	88.93	19.8276	3	4	C1	4	0.239282	-3	0.00806504	4	1.33333	Orange	-2.4	0.0286176	4	1.66667	Orange	-4	0.00326669	4	1	Orange
386010676	YP_005928953.1	PPUBIRD1_1066	Cytoplasmic Membrane	COG4149	Central metabolism	binding-protein-dependent transport system inner membrane protein	9.77	33771.9	2	2	5	0	2	8	6	3	1	0	0	0	0.296104	0.296104	0	0.266493	0.858701	138.59	9.60265	3	6	GB1	3	0.283353	1.08333	0.452149	4	4.33333	Red	1.08333	0.429654	4	4.33333	Red	-4	0.019971	4	1	Orange
386010242	YP_005928519.1	PPUBIRD1_0624	Cytoplasmic	COG4567	Signal transduction mechanisms	LuxR family DNA-binding response regulator	5.12132	28223.4	3	3	4	0	0	0	0	0	0	0	0	0	0	0	0	0.354315	0.354315	111.63	10.8434	2	3	C2	3	0.218869	-4.33333	0.000281002	4.33333	1	Orange	-4.33333	0.000281002	4.33333	1	Orange	-4.33333	0.000281002	4.33333	1	Orange
386010583	YP_005928860.1	PPUBIRD1_0971	Cytoplasmic	COG1902	Central metabolism	XenB	5.34839	37782.2	3	4	3	3	0	3	0	2	0	0	0	0	0.158805	0.052935	0	0.264675	0.476415	96.27	18.3381	3	3	C3	3	0.250758	-1.44444	0.137288	4.33333	3	Green	-2.6	0.0116076	4.33333	1.66667	Orange	-4.33333	0.000281002	4.33333	1	Orange
386010517	YP_005928794.1	PPUBIRD1_0905	Cytoplasmic	COG3705	Central metabolism	protein HisS	5.28889	47694.7	4	4	3	4	4	5	0	0	0	0	0	0	0.272567	0	0	0.230633	0.5032	141.85	10.0233	3	5	S3	3	0.195179	1.14286	0.1151	4.66667	5.33333	Red	-4.66667	0.000194086	4.66667	1	Orange	-4.66667	0.000194086	4.66667	1	Orange
386011630	YP_005929907.1	PPUBIRD1_2055	Cytoplasmic Membrane	COG3434	Signal transduction mechanisms	Diguanylate cyclase/phosphodiesterase with PAS/PAC and GAF sensor(s)	5.52065	77675.7	4	4	3	3	2	4	0	1	0	0	0	0	0.115866	0.012874	0	0.141614	0.270355	81.13	5.5794	2	4	S3	2	0.0763131	-1.16667	0.18695	4.66667	4	Red	-3.5	0.00105532	4.66667	1.33333	Orange	-4.66667	0.000194086	4.66667	1	Orange
386011857	YP_005930134.1	PPUBIRD1_2295	Cytoplasmic	COG0826	Translation and transcription	protease ydcP	6.41627	74331.1	2	6	4	2	1	5	1	3	0	0	0	0	0.107627	0.0538133	0	0.16144	0.32288	133.77	8.55856	3	5	S3	3	0.122089	-1.36364	0.234264	5	3.66667	Green	-2.14286	0.0701787	5	2.33333	Green	-5	0.0128607	5	1	Orange
386013755	YP_005932032.1	PPUBIRD1_4250	Cytoplasmic	COG1485	Function unknown	AFG1 family ATPase	6.32743	42019.4	3	5	4	4	2	2	0	0	0	0	0	0	0.190388	0	0	0.285582	0.475971	91.51	13.4615	3	5	C2	3	0.223586	-1.36364	0.102553	5	3.66667	Green	-5	0.00113921	5	1	Orange	-5	0.00113921	5	1	Orange
386011955	YP_005930232.1	PPUBIRD1_2397	Unknown	-	-	Gluconate 2-dehydrogenase acceptor subunit	5.10343	26902.5	6	3	4	3	4	5	11	12	0	0	0	0	0.446056	0.85494	0	0.483227	1.78422	447.76	43.5484	7	11	GB1	7	1.06646	-1.06667	0.383822	5.33333	5	Red	1.625	0.222807	5.33333	8.66667	Green	-5.33333	0.0039831	5.33333	1	Orange
386010235	YP_005928512.1	PPUBIRD1_0617	Unknown (This protein may have multiple localization sites)	COG0019	Central metabolism	protein SpeA	5.33683	70999	4	5	4	1	3	4	0	1	0	0	0	0	0.112678	0.0140847	0	0.183101	0.309864	113.99	7.53532	3	5	C2	4	0.128088	-1.45455	0.0759173	5.33333	3.66667	Green	-4	0.000528782	5.33333	1.33333	Orange	-5.33333	0.00010102	5.33333	1	Orange
386011958	YP_005930235.1	PPUBIRD1_2400	Cytoplasmic	COG1879	Central metabolism	PtxS	6.56216	36835.4	3	7	3	2	6	2	2	2	0	0	0	0	0.271478	0.108591	0	0.352922	0.732991	190.44	26.8437	4	6	S2	4	0.358292	-1.23077	0.311979	5.33333	4.33333	Red	-2.28571	0.0572386	5.33333	2.33333	Green	-5.33333	0.0156879	5.33333	1	Orange
386011009	YP_005929286.1	PPUBIRD1_1407	Cytoplasmic	COG0247	Central metabolism	hypothetical protein PPUBIRD1_1407	6.69869	110887	5	4	5	1	3	4	6	7	4	0	0	0	0.0721453	0.153309	0	0.126254	0.351708	214.7	7.35586	4	7	GB2	6	0.108952	-1.54545	0.0505958	5.66667	3.66667	Green	1.17647	0.174321	5.66667	6.66667	Red	-5.66667	7.55057e-05	5.66667	1	Orange
386010674	YP_005928951.1	PPUBIRD1_1064	Unknown	COG2942	Central metabolism	hypothetical protein PPUBIRD1_1064	5.99537	45188.5	3	7	5	2	6	2	0	1	0	0	0	0	0.221295	0.0221295	0	0.331943	0.575367	146.61	21.3942	4	7	C2	5	0.284407	-1.38462	0.199104	6	4.33333	Green	-4.5	0.0088987	6	1.33333	Orange	-6	0.00617424	6	1	Orange
386009833	YP_005928110.1	PPUBIRD1_0197	Cytoplasmic Membrane	COG4167	Defense mechanisms	Toxin secretion ATP-binding protein	7.23501	78534.2	8	4	3	2	0	1	3	4	0	0	0	0	0.0381999	0.0891332	0	0.191	0.318333	103.75	7.38162	3	3	GB1	4	0.115251	-3	0.035242	6	2	Orange	-1.8	0.120991	6	3.33333	Green	-6	0.0153473	6	1	Orange
386013016	YP_005931293.1	PPUBIRD1_3495	Unknown	COG4454	Central metabolism	Plastocyanin/azurin family copper binding protein	6.40022	18666.1	6	5	4	0	0	0	7	9	0	0	0	0	0	0.857167	0	0.803594	1.66076	144.64	31.7919	4	9	GB2	4	1.08565	-6	0.000489044	6	1	Orange	1.05556	0.455312	6	6.33333	Red	-6	0.000489044	6	1	Orange
386010891	YP_005929168.1	PPUBIRD1_1283	Unknown	-	-	hypothetical protein PPUBIRD1_1283	9.02088	30008.6	6	5	4	0	0	0	0	0	0	0	0	0	0	0	0	0.499857	0.499857	162.4	11.8881	2	6	C1	2	0.322953	-6	0.000489044	6	1	Orange	-6	0.000489044	6	1	Orange	-6	0.000489044	6	1	Orange
386011682	YP_005929959.1	PPUBIRD1_2113	Cytoplasmic	-	-	hypothetical protein PPUBIRD1_2113	5.92616	72231.3	7	6	4	1	2	2	1	3	0	0	0	0	0.0692221	0.0553777	0	0.235355	0.359955	171.96	9.90712	4	6	C2	4	0.171187	-2.5	0.0066178	6.66667	2.66667	Orange	-2.85714	0.0127407	6.66667	2.33333	Orange	-6.66667	0.00150819	6.66667	1	Orange
386013708	YP_005931985.1	PPUBIRD1_4202	Cytoplasmic	COG0234	Translation and transcription	GroES protein	5.40119	10217.4	32	36	30	27	47	31	32	43	68	41	71	42	10.2765	13.9957	15.0723	9.59144	48.9359	369.01	72.1649	7	47	S2	8	27.4402	1.06931	0.36614	33.6667	36	Red	1.44554	0.118527	33.6667	48.6667	Green	1.55446	0.0675948	33.6667	52.3333	Green
386010121	YP_005928398.1	PPUBIRD1_0499	Cytoplasmic	COG0255	Translation and transcription	protein RpmC	10.6051	7167.91	6	10	8	6	7	4	16	20	12	13	13	9	2.37168	6.69651	4.88287	3.34826	17.2993	355.57	60.3175	6	16	GB1	6	23.665	-1.35	0.0917834	9	6.66667	Green	1.88889	0.0181389	9	17	Blue	1.40741	0.0530832	9	12.6667	Green
386011206	YP_005929483.1	PPUBIRD1_1608	Unknown	COG3123	Function unknown	hypothetical protein PPUBIRD1_1608	4.72333	10342	8	11	5	10	8	8	18	20	14	12	15	11	2.51402	5.02805	3.67434	2.32064	13.5371	435.67	100	8	18	GB1	8	8.92456	1.07407	0.368799	9	9.66667	Red	2.03704	0.00975558	9	18.3333	Blue	1.51852	0.0456301	9	13.6667	Green
386010087	YP_005928364.1	PPUBIRD1_0465	Cytoplasmic	COG0537	Central metabolism	Histidine triad (HIT) protein	5.79919	12719.5	6	11	3	7	11	8	11	11	15	18	16	8	2.0441	2.90891	3.30201	1.57238	9.8274	339.41	79.4643	7	16	B2	7	4.43044	1.26087	0.244257	7.66667	9.66667	Red	1.73913	0.0513267	7.66667	13.3333	Green	1.95652	0.0645481	7.66667	15	Green
386012192	YP_005930469.1	PPUBIRD1_2641	Cytoplasmic	COG0760	Translation and transcription	PpiC	5.59487	9937.9	9	9	4	7	10	10	15	18	9	8	14	9	2.71687	4.22625	3.11937	2.21375	12.2762	332.59	82.7957	6	18	GB2	7	9.89804	1.2	0.219756	8.33333	10	Red	1.8	0.049991	8.33333	15	Green	1.36	0.147711	8.33333	11.3333	Green
386013417	YP_005931694.1	PPUBIRD1_3903	Cytoplasmic	COG1047	Translation and transcription	Peptidylprolyl isomerase FKBP-type	5.03494	26503.9	23	11	10	9	15	15	12	14	21	20	20	20	1.47148	1.77333	2.26382	1.66013	7.16876	367.64	44.4	9	20	B3	13	2.18695	-1.11905	0.368557	15.6667	14	Red	1.06383	0.425455	15.6667	16.6667	Red	1.34043	0.135357	15.6667	21	Green
386009791	YP_005928068.1	PPUBIRD1_0154	Periplasmic	COG2863	Central metabolism	cytochrome c4	7.04301	20693.3	10	7	5	9	10	11	8	7	21	14	21	9	1.44975	1.73969	2.12629	1.06315	6.37888	256.51	32	4	21	GB3	4	1.54509	1.32	0.0816395	8.33333	11	Green	1.56	0.190187	8.33333	13	Green	1.88	0.0618649	8.33333	15.6667	Green
386009696	YP_005927973.1	PPUBIRD1_0058	Cytoplasmic	COG0355	Central metabolism	protein AtpC	5.07767	14317.4	10	4	6	4	5	2	8	10	11	9	13	8	0.768297	2.02551	2.09536	1.3969	6.28607	383.69	48.9051	5	11	GB3	6	2.12501	-1.64286	0.101419	7.66667	4.66667	Green	1.3913	0.101419	7.66667	10.6667	Green	1.43478	0.113162	7.66667	11	Green
386014251	YP_005932528.1	PPUBIRD1_4767	Unknown	COG2353	Function unknown	hypothetical protein PPUBIRD1_4767	6.58767	20681.4	8	14	7	42	49	41	34	41	18	18	13	10	6.38254	4.49679	1.98246	1.40222	14.264	559.05	78.125	12	41	GB2	13	7.45907	4.21875	0.000250589	10.6667	45	Blue	3	0.0202887	10.6667	32	Blue	1.375	0.139541	10.6667	14.6667	Green
386009884	YP_005928161.1	PPUBIRD1_0251	Periplasmic	COG4623	Cell envelope biogenesis, outer membrane	Cystine transporter subunit	8.44715	28755.5	8	11	8	9	14	13	11	11	15	23	18	9	1.25194	1.28671	1.7388	0.938952	5.2164	392.024	54.9242	10	23	B1	13	1.91037	1.3	0.0878466	10	13	Green	1.33333	0.0580583	10	13.3333	Green	1.76667	0.071579	10	17.6667	Green
386010628	YP_005928905.1	PPUBIRD1_1018	Cytoplasmic	COG0040	Central metabolism	protein HisG	7.82035	22981.4	10	7	6	2	4	6	12	14	15	12	14	8	0.522162	1.78405	1.47946	1.00081	4.78649	327.33	48.3412	6	14	B2	7	1.32423	-1.73333	0.0463263	8.66667	5	Green	1.69231	0.00789992	8.66667	14.6667	Blue	1.42308	0.0804715	8.66667	12.3333	Green
386013925	YP_005932202.1	PPUBIRD1_4424	Cytoplasmic	COG0782	Function unknown	protein GreA	4.84897	17564.1	5	2	2	2	4	3	4	6	8	8	10	4	0.51241	1.02482	1.25256	0.51241	3.3022	174.01	43.125	5	8	GB3	5	1.17944	1	0.5	4	4	Red	1.75	0.060502	4	7	Green	2.08333	0.0497008	4	8.33333	Green
386010081	YP_005928358.1	PPUBIRD1_0459	Cytoplasmic	COG0134	Central metabolism	TrpC	4.95249	30449.1	8	9	8	8	7	6	6	7	16	15	14	8	0.689675	0.952409	1.21514	0.821042	3.67827	274.29	21.6606	4	16	GB3	4	0.736418	-1.16667	0.0580583	9.33333	8	Red	1.14286	0.349033	9.33333	10.6667	Red	1.42857	0.072352	9.33333	13.3333	Green
386011921	YP_005930198.1	PPUBIRD1_2361	Outer Membrane	COG1538	Cell envelope biogenesis, outer membrane	RND efflux system outer membrane lipoprotein	5.15031	50833.5	22	11	10	12	14	12	20	13	23	18	19	24	0.747539	1.10164	1.2	0.8459	3.89507	360.31	42.8875	9	22	C1	12	0.653272	-1.12195	0.34562	15.3333	13.6667	Red	1.28261	0.211201	15.3333	19.6667	Red	1.3913	0.116283	15.3333	21.3333	Green
386011196	YP_005929473.1	PPUBIRD1_1598	Unknown	COG2863	Central metabolism	protein CcoP	5.30923	35604.6	0	0	21	9	16	0	4	4	18	11	14	17	0.702157	0.730243	1.17962	0.589812	3.20183	247.78	28.3077	5	16	S2	5	0.883113	1.16667	0.440739	8	9.33333	Red	1.20833	0.426311	8	9.66667	Red	1.875	0.193327	8	15	Green
386013074	YP_005931351.1	PPUBIRD1_3553	Cytoplasmic	COG3171	Function unknown	hypothetical protein PPUBIRD1_3553	4.50859	12908.4	4	2	4	2	2	2	6	7	6	4	6	5	0.464813	1.47191	1.16203	0.774688	3.87344	114.11	21.9298	3	7	GB2	3	1.29903	-1.44444	0.0580583	4.33333	3	Green	1.69231	0.00789992	4.33333	7.33333	Blue	1.38462	0.0658888	4.33333	6	Green
386014365	YP_005932642.1	PPUBIRD1_4884	Cytoplasmic	COG0287	Central metabolism	Pyrroline-5-carboxylate reductase	4.969	28205.5	8	10	6	11	20	12	9	11	11	11	10	11	1.52452	1.09908	1.13453	0.850897	4.60903	339.07	45.5882	6	20	S2	7	1.20713	1.7037	0.0541747	9	15.3333	Green	1.25926	0.0775081	9	11.3333	Red	1.2963	0.0453666	9	11.6667	Green
386013722	YP_005931999.1	PPUBIRD1_4216	Cytoplasmic	COG1364	Central metabolism	protein ArgJ	5.22284	42209.5	9	12	8	10	10	12	32	30	15	13	18	11	0.758123	1.82423	0.995037	0.687049	4.26444	665.97	62.716	12	32	GB1	12	2.1192	1.09375	0.253579	10.6667	11.6667	Red	2.5	0.0218297	10.6667	26.6667	Blue	1.40625	0.0728834	10.6667	15	Green
386011269	YP_005929546.1	PPUBIRD1_1674	Cytoplasmic	COG1506	Central metabolism	Dienelactone hydrolase	6.53542	26236.3	4	7	7	10	10	10	3	2	6	9	8	8	1.14345	0.419267	0.952878	0.686073	3.20167	257.05	39.4191	5	9	B1	7	0.700881	1.57143	0.00806504	7	11	Blue	-1.5	0.104938	7	4.66667	Green	1.33333	0.0456301	7	9.33333	Green
386010963	YP_005929240.1	PPUBIRD1_1358	Periplasmic	COG0652	Translation and transcription	PpiA	8.62544	20135.2	4	1	5	3	6	3	14	15	7	5	8	6	0.595972	1.78791	0.943622	0.496643	3.82415	310.89	38.9189	6	15	GB2	7	1.99127	1.15385	0.345881	4.33333	5	Red	3	0.0179778	4.33333	13	Blue	1.69231	0.0572386	4.33333	7.33333	Green
386009867	YP_005928144.1	PPUBIRD1_0233	Cytoplasmic	COG2239	Central metabolism	hypothetical protein PPUBIRD1_0233	6.84105	16036.6	3	2	2	1	4	1	1	2	5	3	8	2	0.374145	0.498859	0.810647	0.436502	2.12015	147.72	41.3793	4	8	B2	4	0.974357	-1.11111	0.383822	3.33333	3	Red	1.1	0.401241	3.33333	3.66667	Red	1.6	0.174321	3.33333	5.33333	Green
386010501	YP_005928778.1	PPUBIRD1_0889	Cytoplasmic	COG1218	Central metabolism	protein SuhB	6.18537	29735.1	6	8	3	4	3	5	8	7	7	9	8	7	0.403563	0.739866	0.807126	0.571714	2.52227	207.907	25.3676	5	7	GB2	8	0.602415	-1.33333	0.173245	6.66667	5	Green	1.25	0.163082	6.66667	8.33333	Red	1.35	0.104938	6.66667	9	Green
386014075	YP_005932352.1	PPUBIRD1_4585	Cytoplasmic	COG2921	Function unknown	hypothetical protein PPUBIRD1_4585	5.73212	10114.3	0	2	2	0	2	2	2	2	2	2	4	2	0.39548	0.59322	0.79096	0.39548	2.17514	95.78	30.7692	2	4	B2	2	0.68235	1	0.5	2.33333	2.33333	Red	1.28571	0.18695	2.33333	3	Red	1.57143	0.1151	2.33333	3.66667	Green
386013411	YP_005931688.1	PPUBIRD1_3897	Cytoplasmic Membrane	COG1062	Central metabolism	Alcohol dehydrogenase, zinc-containing	4.89145	33957.6	4	7	5	8	10	7	3	4	6	10	5	10	0.736213	0.382831	0.736213	0.471176	2.32643	271.32	31.25	5	10	S2	6	0.513568	1.47368	0.0369631	6.33333	9.33333	Blue	-1.1875	0.233802	6.33333	5.33333	Red	1.47368	0.0934109	6.33333	9.33333	Green
386009947	YP_005928224.1	PPUBIRD1_0318	Cytoplasmic	COG0131	Central metabolism	protein HisB	5.91098	23404.7	4	4	3	4	4	3	6	9	6	6	8	3	0.46999	0.897254	0.726348	0.46999	2.56358	87.4	15.7143	3	6	GB3	3	0.608559	1	0.5	4.66667	4.66667	Red	1.71429	0.0170547	4.66667	8	Blue	1.42857	0.125408	4.66667	6.66667	Green
386012106	YP_005930383.1	PPUBIRD1_2553	Unknown	COG0819	Translation and transcription	TenA family transcription regulator	4.9806	23824.9	2	4	3	3	3	2	6	10	4	4	9	4	0.335783	0.839458	0.713539	0.377756	2.26654	193.69	38.1395	5	10	GB2	5	0.792338	-1.09091	0.321665	4	3.66667	Red	1.91667	0.0596967	4	7.66667	Green	1.66667	0.102553	4	6.66667	Green
386010485	YP_005928762.1	PPUBIRD1_0873	Periplasmic	COG0715	Central metabolism	Phosphonate ABC transporter periplasmic phosphonate-binding protein	8.34558	31085.2	6	2	2	2	7	2	1	2	4	10	5	7	0.353866	0.225188	0.707733	0.321697	1.60848	263.08	24.6479	5	10	B1	6	0.568798	1.07692	0.441731	4.33333	4.66667	Red	-1.3	0.282767	4.33333	3.33333	Red	1.92308	0.0562105	4.33333	8.33333	Green
386013195	YP_005931472.1	PPUBIRD1_3677	Unknown	COG3170	Cell motility and secretion	Peptidoglycan-binding LysM	4.13441	96917.6	20	6	5	10	3	15	5	0	6	24	23	16	0.288905	0.113499	0.650037	0.319859	1.3723	503.31	25.4665	10	24	B1	12	0.425054	-1.09677	0.437476	11.3333	10.3333	Red	-2.42857	0.133974	11.3333	4.66667	Green	1.94118	0.0611471	11.3333	22	Green
386010274	YP_005928551.1	PPUBIRD1_0656	Cytoplasmic	COG0545	Translation and transcription	Peptidylprolyl isomerase, FKBP-type	4.42123	15754.9	1	1	2	1	2	2	4	7	4	3	5	2	0.317362	0.952085	0.634723	0.253889	2.15806	105.94	40.6897	3	5	B2	3	0.682664	1.14286	0.259259	2.33333	2.66667	Red	2.57143	0.0126932	2.33333	6	Orange	1.85714	0.0505958	2.33333	4.33333	Green
386011318	YP_005929595.1	PPUBIRD1_1724	Cytoplasmic	COG1142	Central metabolism	protein NuoI	5.9507	20504.2	2	4	2	2	4	3	11	14	5	5	6	2	0.438935	1.46312	0.634018	0.390165	2.92623	362.44	56.044	6	14	GB2	8	1.56984	1.09091	0.362329	3.66667	4	Red	3	0.0273935	3.66667	11	Blue	1.45455	0.145987	3.66667	5.33333	Green
386012875	YP_005931152.1	PPUBIRD1_3351	Cytoplasmic	COG0372	Central metabolism	Methylcitrate synthase	6.24503	41968.4	2	4	4	3	6	6	0	2	7	10	4	10	0.357412	0.214447	0.571859	0.238275	1.38199	171.04	14.9333	4	10	B1	6	0.399772	1.38462	0.118898	4.33333	6	Green	-1.08333	0.443088	4.33333	4	Red	2.07692	0.0456301	4.33333	9	Green
386010142	YP_005928419.1	PPUBIRD1_0520	Cytoplasmic	COG4107	Central metabolism	UvrA protein	6.50409	104332	13	8	18	29	17	31	31	21	45	25	17	17	0.738028	0.929723	0.565502	0.373806	2.60706	932.27	37.2881	21	45	GB3	27	0.933062	1.90476	0.036465	14	26.6667	Blue	2.38095	0.0311284	14	33.3333	Blue	1.47619	0.0825271	14	20.6667	Green
386011027	YP_005929304.1	PPUBIRD1_1426	Cytoplasmic	-	-	hypothetical protein PPUBIRD1_1426	4.17597	10804.1	0	0	0	0	0	0	4	4	2	2	2	2	0	0.925572	0.555343	0	1.48092	118.9	26.0417	2	4	GB2	2	0.633585	1	0.5	1	1	Red	4.33333	0.00374522	1	4.33333	Orange	3	0.5	1	3	Green
386010079	YP_005928356.1	PPUBIRD1_0457	Cytoplasmic	COG2071	Function unknown	protein TrpG	5.81503	21663.1	0	0	0	0	0	0	6	3	4	4	4	4	0	0.6001	0.553938	0	1.15404	165.91	31.4721	3	6	GB1	3	0.466244	1	0.5	1	1	Red	5.33333	0.0039831	1	5.33333	Orange	5	0.5	1	5	Green
386014422	YP_005932699.1	PPUBIRD1_4944	Cytoplasmic	COG3971	Central metabolism	Fumarylacetoacetate (FAA) hydrolase	4.93454	23891.2	2	1	2	2	3	3	3	2	5	8	5	0	0.334851	0.418563	0.544132	0.209282	1.50683	128.67	28.0543	3	8	B1	3	0.591591	1.375	0.0505958	2.66667	3.66667	Green	1.625	0.0759173	2.66667	4.33333	Green	2	0.160566	2.66667	5.33333	Green
386013305	YP_005931582.1	PPUBIRD1_3789	Cytoplasmic	COG0302	Central metabolism	protein FolE	6.43575	20294.3	0	2	1	2	1	1	11	7	5	6	4	1	0.1971	1.13332	0.542025	0.147825	2.02027	276.86	53.0387	6	11	GB1	6	1.26477	1.16667	0.321665	2	2.33333	Red	4.33333	0.0114594	2	8.66667	Blue	2.33333	0.0816395	2	4.66667	Green
386013259	YP_005931536.1	PPUBIRD1_3742	Cytoplasmic	COG0229	Translation and transcription	Peptide methionine sulfoxide reductase msrB	6.06919	14938.1	0	0	0	0	0	0	2	2	4	0	5	3	0	0.535543	0.535543	0	1.07109	119.39	34.3511	3	5	B2	4	0.726044	1	0.5	1	1	Red	3.66667	0.00806504	1	3.66667	Orange	3.66667	0.0701787	1	3.66667	Green
386011395	YP_005929672.1	PPUBIRD1_1804	Cytoplasmic	COG1278	Translation and transcription	Cold-shock DNA-binding domain-containing protein	6.72067	9338.73	1	0	0	0	0	0	3	3	0	2	0	3	0	0.642485	0.535404	0.107081	1.28497	91.69	29.5455	2	3	GB1	3	0.749449	-1.33333	0.18695	1.33333	1	Green	2.25	0.0945018	1.33333	3	Green	2	0.1151	1.33333	2.66667	Green
386011577	YP_005929854.1	PPUBIRD1_2001	Cytoplasmic Membrane	COG4566	Signal transduction mechanisms	Multi-sensor hybrid histidine kinase	5.10446	128786	14	14	14	14	18	19	10	12	12	30	23	15	0.396006	0.264004	0.528008	0.326122	1.51414	639.24	14.0992	12	30	B1	19	0.335796	1.2	0.060502	15	18	Red	-1.21622	0.00806504	15	12.3333	Blue	1.57778	0.0580583	15	23.6667	Green
386010171	YP_005928448.1	PPUBIRD1_0551	Cytoplasmic	COG0526	Translation and transcription	Thioredoxin	4.86508	31800.4	5	4	2	10	11	10	4	2	6	5	7	4	0.97483	0.377354	0.503138	0.345907	2.20123	364.9	42.4138	7	10	S1	8	0.854502	2.42857	0.00105532	4.66667	11.3333	Blue	1.07143	0.4149	4.66667	5	Red	1.35714	0.1262	4.66667	6.33333	Green
386013626	YP_005931903.1	PPUBIRD1_4116	Cytoplasmic	COG0465	Translation and transcription	Lon_2	6.0241	89693.1	9	8	16	47	46	67	26	26	11	17	14	14	1.78386	0.702396	0.501711	0.367921	3.35589	964.79	34.2857	16	67	S3	20	0.77461	4.52778	0.00218516	12	54.3333	Blue	1.83333	0.0742797	12	22	Green	1.33333	0.106853	12	16	Green
386011170	YP_005929447.1	PPUBIRD1_1572	Cytoplasmic	COG1725	Translation and transcription	GntR family transcriptional regulator	6.42194	27948.4	0	3	0	6	6	5	0	1	6	6	6	2	0.608263	0.250461	0.500922	0.10734	1.46699	100.42	21.5139	3	6	B2	4	0.350277	3.33333	0.00572346	2	6.66667	Orange	1.66667	0.280719	2	3.33333	Green	2.83333	0.0463263	2	5.66667	Green
386014560	YP_005932837.1	PPUBIRD1_5085	Cytoplasmic	COG0708	DNA replication, recombination and repair	Crc	5.09704	30200	1	4	1	4	4	4	2	0	4	7	4	4	0.397351	0.198676	0.496689	0.198676	1.29139	209.25	23.1939	3	4	C2	5	0.320321	1.66667	0.0580583	3	5	Green	1	0.5	3	3	Red	2	0.0505958	3	6	Green
386014500	YP_005932777.1	PPUBIRD1_5024	Cytoplasmic	COG3159	Function unknown	hypothetical protein PPUBIRD1_5024	5.77404	26348.9	2	2	2	2	3	2	3	3	7	6	5	2	0.265666	0.49338	0.49338	0.227714	1.48014	169.91	15.2542	2	7	GB3	2	0.373542	1.11111	0.18695	3	3.33333	Red	1.77778	0.0775081	3	5.33333	Green	1.77778	0.0620851	3	5.33333	Green
386013373	YP_005931650.1	PPUBIRD1_3858	Cytoplasmic	COG0015	Central metabolism	FumC_2	5.92953	49100.2	5	3	4	6	6	9	2	2	9	8	11	5	0.427697	0.264765	0.488796	0.244398	1.42566	136.86	28.2328	4	9	GB3	5	0.334553	1.6	0.0300849	5	8	Blue	1.06667	0.448204	5	5.33333	Red	1.8	0.0467995	5	9	Green
386011032	YP_005929309.1	PPUBIRD1_1431	Unknown	COG1551	Signal transduction mechanisms	protein CsrA	6.56482	6897.79	0	0	0	0	0	0	3	4	1	2	1	0	0	1.15979	0.434922	0	1.59471	58.69	29.0323	2	4	GB2	2	1.07995	1	0.5	1	1	Red	3.66667	0.0195103	1	3.66667	Orange	2	0.0791512	1	2	Green
386014148	YP_005932425.1	PPUBIRD1_4659	Unknown (This protein may have multiple localization sites)	COG1611	Function unknown	hypothetical protein PPUBIRD1_4659	5.19918	20706.7	1	2	2	1	1	1	2	0	4	1	4	4	0.144881	0.289762	0.434642	0.241468	1.11075	63.39	19.4872	2	4	B2	2	0.305916	-1.33333	0.0580583	2.66667	2	Green	1.125	0.397628	2.66667	3	Red	1.5	0.137288	2.66667	4	Green
386014381	YP_005932658.1	PPUBIRD1_4900	Cytoplasmic	COG1419	Cell motility and secretion	Signal recognition particle-docking protein FtsY	5.39454	39344.3	4	3	2	3	4	4	5	3	1	8	2	7	0.279583	0.22875	0.432083	0.22875	1.16917	225.43	19.3548	4	8	B1	6	0.332199	1.16667	0.18695	4	4.66667	Red	1	0.5	4	4	Red	1.66667	0.120991	4	6.66667	Green
386010030	YP_005928307.1	PPUBIRD1_0407	Cytoplasmic	COG1960	Lipid transport and metabolism	Acyl-CoA dehydrogenase domain-containing protein	5.1341	63721	6	7	6	4	8	6	2	2	13	13	8	6	0.282481	0.266788	0.423722	0.298175	1.27117	455.65	31.25	11	13	B1	11	0.70888	-1.04762	0.397628	7.33333	7	Red	-1.1	0.432558	7.33333	6.66667	Red	1.36364	0.137288	7.33333	10	Green
386012746	YP_005931023.1	PPUBIRD1_3219	Cytoplasmic	COG4154	Central metabolism	D-ribose pyranase	6.8342	14288.9	0	0	0	0	0	1	0	0	0	4	0	2	0.0699846	0	0.419908	0	0.489892	121.19	28.7879	3	4	B1	3	0.76777	1.33333	0.18695	1	1.33333	Green	1	0.5	1	1	Red	3	0.0791512	1	3	Green
386013499	YP_005931776.1	PPUBIRD1_3988	Unknown	COG1546	Function unknown	CinA domain-containing protein	5.47725	16709.5	0	0	0	2	3	1	1	1	3	3	4	0	0.359077	0.299231	0.418924	0	1.07723	118.91	25.625	2	4	B2	2	0.387211	3	0.0128607	1	3	Orange	2.66667	0.0333833	1	2.66667	Green	3.33333	0.0620851	1	3.33333	Green
386009750	YP_005928027.1	PPUBIRD1_0113	Unknown	COG4575	Function unknown	hypothetical protein PPUBIRD1_0113	9.12935	11952.2	0	0	0	10	12	8	1	0	1	1	4	0	2.51	0.167334	0.418334	0	3.09567	229.77	41.1215	4	12	S2	4	2.8402	11	0.000489044	1	11	Blue	1.66667	0.0580583	1	1.66667	Green	2.66667	0.118898	1	2.66667	Green
386013922	YP_005932199.1	PPUBIRD1_4421	Cytoplasmic	COG0293	Translation and transcription	ribosomal RNA large subunit methyltransferase E	7.83753	23149.9	0	3	0	0	2	0	2	4	3	4	3	2	0.0863933	0.38877	0.38877	0.12959	0.993523	99.32	18.3575	2	4	B1	2	0.27107	-1.2	0.397628	2	1.66667	Red	2	0.0791512	2	4	Green	2	0.0791512	2	4	Green
386013916	YP_005932193.1	PPUBIRD1_4415	Cytoplasmic	COG0779	Function unknown	Ribosome maturation factor rimP	4.59584	18753.5	1	0	1	0	0	0	1	0	2	4	2	1	0	0.15997	0.373264	0.106647	0.639881	85.49	30.7692	2	4	B1	2	0.341826	-1.66667	0.0580583	1.66667	1	Green	1.2	0.321665	1.66667	2	Red	2	0.0759173	1.66667	3.33333	Green
386010882	YP_005929159.1	PPUBIRD1_1274	Cytoplasmic	COG2716	Central metabolism	Glycine cleavage system transcriptional repressor, putative	4.9922	20516.4	0	1	0	2	1	2	5	4	3	1	4	2	0.243707	0.584897	0.34119	0.0487414	1.21853	93.39	16.6667	2	5	GB1	2	0.498559	2	0.0237103	1.33333	2.66667	Orange	3.75	0.00266406	1.33333	5	Orange	2.5	0.0505958	1.33333	3.33333	Green
386010342	YP_005928619.1	PPUBIRD1_0727	Unknown	COG2824	Central metabolism	Alkylphosphonate utilization operon protein PhnA	5.0883	12166	0	1	0	0	0	0	2	4	1	2	2	0	0	0.575373	0.328785	0.0821961	0.986354	104.04	17.6991	2	4	GB2	2	0.554125	-1.33333	0.18695	1.33333	1	Green	2.5	0.0505958	1.33333	3.33333	Green	1.75	0.125408	1.33333	2.33333	Green
386010776	YP_005929053.1	PPUBIRD1_1166	Unknown	-	-	hypothetical protein PPUBIRD1_1166	5.74694	18364.4	0	0	0	0	0	0	2	4	1	2	2	2	0	0.381173	0.32672	0	0.707893	96.8772	17.0732	2	4	GB2	2	0.348641	1	0.5	1	1	Red	3.33333	0.0286176	1	3.33333	Orange	3	0.5	1	3	Green
386013206	YP_005931483.1	PPUBIRD1_3688	Unknown	COG0824	Function unknown	Thioesterase superfamily protein	6.29098	16567.5	0	0	0	0	0	0	3	2	2	2	3	0	0	0.422514	0.301796	0	0.72431	123.98	27.7778	2	3	B2	3	0.390086	1	0.5	1	1	Red	3.33333	0.00109606	1	3.33333	Orange	2.66667	0.0658888	1	2.66667	Green
386012679	YP_005930956.1	PPUBIRD1_3146	Cytoplasmic	COG0625	Translation and transcription	glutathione S-transferase	6.06331	23559.7	0	0	0	0	0	0	1	0	0	1	0	6	0	0.0424454	0.297118	0	0.339563	143.93	22.2222	3	6	B3	3	0.601658	1	0.5	1	1	Red	1.33333	0.18695	1	1.33333	Red	3.33333	0.138535	1	3.33333	Green
386013744	YP_005932021.1	PPUBIRD1_4239	Cytoplasmic	COG0279	Central metabolism	protein GmhA	4.81222	21250.7	1	1	1	1	1	0	4	1	3	1	4	1	0.0941145	0.376458	0.282343	0.141172	0.894087	120.28	42.6396	3	4	GB1	3	0.477504	-1.2	0.18695	2	1.66667	Red	1.83333	0.0658888	2	3.66667	Green	1.5	0.18695	2	3	Green
386012344	YP_005930621.1	PPUBIRD1_2803	Cytoplasmic	COG0154	Translation and transcription	amidase	4.7997	60293.5	2	2	3	2	0	0	5	6	6	9	4	4	0.0331711	0.281954	0.281954	0.116099	0.713178	243.49	14.6384	5	9	B1	7	0.265924	-2	0.0445047	3.33333	1.66667	Green	2	0.00105532	3.33333	6.66667	Orange	2	0.0606964	3.33333	6.66667	Green
386010835	YP_005929112.1	PPUBIRD1_1225	Unknown	COG0412	Central metabolism	Dienelactone hydrolase	6.30284	28476.2	0	1	0	1	2	2	0	2	5	5	2	1	0.175585	0.245819	0.280936	0.035117	0.737457	116.79	15.5894	3	5	B1	5	0.34265	2	0.0237103	1.33333	2.66667	Orange	2.5	0.125408	1.33333	3.33333	Green	2.75	0.067351	1.33333	3.66667	Green
386011159	YP_005929436.1	PPUBIRD1_1561	Cytoplasmic	COG1309	Translation and transcription	TetR family transcriptional regulator	6.16467	22734.5	0	0	0	0	0	0	4	5	0	1	5	0	0	0.395874	0.263916	0	0.659789	140.7	35.9606	3	5	GB2	3	0.442736	1	0.5	1	1	Red	4	0.060502	1	4	Green	3	0.130287	1	3	Green
386011095	YP_005929372.1	PPUBIRD1_1495	Unknown	-	-	anti-sigma-factor antagonist	5.87034	11450.9	0	0	0	0	0	0	0	0	4	1	2	0	0	0.349318	0.261988	0	0.611306	40.58	33.6634	2	4	GB3	2	0.591235	1	0.5	1	1	Red	2.33333	0.18695	1	2.33333	Green	2	0.0791512	1	2	Green
386013721	YP_005931998.1	PPUBIRD1_4215	Cytoplasmic	COG0625	Translation and transcription	glutathione S-transferase	5.25014	23304	0	0	0	0	0	0	4	5	4	0	5	1	0	0.557844	0.257467	0	0.815311	142.52	23.8095	3	5	GB2	6	0.430664	1	0.5	1	1	Red	5.33333	0.00010102	1	5.33333	Orange	3	0.130287	1	3	Green
386011142	YP_005929419.1	PPUBIRD1_1544	Cytoplasmic	COG1522	Translation and transcription	AsnC family transcriptional regulator	6.6143	16400.8	0	0	0	0	0	0	0	0	1	0	3	1	0	0.0609727	0.243891	0	0.304864	44.73	28.9655	2	3	B2	2	0.395964	1	0.5	1	1	Red	1.33333	0.18695	1	1.33333	Red	2.33333	0.102553	1	2.33333	Green
386011279	YP_005929556.1	PPUBIRD1_1684	Unknown	COG0406	Function unknown	phosphohistidine phosphatase SixA	5.95203	16516.7	1	0	0	0	0	0	3	1	3	2	2	0	0	0.423814	0.242179	0.0605448	0.726538	92.62	34.8684	2	3	GB3	3	0.393003	-1.33333	0.18695	1.33333	1	Green	2.5	0.0275203	1.33333	3.33333	Orange	1.75	0.125408	1.33333	2.33333	Green
386013900	YP_005932177.1	PPUBIRD1_4399	Cytoplasmic	COG0801	Central metabolism	protein FolK	5.10175	17470.2	0	2	0	0	0	0	2	1	2	2	2	0	0	0.286201	0.228961	0.11448	0.629642	62.58	10.6918	1	2	GB1	2	0.169705	-1.66667	0.18695	1.66667	1	Green	1.6	0.125408	1.66667	2.66667	Green	1.4	0.259259	1.66667	2.33333	Green
386011618	YP_005929895.1	PPUBIRD1_2042	Cytoplasmic	COG1182	Lipid transport and metabolism	Ribosyldihydronicotinamide dehydrogenase (quinone)	5.32635	26271.4	0	0	0	0	0	0	0	0	3	4	1	1	0	0.114192	0.228385	0	0.342577	59.31	12.0172	2	3	GB3	2	0.236715	1	0.5	1	1	Red	2	0.18695	1	2	Green	3	0.0580583	1	3	Green
386013506	YP_005931783.1	PPUBIRD1_3995	Unknown	COG0496	Function unknown	SurE	5.12393	26300.6	0	1	1	0	2	2	2	2	1	3	1	2	0.152088	0.19011	0.228132	0.0760439	0.646373	100.62	12.0482	2	3	B1	3	0.236715	1.4	0.210824	1.66667	2.33333	Green	1.6	0.0505958	1.66667	2.66667	Green	1.8	0.0580583	1.66667	3	Green
386009855	YP_005928132.1	PPUBIRD1_0221	Cytoplasmic	COG3160	Translation and transcription	PfrA	4.90275	17729.8	0	0	0	0	0	0	1	2	0	0	2	2	0	0.169207	0.225609	0	0.394816	66.9	19.8718	2	2	B2	3	0.363116	1	0.5	1	1	Red	2	0.0791512	1	2	Green	2.33333	0.0580583	1	2.33333	Green
386010912	YP_005929189.1	PPUBIRD1_1305	Unknown	-	-	hypothetical protein PPUBIRD1_1305	6.17725	8913.69	0	0	0	0	1	2	0	0	0	0	2	0	0.336561	0	0.224374	0	0.560935	62.18	24.359	1	2	S3	2	0.339376	2	0.0791512	1	2	Green	1	0.5	1	1	Red	1.66667	0.18695	1	1.66667	Green
386010839	YP_005929116.1	PPUBIRD1_1229	Cytoplasmic Membrane	COG3633	Central metabolism	protein DctA	8.73841	46267.9	2	0	2	3	1	4	5	4	4	3	5	2	0.172906	0.280972	0.216133	0.0864531	0.756464	96.37	11.8182	2	5	B2	2	0.130318	1.57143	0.147128	2.33333	3.66667	Green	2.28571	0.00789992	2.33333	5.33333	Orange	1.85714	0.072352	2.33333	4.33333	Green
386012538	YP_005930815.1	PPUBIRD1_2999	Unknown (This protein may have multiple localization sites)	-	-	hypothetical protein PPUBIRD1_2999	5.34384	27825.3	0	0	0	0	0	0	0	0	1	3	3	0	0	0.0359386	0.215631	0	0.25157	104.6	18.9723	3	3	B1	3	0.351843	1	0.5	1	1	Red	1.33333	0.18695	1	1.33333	Red	3	0.0580583	1	3	Green
386011831	YP_005930108.1	PPUBIRD1_2268	Cytoplasmic	COG2169	Central metabolism	AraC family transcriptional regulator	8.23966	37112	0	0	0	0	0	0	0	0	0	5	2	1	0	0	0.215564	0	0.215564	109.96	11.3433	2	5	B1	2	0.163898	1	0.5	1	1	Red	1	0.5	1	1	Red	3.66667	0.0453666	1	3.66667	Green
386013840	YP_005932117.1	PPUBIRD1_4338	Cytoplasmic	-	-	type IV pilus assembly PilZ	4.74515	14218.2	0	0	0	0	0	0	0	2	0	0	3	0	0	0.140665	0.210997	0	0.351662	129.14	20	2	3	B2	2	0.46201	1	0.5	1	1	Red	1.66667	0.18695	1	1.66667	Green	2	0.18695	1	2	Green
386010264	YP_005928541.1	PPUBIRD1_0646	Cytoplasmic	COG0001	Central metabolism	Omega-amino acid--pyruvate aminotransferase	6.27769	48530.8	2	3	1	23	34	23	0	2	6	5	5	0	1.64844	0.164844	0.206055	0.123633	2.14297	526.46	50.8929	11	34	S2	12	1.26399	9.22222	0.00133095	3	27.6667	Blue	1.22222	0.368799	3	3.66667	Red	1.44444	0.245884	3	4.33333	Green
386011188	YP_005929465.1	PPUBIRD1_1590	Cytoplasmic	COG0461	Central metabolism	protein Apt	4.84596	20005.4	1	0	0	0	0	1	0	0	1	2	1	1	0.0499866	0.0499866	0.199946	0.0499866	0.349906	39.56	10.4396	1	1	GB3	3	0.147616	1	0.5	1.33333	1.33333	Red	1	0.5	1.33333	1.33333	Red	1.75	0.0505958	1.33333	2.33333	Green
386014156	YP_005932433.1	PPUBIRD1_4668	Cytoplasmic	COG0566	Translation and transcription	23S rRNA (guanosine-2'-O-)-methyltransferase rlmB	6.32554	26941.2	0	0	2	0	0	1	0	1	2	3	1	1	0.0371179	0.111354	0.185589	0.0742357	0.408297	168.66	22.9839	3	3	B1	3	0.364889	-1.25	0.338934	1.66667	1.33333	Red	1.2	0.362329	1.66667	2	Red	1.6	0.174321	1.66667	2.66667	Green
386010310	YP_005928587.1	PPUBIRD1_0694	Cytoplasmic	COG3972	Function unknown	Putative ATP-dependent helicase	5.18721	75816.1	0	4	2	4	3	0	0	0	1	6	2	6	0.0923286	0.0131898	0.184657	0.0791388	0.369315	165.86	8.83234	4	6	B1	6	0.162396	1.11111	0.425619	3	3.33333	Red	-2.25	0.118898	3	1.33333	Green	1.88889	0.102553	3	5.66667	Green
386010986	YP_005929263.1	PPUBIRD1_1382	Cytoplasmic	COG3318	Function unknown	hypothetical protein PPUBIRD1_1382	4.0698	21953.6	0	0	0	0	0	0	1	2	2	2	2	0	0	0.227753	0.182202	0	0.409955	65.06	9.74359	2	2	GB2	2	0.287446	1	0.5	1	1	Red	2.66667	0.00374522	1	2.66667	Orange	2.33333	0.0580583	1	2.33333	Green
386009910	YP_005928187.1	PPUBIRD1_0279	Cytoplasmic	COG1281	Translation and transcription	protein HslO	4.68008	33394.4	3	0	0	2	2	2	1	0	1	2	4	0	0.179671	0.0598902	0.179671	0.0898354	0.509067	97.73	11.3712	2	4	B2	3	0.183492	1.5	0.18695	2	3	Green	-1.2	0.383822	2	1.66667	Red	1.5	0.274212	2	3	Green
386011863	YP_005930140.1	PPUBIRD1_2301	Cytoplasmic	COG0447	Central metabolism	Enoyl-CoA hydratase/isomerase	5.24763	39370.1	0	1	0	0	1	1	0	0	1	4	2	1	0.0507999	0.0254	0.1778	0.0254	0.2794	61.15	17.3669	3	4	B1	3	0.240014	1.25	0.259259	1.33333	1.66667	Red	1	0.5	1.33333	1.33333	Red	2.5	0.0505958	1.33333	3.33333	Green
386012475	YP_005930752.1	PPUBIRD1_2935	Cytoplasmic	COG2202	Signal transduction mechanisms	Putative PAS/PAC sensor protein	4.91093	17042.6	0	0	0	0	0	0	1	0	1	2	0	1	0	0.117353	0.17603	0	0.293383	85.2	10.1351	1	2	B1	2	0.174238	1	0.5	1	1	Red	1.66667	0.0580583	1	1.66667	Green	2	0.0791512	1	2	Green
386013255	YP_005931532.1	PPUBIRD1_3738	Unknown	COG1956	Signal transduction mechanisms	GAF domain-containing protein	4.40047	17152.6	0	0	0	0	0	0	4	4	0	0	3	0	0	0.466401	0.174901	0	0.641302	73.37	15.625	2	3	B2	3	0.376121	1	0.5	1	1	Red	3.66667	0.0580583	1	3.66667	Green	2	0.18695	1	2	Green
386010436	YP_005928713.1	PPUBIRD1_0822	Periplasmic	COG0386	Translation and transcription	Glutathione peroxidase, putative	5.70273	17402	0	0	0	0	0	0	0	1	2	0	3	0	0	0.172394	0.172394	0	0.344789	62.36	20.625	2	3	B2	2	0.37081	1	0.5	1	1	Red	2	0.0791512	1	2	Green	2	0.18695	1	2	Green
386010841	YP_005929118.1	PPUBIRD1_1231	Cytoplasmic	COG4807	Function unknown	hypothetical protein PPUBIRD1_1231	9.29809	17582.4	0	0	0	0	0	0	3	2	1	1	2	0	0	0.34125	0.170625	0	0.511876	45.58	24.8366	2	2	B2	3	0.365645	1	0.5	1	1	Red	3	0.0128607	1	3	Orange	2	0.0791512	1	2	Green
386009901	YP_005928178.1	PPUBIRD1_0269	Cytoplasmic	COG2918	Central metabolism	GshA	4.95581	59117.7	4	1	0	0	0	2	2	3	4	2	4	4	0.0338308	0.152239	0.169154	0.084577	0.4398	166.92	12.7619	3	4	GB3	5	0.155297	-1.6	0.253579	2.66667	1.66667	Green	1.5	0.18695	2.66667	4	Green	1.625	0.145987	2.66667	4.33333	Green
386012131	YP_005930408.1	PPUBIRD1_2578	Unknown	-	-	hypothetical protein PPUBIRD1_2578	5.05349	18491	0	0	0	0	0	0	1	0	0	0	3	0	0	0.0540804	0.162241	0	0.216321	58.36	21.3873	2	3	B2	3	0.34634	1	0.5	1	1	Red	1.33333	0.18695	1	1.33333	Red	2	0.18695	1	2	Green
386010619	YP_005928896.1	PPUBIRD1_1009	Cytoplasmic	COG0560	Central metabolism	YrbI family phosphatase	5.59206	18838.7	0	0	0	0	0	0	4	4	2	1	2	0	0	0.530823	0.159247	0	0.69007	97.92	14.3678	2	4	GB2	3	0.339613	1	0.5	1	1	Red	4.33333	0.00374522	1	4.33333	Orange	2	0.0791512	1	2	Green
386014496	YP_005932773.1	PPUBIRD1_5020	Cytoplasmic	COG1965	Central metabolism	protein CyaY	4.18164	12581	0	0	0	0	0	0	3	1	0	0	2	0	0	0.317939	0.15897	0	0.476909	84.89	40.9091	2	3	GB1	2	0.53184	1	0.5	1	1	Red	2.33333	0.102553	1	2.33333	Green	1.66667	0.18695	1	1.66667	Green
386010072	YP_005928349.1	PPUBIRD1_0450	Periplasmic	COG1840	Central metabolism	Polyamine ABC transporter, periplasmic polyamine-binding protein	5.89702	37850.1	2	1	0	0	0	1	0	0	3	1	3	2	0.02642	0.07926	0.15852	0.07926	0.34346	128.55	9.01163	2	3	GB3	2	0.160866	-1.5	0.18695	2	1.33333	Green	1	0.5	2	2	Red	1.5	0.143932	2	3	Green
386014181	YP_005932458.1	PPUBIRD1_4695	Cytoplasmic Membrane	COG0688	Lipid transport and metabolism	Psd	8.65719	31555.3	0	0	0	0	2	0	0	0	4	3	0	2	0.0633808	0.126762	0.158452	0	0.348595	112.93	17.77	2	3	B1	2	0.194426	1.66667	0.18695	1	1.66667	Green	2.33333	0.18695	1	2.33333	Green	2.66667	0.0658888	1	2.66667	Green
386011194	YP_005929471.1	PPUBIRD1_1596	Unknown	COG3198	Function unknown	hypothetical protein PPUBIRD1_1596	5.08912	19542.1	0	0	0	0	0	0	1	0	3	0	2	1	0	0.204687	0.153515	0	0.358201	56.61	16.4773	2	3	GB3	2	0.324883	1	0.5	1	1	Red	2.33333	0.102553	1	2.33333	Green	2	0.0791512	1	2	Green
386013710	YP_005931987.1	PPUBIRD1_4204	Unknown	COG0748	Central metabolism	pyridoxamine 5'-phosphate oxidase-like FMN-binding protein	6.18241	26984.6	0	1	1	1	2	2	0	0	2	0	2	2	0.185291	0.0741164	0.148233	0.0741164	0.481757	79.43	5.34979	1	1	C2	2	0.108802	1.6	0.0505958	1.66667	2.66667	Green	1	0.5	1.66667	1.66667	Red	1.4	0.210824	1.66667	2.33333	Green
386010816	YP_005929093.1	PPUBIRD1_1206	Unknown	COG3318	Function unknown	Metal-binding protein	4.38013	20513.3	0	0	0	0	0	0	3	3	2	1	2	0	0	0.389991	0.146247	0	0.536238	90.35	28.9617	2	3	GB2	2	0.309531	1	0.5	1	1	Red	3.66667	0.000661948	1	3.66667	Orange	2	0.0791512	1	2	Green
386014029	YP_005932306.1	PPUBIRD1_4538	Cytoplasmic	-	-	hypothetical protein PPUBIRD1_4538	5.13722	28060.3	0	0	0	0	0	0	0	0	1	3	1	0	0	0.0356375	0.14255	0	0.178188	78.38	13.3065	2	3	B1	2	0.220718	1	0.5	1	1	Red	1.33333	0.18695	1	1.33333	Red	2.33333	0.102553	1	2.33333	Green
386013375	YP_005931652.1	PPUBIRD1_3860	Cytoplasmic	COG2326	Function unknown	hypothetical protein PPUBIRD1_3860	7.73902	57606.8	0	0	0	1	1	3	0	0	7	0	3	5	0.0867954	0.121514	0.138873	0	0.347182	166.57	11.4688	3	5	B3	4	0.159735	2.66667	0.0333833	1	2.66667	Orange	3.33333	0.18695	1	3.33333	Green	3.66667	0.0701787	1	3.66667	Green
386013675	YP_005931952.1	PPUBIRD1_4168	Unknown	COG1748	Central metabolism	NAD-dependent epimerase/dehydratase	6.38299	21971.5	0	0	0	0	0	0	0	0	0	0	0	3	0	0	0.136541	0	0.136541	72.76	18.1373	2	3	B3	2	0.287446	1	0.5	1	1	Red	1	0.5	1	1	Red	2	0.18695	1	2	Green
386010086	YP_005928363.1	PPUBIRD1_0464	Cytoplasmic	COG2941	Central metabolism	2-nonaprenyl-3-methyl-6-methoxy-1,4-benzoquinol hydroxylase	5.7472	23984.1	0	1	0	2	2	2	1	0	1	2	0	1	0.250166	0.0833886	0.125083	0.0416943	0.500331	59.43	13.4884	1	2	B1	2	0.122622	2.25	0.00374522	1.33333	3	Orange	1.25	0.259259	1.33333	1.66667	Red	1.5	0.18695	1.33333	2	Green
386012105	YP_005930382.1	PPUBIRD1_2552	Cytoplasmic	COG0819	Translation and transcription	TenA family transcription regulator	4.81442	24419.1	0	0	0	0	0	0	5	5	2	0	3	0	0	0.491419	0.122855	0	0.614274	126.51	31.6742	3	5	GB2	4	0.408378	1	0.5	1	1	Red	5	0.00806504	1	5	Orange	2	0.18695	1	2	Green
386012857	YP_005931134.1	PPUBIRD1_3332	Cytoplasmic	COG2197	Signal transduction mechanisms	Response regulator receiver protein	4.80297	17095.2	0	0	0	0	0	0	0	2	1	0	2	0	0	0.175488	0.116992	0	0.292479	78.1	7.18954	1	2	GB2	2	0.173082	1	0.5	1	1	Red	2	0.0791512	1	2	Green	1.66667	0.18695	1	1.66667	Green
386011965	YP_005930242.1	PPUBIRD1_2407	Outer Membrane	COG2831	Intracellular trafficking, secretion and vesicular transport	Surface antigen (D15)	5.06847	86475.3	0	0	0	0	0	10	0	0	4	10	0	0	0.11564	0.046256	0.11564	0	0.277536	184.1	9.14867	5	10	B1	6	0.179618	4.33333	0.18695	1	4.33333	Green	2.33333	0.18695	1	2.33333	Green	4.33333	0.18695	1	4.33333	Green
386010550	YP_005928827.1	PPUBIRD1_0938	Cytoplasmic Membrane	COG3290	Signal transduction mechanisms	Integral membrane sensor signal transduction histidine kinase	5.74424	46085.4	0	1	0	0	0	0	0	0	0	0	4	1	0	0	0.108494	0.0216988	0.130193	27.44	4.30622	1	4	B2	2	0.130644	-1.33333	0.18695	1.33333	1	Green	-1.33333	0.18695	1.33333	1	Red	2	0.172636	1.33333	2.66667	Green
386010792	YP_005929069.1	PPUBIRD1_1182	Cytoplasmic Membrane	COG4133	Translation and transcription	LivG	8.84836	28302.9	0	0	0	0	0	0	0	0	0	0	3	0	0	0	0.105996	0	0.105996	119.19	9.01961	2	3	B2	2	0.218869	1	0.5	1	1	Red	1	0.5	1	1	Red	2	0.18695	1	2	Green
386010622	YP_005928899.1	PPUBIRD1_1012	Cytoplasmic Membrane	COG0767	Central metabolism	hypothetical protein PPUBIRD1_1012	7.73478	28324.2	0	0	0	0	0	0	0	0	0	2	0	1	0	0	0.105917	0	0.105917	118.37	9.43396	2	2	B1	2	0.217956	1	0.5	1	1	Red	1	0.5	1	1	Red	2	0.0791512	1	2	Green
386013180	YP_005931457.1	PPUBIRD1_3662	Extracellular	-	-	Fimbrial protein-like protein	4.87545	19516.8	0	0	0	0	0	0	22	19	3	2	0	0	0	2.25446	0.102476	0	2.35694	404.77	50.2513	8	19	GB2	8	2.10002	1	0.5	1	1	Red	15.6667	0.0338498	1	15.6667	Green	1.66667	0.18695	1	1.66667	Green
386014229	YP_005932506.1	PPUBIRD1_4743	Cytoplasmic Membrane	COG3852	Signal transduction mechanisms	Response regulator receiver modulated diguanylate cyclase/phosphodiesterase with PAS/PAC sensor(s)	5.02579	78735.4	2	2	1	1	1	1	0	0	1	4	0	4	0.0381023	0.0127008	0.101606	0.0635038	0.215913	81.53	6.35593	2	4	B1	2	0.0752114	-1.33333	0.0580583	2.66667	2	Green	-2	0.0237103	2.66667	1.33333	Orange	1.375	0.253579	2.66667	3.66667	Green
386010210	YP_005928487.1	PPUBIRD1_0591	Cytoplasmic	COG4302	Central metabolism	Ethanolamine ammonia-lyase light chain	6.40615	29539.1	0	0	0	0	0	0	0	0	3	2	0	1	0	0.10156	0.10156	0	0.20312	107.6	15.0735	2	3	GB3	2	0.208392	1	0.5	1	1	Red	2	0.18695	1	2	Green	2	0.0791512	1	2	Green
386014132	YP_005932409.1	PPUBIRD1_4643	Cytoplasmic	COG0783	Central metabolism	Ferritin, Dps family protein	4.81953	20048	0	0	0	4	4	3	0	0	0	0	1	1	0.548682	0	0.0997604	0	0.648443	53.6	13.0682	1	4	S2	2	0.317022	4.66667	0.000194086	1	4.66667	Orange	1	0.5	1	1	Red	1.66667	0.0580583	1	1.66667	Green
386014534	YP_005932811.1	PPUBIRD1_5059	Cytoplasmic	COG0461	Central metabolism	hypothetical protein PPUBIRD1_5059	5.82536	20373.9	0	0	0	0	0	0	8	7	0	0	2	0	0	0.736235	0.0981647	0	0.8344	191.47	32.1053	4	7	GB2	5	0.719693	1	0.5	1	1	Red	6	0.0589407	1	6	Green	1.66667	0.18695	1	1.66667	Green
386009824	YP_005928101.1	PPUBIRD1_0188	Cytoplasmic	COG1960	Lipid transport and metabolism	Acyl-CoA dehydrogenase domain-containing protein	5.88445	43204.7	0	0	0	2	0	2	0	0	2	1	3	0	0.0925825	0.0462912	0.0925825	0	0.231456	83.2	6.61578	2	2	S1	2	0.139748	2.33333	0.0580583	1	2.33333	Green	1.66667	0.18695	1	1.66667	Green	2.33333	0.102553	1	2.33333	Green
386013639	YP_005931916.1	PPUBIRD1_4129	Cytoplasmic	COG4941	Translation and transcription	AlgU	5.30243	22268.4	0	0	0	0	0	0	0	0	1	0	0	2	0	0.0449066	0.0898133	0	0.13472	57.09	6.73575	1	1	GB3	2	0.132602	1	0.5	1	1	Red	1.33333	0.18695	1	1.33333	Red	1.66667	0.18695	1	1.66667	Green
386010518	YP_005928795.1	PPUBIRD1_0906	Unknown	COG2976	Function unknown	hypothetical protein PPUBIRD1_0906	4.73181	22502.6	0	0	0	0	0	0	3	2	1	0	0	2	0	0.266636	0.0888788	0	0.355515	115.8	13.615	2	3	GB1	2	0.279764	1	0.5	1	1	Red	3	0.0128607	1	3	Orange	1.66667	0.18695	1	1.66667	Green
386012351	YP_005930628.1	PPUBIRD1_2810	Unknown (This protein may have multiple localization sites)	COG0579	Function unknown	Mqo3	6.7882	59650.8	0	0	0	0	0	0	0	0	2	0	3	2	0	0.0335284	0.0838211	0	0.11735	122.08	7.42115	2	2	B3	2	0.100052	1	0.5	1	1	Red	1.66667	0.18695	1	1.66667	Green	2.66667	0.0658888	1	2.66667	Green
386014521	YP_005932798.1	PPUBIRD1_5046	Unknown	COG3964	Function unknown	amidohydrolase	6.12915	72646.9	0	1	0	0	0	0	0	0	3	3	3	0	0	0.0412956	0.0825913	0.0137652	0.137652	75.53	4.39394	2	3	B2	2	0.0816981	-1.33333	0.18695	1.33333	1	Green	1.5	0.280719	1.33333	2	Green	2.25	0.0945018	1.33333	3	Green
386013017	YP_005931294.1	PPUBIRD1_3496	Cytoplasmic	COG3710	Translation and transcription	Two component heavy metal response transcriptional regulator	5.23031	25351.5	0	0	0	0	0	0	0	3	0	0	2	0	0	0.118336	0.0788908	0	0.197227	88.75	10.6195	2	3	GB2	2	0.245612	1	0.5	1	1	Red	2	0.18695	1	2	Green	1.66667	0.18695	1	1.66667	Green
386011356	YP_005929633.1	PPUBIRD1_1763	Cytoplasmic	COG0366	Central metabolism	Alpha amylase, catalytic region	5.67196	76915.2	1	1	0	1	2	2	0	0	0	1	2	3	0.0650067	0	0.078008	0.0260027	0.169017	92.2	6.10119	2	3	B3	2	0.0771037	1.6	0.0505958	1.66667	2.66667	Green	-1.66667	0.0580583	1.66667	1	Green	1.8	0.0580583	1.66667	3	Green
386011789	YP_005930066.1	PPUBIRD1_2225	Cytoplasmic Membrane	COG4993	Central metabolism	quinate dehydrogenase	6.28239	85335.2	0	0	0	0	0	0	0	0	0	1	1	4	0	0	0.0703109	0	0.0703109	84.36	8.69565	3	4	B3	3	0.105743	1	0.5	1	1	Red	1	0.5	1	1	Red	3	0.0580583	1	3	Green
386011818	YP_005930095.1	PPUBIRD1_2254	Cytoplasmic	COG5016	Central metabolism	Hydroxymethylglutaryl-CoA lyase	5.612	31537.1	0	0	0	0	0	0	0	0	1	0	0	2	0	0.0317087	0.0634174	0	0.0951261	20.73	8.69565	1	1	GB3	2	0.092898	1	0.5	1	1	Red	1.33333	0.18695	1	1.33333	Red	1.66667	0.18695	1	1.66667	Green
386011536	YP_005929813.1	PPUBIRD1_1960	Cytoplasmic	COG2072	Central metabolism	Glutathione reductase	5.45558	49091.5	0	0	0	1	0	2	0	0	2	1	1	1	0.0611103	0.0407402	0.0611103	0	0.162961	61.04	3.54767	1	2	S3	2	0.0594176	2	0.0791512	1	2	Green	1.66667	0.18695	1	1.66667	Green	2	0.5	1	2	Green
386012448	YP_005930725.1	PPUBIRD1_2908	Cytoplasmic Membrane	COG0583	Translation and transcription	TtgS	6.2461	33306.6	0	0	0	0	2	0	0	0	1	0	1	1	0.0600482	0.0300241	0.0600482	0	0.15012	44.62	6.90789	1	2	S2	2	0.0878842	1.66667	0.18695	1	1.66667	Green	1.33333	0.18695	1	1.33333	Red	1.66667	0.0580583	1	1.66667	Green
386011177	YP_005929454.1	PPUBIRD1_1579	Cytoplasmic	COG0419	DNA replication, recombination and repair	Chromosome segregation protein SMC	4.9599	131653	0	0	1	2	1	5	0	0	0	3	4	0	0.0607657	0	0.05317	0.00759571	0.121531	148.15	6.54045	3	3	B1	4	0.0675438	2.75	0.067351	1.33333	3.66667	Green	-1.33333	0.18695	1.33333	1	Red	2.5	0.092037	1.33333	3.33333	Green
386013290	YP_005931567.1	PPUBIRD1_3773	Cytoplasmic Membrane	COG3119	Central metabolism	hypothetical protein PPUBIRD1_3773	6.36612	76525.2	0	0	0	0	0	0	2	2	3	3	0	1	0	0.0914732	0.0522704	0	0.143744	72.22	6.71533	2	3	GB3	3	0.0774475	1	0.5	1	1	Red	3.33333	0.00109606	1	3.33333	Orange	2.33333	0.102553	1	2.33333	Green
386013904	YP_005932181.1	PPUBIRD1_4403	Cytoplasmic	COG1020	Central metabolism	Acetyl-coenzyme A synthetase 2	6.26517	71311	0	0	0	0	0	0	0	0	0	2	0	1	0	0	0.0420692	0	0.0420692	118.81	8.22981	2	2	B1	3	0.0832648	1	0.5	1	1	Red	1	0.5	1	1	Red	2	0.0791512	1	2	Green
386011364	YP_005929641.1	PPUBIRD1_1773	Cytoplasmic	COG1640	Central metabolism	MalQ	5.34399	76344.9	0	0	0	1	0	1	0	0	0	0	1	2	0.0261969	0	0.0392954	0	0.0654923	62.42	2.46734	1	2	B3	2	0.0381129	1.66667	0.0580583	1	1.66667	Green	1	0.5	1	1	Red	2	0.0791512	1	2	Green
386011063	YP_005929340.1	PPUBIRD1_1462	Extracellular	COG1344	Cell motility and secretion	protein FlgL	4.58112	54605.9	0	0	0	0	0	0	0	0	2	0	0	2	0	0.0366261	0.0366261	0	0.0732522	91.55	8.65385	2	2	B3	2	0.109743	1	0.5	1	1	Red	1.66667	0.18695	1	1.66667	Green	1.66667	0.18695	1	1.66667	Green
386012836	YP_005931113.1	PPUBIRD1_3309	Unknown (This protein may have multiple localization sites)	-	-	Fatty acid cistrans isomerase	6.61834	88090.3	0	0	0	0	0	0	0	0	0	1	0	2	0	0	0.034056	0	0.034056	71.22	2.19072	1	2	B3	2	0.0329941	1	0.5	1	1	Red	1	0.5	1	1	Red	2	0.0791512	1	2	Green
386011935	YP_005930212.1	PPUBIRD1_2376	Cytoplasmic Membrane	COG3852	Signal transduction mechanisms	Hpt sensor hybrid histidine kinase	5.91814	119199	0	1	0	0	0	2	0	0	0	3	0	1	0.0167787	0	0.0335573	0.00838933	0.0587253	66.24	3.01921	2	3	B1	2	0.0493006	1.25	0.338934	1.33333	1.66667	Red	-1.33333	0.18695	1.33333	1	Red	1.75	0.174321	1.33333	2.33333	Green
386013604	YP_005931881.1	PPUBIRD1_4094	Cytoplasmic	COG0335	Translation and transcription	protein RplS	10.2749	13004.1	65	58	52	40	43	34	72	77	58	38	56	39	8.99715	15.918	10.2275	13.4573	48.6	735.38	73.2759	13	65	C1	14	40.1194	-1.48333	0.00680531	59.3333	40	Blue	1.17978	0.0962981	59.3333	70	Red	-1.30882	0.0570039	59.3333	45.3333	Green
386010127	YP_005928404.1	PPUBIRD1_0505	Cytoplasmic	COG0096	Translation and transcription	protein RpsH	9.62549	13966.4	62	62	66	34	29	21	97	115	56	28	62	39	6.01444	19.1889	9.23647	13.6041	48.0439	320.15	71.5385	7	97	GB1	7	9.27643	-2.21839	0.000459372	64.3333	29	Blue	1.40415	0.105863	64.3333	90.3333	Green	-1.46212	0.0572554	64.3333	44	Green
386010129	YP_005928406.1	PPUBIRD1_0507	Cytoplasmic	COG0256	Translation and transcription	protein RplR	10.1873	12619.8	55	52	46	42	43	33	61	68	41	36	47	25	9.35037	13.4709	8.55797	12.1238	43.503	519.92	59.4828	10	61	GB1	10	36.5244	-1.28926	0.0239048	52	40.3333	Blue	1.10897	0.270993	52	57.6667	Red	-1.40541	0.0473586	52	37	Green
386010178	YP_005928455.1	PPUBIRD1_0558	Cytoplasmic	COG0054	Central metabolism	protein RibH	5.38775	16409.7	36	57	46	35	45	46	41	53	35	35	39	31	7.67839	7.86121	6.39866	8.47061	30.4089	573.97	87.3418	9	53	GB2	10	9.33045	-1.10078	0.284909	47.3333	43	Red	-1.07576	0.350002	47.3333	44	Red	-1.31481	0.077829	47.3333	36	Green
386011254	YP_005929531.1	PPUBIRD1_1658	Cytoplasmic	COG0372	Central metabolism	GltA	6.50557	47591.1	104	117	101	115	134	92	66	80	94	62	104	78	7.1652	5.04296	5.127	6.76597	24.1011	902.8	63.1702	16	134	S2	18	3.17716	1.05846	0.326996	108.333	114.667	Red	-1.33745	0.0222788	108.333	81	Blue	-1.31579	0.0599689	108.333	82.3333	Green
386013229	YP_005931506.1	PPUBIRD1_3712	Cytoplasmic	COG0333	Translation and transcription	protein RpmF	9.68878	6751.44	14	15	6	6	8	7	14	14	7	8	7	2	3.11045	5.18408	2.51798	5.18408	15.9966	226.58	55	4	14	C1	4	5.57873	-1.58333	0.0917834	12.6667	8	Green	1	0.5	12.6667	12.6667	Red	-1.9	0.0761587	12.6667	6.66667	Green
386010692	YP_005928969.1	PPUBIRD1_1082	Cytoplasmic	COG1606	Function unknown	protein GuaA	5.29931	58167.7	47	71	54	29	56	40	54	64	57	39	42	44	2.14896	3.00854	2.14896	2.95697	10.2634	789.95	52.7619	16	57	GB3	18	1.92855	-1.36719	0.106627	58.3333	42.6667	Green	1.01714	0.451577	58.3333	59.3333	Red	-1.36719	0.0487583	58.3333	42.6667	Green
386014167	YP_005932444.1	PPUBIRD1_4681	Cytoplasmic	COG1923	Function unknown	hypothetical protein PPUBIRD1_4681	8.06811	9455.94	8	12	8	8	9	8	13	20	8	7	9	4	2.64384	4.3359	2.11507	2.9611	12.0559	226.63	67.4419	5	20	GB2	6	5.93618	-1.10714	0.253579	10.3333	9.33333	Red	1.41935	0.154785	10.3333	14.6667	Green	-1.34783	0.123846	10.3333	7.66667	Green
386010883	YP_005929160.1	PPUBIRD1_1275	Cytoplasmic	COG0329	Central metabolism	DapA_2	5.73212	31634.4	27	27	21	29	30	22	17	14	17	24	14	18	2.5605	1.51733	1.77022	2.37084	8.2189	830.11	70.8475	14	30	S2	15	3.52745	1.07692	0.283769	26	28	Red	-1.52941	0.00789992	26	17	Blue	-1.32203	0.0735176	26	19.6667	Green
386011321	YP_005929598.1	PPUBIRD1_1727	Unknown (This protein may have multiple localization sites)	COG4656	Central metabolism	NADH-quinone oxidoreductase subunit F	7.00483	49569.9	42	39	33	39	37	40	33	32	29	20	35	31	2.34013	1.89631	1.73493	2.29978	8.27115	660.78	58.5153	15	39	S1	17	1.80055	1.01709	0.411409	39	39.6667	Red	-1.20619	0.041737	39	32.3333	Red	-1.31461	0.0737589	39	29.6667	Green
386010108	YP_005928385.1	PPUBIRD1_0486	Cytoplasmic	COG0048	Translation and transcription	protein RpsL	11.1444	13718.4	14	10	9	4	7	5	11	15	12	8	9	5	1.16632	2.77001	1.60369	2.40554	7.94556	205.447	42.2764	6	15	GB2	7	2.97354	-1.89474	0.0162527	12	6.33333	Blue	1.13889	0.219756	12	13.6667	Red	-1.44	0.0661432	12	8.33333	Green
386009892	YP_005928169.1	PPUBIRD1_0260	Outer Membrane	-	-	Outer membrane porin	5.41975	48324.3	45	30	28	16	20	18	14	22	32	15	31	24	1.11745	1.40716	1.44855	2.13143	6.10459	545.82	39.9103	11	45	C1	12	1.14294	-1.85965	0.0204393	35.3333	19	Blue	-1.49296	0.0968218	35.3333	23.6667	Green	-1.45205	0.0977843	35.3333	24.3333	Green
386013489	YP_005931766.1	PPUBIRD1_3978	Cytoplasmic	COG4097	Central metabolism	Fpr	5.22243	29690.9	16	30	19	14	19	19	20	18	11	15	14	11	1.75138	1.65034	1.34721	2.18922	6.93815	472.65	62.5483	10	30	C2	12	2.74429	-1.23636	0.198377	22.6667	18.3333	Red	-1.30769	0.175464	22.6667	17.3333	Red	-1.5814	0.0662992	22.6667	14.3333	Green
386013198	YP_005931475.1	PPUBIRD1_3680	Cytoplasmic	COG0538	Central metabolism	protein LeuB	5.02778	38800	34	30	19	29	25	25	9	4	19	11	25	15	2.03608	0.824741	1.31443	2.13917	6.31443	663.27	41.3889	12	30	C2	16	1.57337	-1.04878	0.3949	28.6667	27.3333	Red	-2.45714	0.0269634	28.6667	11.6667	Blue	-1.59259	0.0781308	28.6667	18	Green
386013519	YP_005931796.1	PPUBIRD1_4008	Cytoplasmic	COG4799	Lipid transport and metabolism	protein AccA	5.78554	35112.9	20	30	16	22	23	23	13	13	19	14	14	17	1.93661	1.28158	1.28158	1.87965	6.37942	601.42	52.381	12	30	C2	12	2.60178	1.02899	0.440459	23	23.6667	Red	-1.4375	0.102108	23	16	Green	-1.4375	0.0887102	23	16	Green
386013742	YP_005932019.1	PPUBIRD1_4237	Cytoplasmic Membrane	COG3107	Function unknown	LppC family lipoprotein	6.56839	64540.8	29	21	23	10	18	13	22	20	18	14	19	21	0.635257	0.929644	0.83668	1.13107	3.53265	266.47	13.719	5	21	B3	9	0.303093	-1.72727	0.0167017	25.3333	14.6667	Blue	-1.20635	0.0897439	25.3333	21	Red	-1.33333	0.0586086	25.3333	19	Green
386013681	YP_005931958.1	PPUBIRD1_4174	Unknown (This protein may have multiple localization sites)	COG1566	Defense mechanisms	TtgA	6.29073	41223.8	16	13	11	35	41	31	16	18	10	8	11	10	2.59559	1.06734	0.703477	0.970313	5.33672	466.61	46.3542	10	35	S1	12	1.12444	2.55814	0.00117315	14.3333	36.6667	Blue	1.09302	0.329874	14.3333	15.6667	Red	-1.34375	0.0485926	14.3333	10.6667	Green
386010505	YP_005928782.1	PPUBIRD1_0893	Cytoplasmic	COG0076	Central metabolism	IscS	5.84918	44440.7	12	16	11	11	11	12	9	10	12	8	10	10	0.765064	0.697559	0.630053	0.877574	2.97025	326.74	22.7723	6	16	C2	7	0.561293	-1.13514	0.173245	14	12.3333	Red	-1.23529	0.102553	14	11.3333	Red	-1.35484	0.0463263	14	10.3333	Green
386013399	YP_005931676.1	PPUBIRD1_3885	Cytoplasmic	COG0851	DNA replication, recombination and repair	protein MinE	5.61905	9703.06	2	4	4	2	2	2	7	10	2	2	2	2	0.618362	1.95815	0.618362	1.0306	4.22547	139.06	41.6667	4	10	GB2	4	2.87523	-1.44444	0.0580583	4.33333	3	Green	1.69231	0.141999	4.33333	7.33333	Green	-1.44444	0.0580583	4.33333	3	Green
386013192	YP_005931469.1	PPUBIRD1_3674	Cytoplasmic	COG4799	Lipid transport and metabolism	Acetyl-coenzyme A carboxylase carboxyl transferase subunit beta	7.60735	32488.8	12	6	11	9	9	6	4	6	6	7	4	8	0.738717	0.492478	0.584817	0.892616	2.70863	275.06	29.6296	5	9	S1	7	0.540895	-1.18519	0.236714	10.6667	9	Red	-1.68421	0.0464608	10.6667	6.33333	Green	-1.45455	0.103076	10.6667	7.33333	Green
386014250	YP_005932527.1	PPUBIRD1_4766	Cytoplasmic	COG0553	Translation and transcription	DEAD/DEAH box helicase	9.9851	64563.8	22	15	12	21	16	26	21	15	11	13	12	8	0.975778	0.727962	0.511122	0.758939	2.9738	461.81	22.2973	9	26	S3	15	0.487522	1.26923	0.16117	17.3333	22	Red	-1.04	0.44008	17.3333	16.6667	Red	-1.44444	0.0924246	17.3333	12	Green
386011640	YP_005929917.1	PPUBIRD1_2066	Cytoplasmic	COG1611	Function unknown	decarboxylase	6.13451	50755.2	12	15	12	31	34	39	7	7	9	5	13	6	2.04905	0.453155	0.472858	0.768394	3.74346	597.07	39.1685	11	39	S3	13	1.44437	2.54762	0.000517115	14	35.6667	Blue	-1.61538	0.0056775	14	8.66667	Blue	-1.55556	0.0692854	14	9	Green
386014263	YP_005932540.1	PPUBIRD1_4781	Cytoplasmic	COG0189	Central metabolism	GshB	5.34108	35204.1	8	11	9	12	10	10	3	6	5	11	3	2	0.908985	0.397681	0.454493	0.795362	2.55652	281.87	28.0757	5	10	S2	5	0.614558	1.12903	0.147128	10.3333	11.6667	Red	-1.82353	0.0100461	10.3333	5.66667	Blue	-1.63158	0.125408	10.3333	6.33333	Green
386012911	YP_005931188.1	PPUBIRD1_3388	Cytoplasmic	COG0190	Central metabolism	Bifunctional protein folD 1	5.98868	30604.2	9	5	5	5	8	8	4	3	2	5	2	6	0.686181	0.294078	0.424779	0.62083	2.02587	189	34.8592	5	8	S2	5	0.58128	1.09091	0.354799	7.33333	8	Red	-1.83333	0.041737	7.33333	4	Green	-1.375	0.163817	7.33333	5.33333	Green
386010420	YP_005928697.1	PPUBIRD1_0806	Unknown	COG4784	Function unknown	hypothetical protein PPUBIRD1_0806	6.43631	28934.5	7	6	5	5	4	5	7	5	2	6	4	2	0.483851	0.483851	0.414729	0.622094	2.00452	200.65	27.9412	4	6	B1	6	0.472588	-1.23529	0.0580583	7	5.66667	Red	-1.23529	0.220912	7	5.66667	Red	-1.4	0.0981306	7	5	Green
386013918	YP_005932195.1	PPUBIRD1_4417	Cytoplasmic	COG0149	Central metabolism	TpiA protein	4.78993	25506.3	7	9	5	6	8	7	1	5	0	7	2	1	0.823327	0.235236	0.392061	0.823327	2.27395	227.28	36.8421	4	8	S2	4	0.548689	1	0.5	8	8	Red	-2.66667	0.0296737	8	3	Blue	-1.84615	0.0843761	8	4.33333	Green
386010770	YP_005929047.1	PPUBIRD1_1160	Cytoplasmic	COG0013	Translation and transcription	Synthetase, putative	5.67865	29374.2	4	12	9	9	8	9	2	0	2	4	2	4	0.885131	0.136174	0.340435	0.851088	2.21283	217.9	54.1985	6	12	C2	7	0.771859	1.03571	0.447187	9.33333	9.66667	Red	-4	0.0224033	9.33333	2.33333	Blue	-2.15385	0.0542012	9.33333	4.33333	Green
386013515	YP_005931792.1	PPUBIRD1_4004	Cytoplasmic	COG2876	Central metabolism	KdsA_2	5.69281	31013.9	4	12	8	4	4	4	6	7	5	4	2	4	0.386923	0.580385	0.322436	0.773846	2.06359	242.26	30.2491	5	12	C2	5	0.571252	-1.8	0.0791512	9	5	Green	-1.28571	0.22405	9	7	Red	-2.07692	0.0620851	9	4.33333	Green
386014472	YP_005932749.1	PPUBIRD1_4996	Unknown	COG3079	Function unknown	hypothetical protein PPUBIRD1_4996	4.10916	19441.6	3	4	4	2	3	3	7	6	2	0	2	4	0.411489	0.771542	0.308617	0.565797	2.05744	111.41	28.8043	2	3	S2	3	0.326909	-1.27273	0.0505958	4.66667	3.66667	Green	1.28571	0.220912	4.66667	6	Red	-1.55556	0.118898	4.66667	3	Green
386014043	YP_005932320.1	PPUBIRD1_4552	Cytoplasmic	-	-	hypothetical protein PPUBIRD1_4552	8.64067	25115.9	3	5	5	4	5	3	0	0	0	2	4	1	0.477785	0	0.278708	0.517601	1.27409	58.43	25.3219	2	3	S3	2	0.247941	-1.06667	0.362329	5.33333	5	Red	-5.33333	0.001445	5.33333	1	Orange	-1.6	0.072352	5.33333	3.33333	Green
386012878	YP_005931155.1	PPUBIRD1_3354	Cytoplasmic	COG4067	Translation and transcription	hypothetical protein PPUBIRD1_3354	8.7447	18645.8	2	4	5	2	4	3	3	4	2	3	2	0	0.482683	0.482683	0.268157	0.589945	1.82347	70.04	18.1287	2	4	GB2	2	0.558231	-1.16667	0.280719	4.66667	4	Red	-1.16667	0.280719	4.66667	4	Red	-1.75	0.092037	4.66667	2.66667	Green
386013322	YP_005931599.1	PPUBIRD1_3806	Outer Membrane	COG1596	Cell envelope biogenesis, outer membrane	Polysaccharide export protein	6.85398	37504.5	29	10	8	4	7	6	5	6	4	3	2	5	0.453279	0.399952	0.266635	1.25318	2.37305	410.68	49.8592	8	29	C1	9	1.28766	-2.5	0.106287	16.6667	6.66667	Green	-2.77778	0.0937259	16.6667	6	Green	-3.84615	0.0708355	16.6667	4.33333	Green
386013549	YP_005931826.1	PPUBIRD1_4038	Cytoplasmic	COG1278	Translation and transcription	CspA protein	6.71551	7667.81	3	1	0	0	1	0	9	10	3	1	1	0	0.130415	2.86914	0.260831	0.521662	3.78205	144.76	65.2174	4	10	GB2	4	4.29506	-1.75	0.174321	2.33333	1.33333	Green	3.57143	0.0318013	2.33333	8.33333	Blue	-1.4	0.259259	2.33333	1.66667	Green
386010785	YP_005929062.1	PPUBIRD1_1175	Cytoplasmic	COG0259	Central metabolism	pyridoxine/pyridoxamine 5'-phosphate oxidase	6.23026	24579.3	4	6	3	0	2	2	1	2	1	1	2	3	0.162738	0.162738	0.244107	0.528899	1.09848	73.99	21.3953	2	6	C2	3	0.404192	-2.28571	0.0266691	5.33333	2.33333	Orange	-2.28571	0.0167359	5.33333	2.33333	Orange	-1.77778	0.0456301	5.33333	3	Green
386009903	YP_005928180.1	PPUBIRD1_0271	Cytoplasmic	COG1185	Translation and transcription	S1 RNA-binding domain-containing protein	6.22371	84584.4	18	10	10	10	12	19	13	17	32	6	3	10	0.484723	0.732996	0.224628	0.449255	1.8916	363.31	24.677	11	32	GB3	15	0.449809	1.07317	0.40309	13.6667	14.6667	Red	1.58537	0.138701	13.6667	21.6667	Green	-1.86364	0.0658319	13.6667	7.33333	Green
386013527	YP_005931804.1	PPUBIRD1_4016	Outer Membrane	COG2831	Intracellular trafficking, secretion and vesicular transport	Surface antigen (D15)	4.9854	86445.6	24	12	15	14	9	0	24	17	0	0	8	11	0.266063	0.474287	0.219791	0.589967	1.55011	475.65	22.2646	11	24	GB1	15	0.438903	-2.07692	0.081185	18	8.66667	Green	-1.22727	0.348911	18	14.6667	Red	-2.45455	0.0469783	18	7.33333	Green
386010630	YP_005928907.1	PPUBIRD1_1020	Cytoplasmic	COG1167	Translation and transcription	histidinol-phosphate aminotransferase	5.19529	38916	5	6	3	4	4	4	2	1	2	3	2	3	0.308356	0.128482	0.205571	0.359749	1.00216	101.11	8.62069	2	3	C3	3	0.156054	-1.13333	0.245884	5.66667	5	Red	-2.125	0.0167359	5.66667	2.66667	Orange	-1.54545	0.0505958	5.66667	3.66667	Green
386010259	YP_005928536.1	PPUBIRD1_0641	Cytoplasmic	COG1816	Central metabolism	Adenosine deaminase	5.03519	35848.1	2	6	3	3	5	4	0	1	3	4	1	2	0.334746	0.111582	0.195269	0.306851	0.948447	194.79	25.0794	4	6	C2	5	0.369645	1.07143	0.407451	4.66667	5	Red	-2	0.0962894	4.66667	2.33333	Green	-1.4	0.210824	4.66667	3.33333	Green
386013023	YP_005931300.1	PPUBIRD1_3502	Cytoplasmic	COG0584	Central metabolism	glycerophosphoryl diester phosphodiesterase	7.08069	26235.7	3	6	2	0	1	0	4	6	2	3	2	0	0.0381159	0.457391	0.19058	0.419275	1.10536	124.99	18.4874	3	6	GB2	5	0.375322	-3.5	0.0278272	4.66667	1.33333	Orange	1.07143	0.425619	4.66667	5	Red	-1.75	0.125408	4.66667	2.66667	Green
386010605	YP_005928882.1	PPUBIRD1_0994	Cytoplasmic	COG0312	Function unknown	PmbA protein	5.16718	47748.8	4	8	11	8	11	12	2	4	5	2	4	3	0.649231	0.230372	0.188486	0.481687	1.54978	245.48	24.1071	6	12	S3	6	0.427293	1.30769	0.160566	8.66667	11.3333	Green	-1.85714	0.072352	8.66667	4.66667	Green	-2.16667	0.0456301	8.66667	4	Green
386014247	YP_005932524.1	PPUBIRD1_4762	Cytoplasmic	COG0685	Central metabolism	5,10-methylenetetrahydrofolate reductase	5.77997	31263.6	2	3	3	2	2	2	2	1	2	2	1	2	0.191916	0.15993	0.15993	0.255888	0.767665	85.22	10.6762	2	3	C3	2	0.196623	-1.22222	0.0580583	3.66667	3	Red	-1.375	0.0505958	3.66667	2.66667	Green	-1.375	0.0505958	3.66667	2.66667	Green
386011064	YP_005929341.1	PPUBIRD1_1463	Cytoplasmic	COG3425	Lipid transport and metabolism	Beta-ketoacyl-acyl-carrier-protein synthase I	5.03499	33186.6	5	3	3	6	6	4	0	0	4	0	3	2	0.482122	0.12053	0.150663	0.331459	1.08477	244.65	27.5081	5	6	S1	6	0.527934	1.35714	0.0759173	4.66667	6.33333	Green	-2	0.0962894	4.66667	2.33333	Green	-1.75	0.072352	4.66667	2.66667	Green
386013929	YP_005932206.1	PPUBIRD1_4428	Cytoplasmic	COG1076	Translation and transcription	DnaJ protein	6.28485	40155.8	4	3	2	6	4	5	0	3	2	2	2	2	0.373545	0.124515	0.149418	0.224127	0.871605	206.12	22.6667	4	5	S3	5	0.324991	1.5	0.035242	4	6	Orange	-1.5	0.137288	4	2.66667	Green	-1.33333	0.0791512	4	3	Green
386013057	YP_005931334.1	PPUBIRD1_3536	Cytoplasmic	COG1052	Central metabolism	erythronate-4-phosphate dehydrogenase	5.17725	41584.7	2	4	4	3	6	3	2	2	1	2	2	2	0.288568	0.120237	0.144284	0.240473	0.793561	53.65	11.5789	2	6	S2	2	0.1456	1.15385	0.304327	4.33333	5	Red	-1.625	0.0445047	4.33333	2.66667	Green	-1.44444	0.0580583	4.33333	3	Green
386013472	YP_005931749.1	PPUBIRD1_3961	Cytoplasmic	COG2357	Function unknown	GTP pyrophosphokinase	7.09628	82946.6	5	13	9	17	12	17	3	2	0	3	3	5	0.554574	0.0602797	0.132615	0.325511	1.07298	449.92	21.4575	9	17	S1	10	0.460531	1.63333	0.0451161	10	16.3333	Green	-3.75	0.0206441	10	2.66667	Blue	-2.14286	0.0453666	10	4.66667	Green
386013769	YP_005932046.1	PPUBIRD1_4265	Cytoplasmic Membrane	COG0400	Function unknown	Carboxylesterase	5.18323	24381.3	1	3	4	2	2	4	6	0	2	0	3	0	0.328121	0.328121	0.123045	0.328121	1.10741	76.24	15.1376	2	3	B2	3	0.256452	1	0.5	3.66667	3.66667	Red	1	0.5	3.66667	3.66667	Red	-1.83333	0.13972	3.66667	2	Green
386010080	YP_005928357.1	PPUBIRD1_0458	Cytoplasmic	COG0213	Central metabolism	TrpD	5.59017	37163	3	3	2	1	4	3	1	1	1	2	0	2	0.215268	0.0807254	0.107634	0.215268	0.618895	83.84	15.7593	3	3	C1	5	0.255662	1	0.5	3.66667	3.66667	Red	-1.83333	0.00374522	3.66667	2	Orange	-1.57143	0.0740741	3.66667	2.33333	Green
386013502	YP_005931779.1	PPUBIRD1_3991	Cytoplasmic	COG1142	Central metabolism	FdxA	3.9694	12039.5	4	2	0	0	3	2	4	4	0	0	1	0	0.4153	0.66448	0.08306	0.49836	1.6612	91.76	24.2991	2	4	GB2	2	0.559988	-1.125	0.4149	3	2.66667	Red	1.22222	0.362329	3	3.66667	Red	-2.25	0.118898	3	1.33333	Green
386012969	YP_005931246.1	PPUBIRD1_3446	Periplasmic	COG2132	Central metabolism	CopA-like copper resistance protein	6.0174	63706.7	18	6	2	1	1	1	0	0	3	4	0	1	0.0470908	0.0470908	0.0784847	0.40812	0.580787	211.08	14.2857	4	18	C1	5	0.307843	-4.83333	0.0929966	9.66667	2	Green	-4.83333	0.096734	9.66667	2	Green	-3.625	0.115318	9.66667	2.66667	Green
386011511	YP_005929788.1	PPUBIRD1_1934	Cytoplasmic	-	-	hypothetical protein PPUBIRD1_1934	9.2206	26600.1	3	3	0	1	1	1	0	0	0	1	1	0	0.112781	0	0.0751876	0.225563	0.413532	62.8	8.08511	1	1	B1	2	0.110649	-1.5	0.18695	3	2	Green	-3	0.0580583	3	1	Green	-1.8	0.137288	3	1.66667	Green
386013546	YP_005931823.1	PPUBIRD1_4035	Cytoplasmic	COG4187	Central metabolism	DapE	5.02226	41185.7	2	1	3	2	2	2	0	0	0	0	3	0	0.145682	0	0.0728408	0.145682	0.364204	86.66	9.66057	2	3	B2	2	0.14683	1	0.5	3	3	Red	-3	0.0128607	3	1	Orange	-1.5	0.217665	3	2	Green
386014436	YP_005932713.1	PPUBIRD1_4958	Cytoplasmic Membrane	COG1464	Central metabolism	NLPA lipoprotein	6.34885	28186.2	2	2	2	0	0	1	0	0	0	2	0	0	0.0354784	0	0.0709568	0.21287	0.319306	92.94	14.5594	2	2	B1	2	0.21979	-2.25	0.00374522	3	1.33333	Orange	-3	0.5	3	1	Green	-1.8	0.0580583	3	1.66667	Green
386012100	YP_005930377.1	PPUBIRD1_2547	Cytoplasmic	COG0133	Central metabolism	hypothetical protein PPUBIRD1_2547	5.45292	34533.9	2	2	2	2	2	2	0	0	0	0	0	2	0.173743	0	0.0579142	0.173743	0.405399	105.06	13.9818	2	2	B3	2	0.17666	1	0.5	3	3	Red	-3	0.5	3	1	Green	-1.8	0.0580583	3	1.66667	Green
386013078	YP_005931355.1	PPUBIRD1_3557	Cytoplasmic Membrane	COG2070	Function unknown	protein PyrD	6.97774	35594.8	3	0	1	3	2	0	0	0	0	1	0	1	0.14047	0	0.0561879	0.112376	0.309034	72.88	10.5882	2	3	C1	3	0.171437	1.14286	0.401241	2.33333	2.66667	Red	-2.33333	0.102553	2.33333	1	Green	-1.4	0.259259	2.33333	1.66667	Green
386013501	YP_005931778.1	PPUBIRD1_3990	Cytoplasmic	COG1193	DNA replication, recombination and repair	MutS	5.90745	95052.7	3	3	2	6	4	2	12	10	2	0	1	3	0.126246	0.252491	0.0420819	0.0841638	0.504983	307.46	14.119	7	12	GB1	7	0.234521	1.36364	0.16473	3.66667	5	Green	2.45455	0.0788378	3.66667	9	Green	-1.57143	0.1151	3.66667	2.33333	Green
386012661	YP_005930938.1	PPUBIRD1_3127	Cytoplasmic	COG0217	Function unknown	hypothetical protein PPUBIRD1_3127	4.91139	25299.8	3	2	0	2	2	4	1	4	0	0	1	0	0.316208	0.19763	0.039526	0.19763	0.750995	70.22	21.097	2	4	S3	3	0.246771	1.375	0.208433	2.66667	3.66667	Green	1	0.5	2.66667	2.66667	Red	-2	0.1151	2.66667	1.33333	Green
386013741	YP_005932018.1	PPUBIRD1_4236	Cytoplasmic	COG0313	Function unknown	Uroporphyrin-III C/tetrapyrrole methyltransferase	5.50859	31096.4	1	1	2	1	1	1	0	0	0	1	0	0	0.0964741	0	0.032158	0.128632	0.257264	76.99	7.56014	1	2	C3	2	0.0942421	-1.16667	0.18695	2.33333	2	Red	-2.33333	0.00806504	2.33333	1	Orange	-1.75	0.0505958	2.33333	1.33333	Green
386011178	YP_005929455.1	PPUBIRD1_1580	Cytoplasmic Membrane	COG3115	DNA replication, recombination and repair	ZipA	5.59186	32826.9	5	1	2	2	0	1	0	0	1	0	0	1	0.0913886	0.0304629	0.0304629	0.243703	0.396017	96.91	9.42761	2	5	C1	5	0.292863	-1.83333	0.13972	3.66667	2	Green	-2.75	0.067351	3.66667	1.33333	Green	-2.75	0.067351	3.66667	1.33333	Green
386010204	YP_005928481.1	PPUBIRD1_0585	Cytoplasmic	-	-	hypothetical protein PPUBIRD1_0585	5.85843	77459.3	0	4	3	4	2	2	0	1	0	0	0	2	0.10328	0.01291	0.02582	0.09037	0.23238	116.3	9.37951	3	4	S1	4	0.116975	1.1	0.410147	3.33333	3.66667	Red	-2.5	0.092037	3.33333	1.33333	Green	-2	0.145987	3.33333	1.66667	Green
386014030	YP_005932307.1	PPUBIRD1_4539	Cytoplasmic	COG0515	Function unknown	Stk	5.63413	39227.9	0	0	3	3	0	3	0	0	1	1	0	0	0.152952	0.0254921	0.0254921	0.0764762	0.280413	65.66	11.3372	2	3	S1	2	0.154666	1.5	0.259259	2	3	Green	-1.5	0.280719	2	1.33333	Green	-1.5	0.280719	2	1.33333	Green
386010884	YP_005929161.1	PPUBIRD1_1276	Unknown	COG3317	Cell envelope biogenesis, outer membrane	hypothetical protein PPUBIRD1_1276	5.07031	40775.4	13	2	4	3	1	1	5	1	1	1	0	0	0.122623	0.171672	0.0245246	0.465967	0.784786	227.1	23.5925	5	13	C1	8	0.413609	-2.75	0.123673	7.33333	2.66667	Green	-2.2	0.166534	7.33333	3.33333	Green	-5.5	0.0761587	7.33333	1.33333	Green
386010392	YP_005928669.1	PPUBIRD1_0778	Cytoplasmic	COG0169	Central metabolism	HemA protein	5.4588	46277.3	1	1	2	1	1	1	0	1	0	0	0	1	0.0648265	0.0216088	0.0216088	0.0864354	0.19448	41.52	4	1	1	S1	2	0.0631641	-1.16667	0.18695	2.33333	2	Red	-1.75	0.0505958	2.33333	1.33333	Green	-1.75	0.0505958	2.33333	1.33333	Green
386014327	YP_005932604.1	PPUBIRD1_4846	Cytoplasmic Membrane	COG3975	Function unknown	Carboxyl-terminal protease	5.64624	46305.4	6	2	0	0	1	1	0	0	0	0	0	1	0.0431915	0	0.0215957	0.172766	0.237553	82.95	13.242	2	2	C2	2	0.129993	-2.2	0.163817	3.66667	1.66667	Green	-3.66667	0.102553	3.66667	1	Green	-2.75	0.131746	3.66667	1.33333	Green
386010215	YP_005928492.1	PPUBIRD1_0596	Cytoplasmic	COG0769	Cell envelope biogenesis, outer membrane	UDP-N-acetylmuramate	5.78825	48192.6	1	0	2	0	1	2	1	1	0	1	0	0	0.0622502	0.0415002	0.0207501	0.0622502	0.186751	58.08	2.89532	1	2	S3	3	0.0605221	1	0.5	2	2	Red	-1.2	0.321665	2	1.66667	Red	-1.5	0.18695	2	1.33333	Green
386014039	YP_005932316.1	PPUBIRD1_4548	Cytoplasmic	COG1204	Function unknown	ATP-dependent helicase HrpB	6.28163	93600.5	4	1	2	3	0	3	4	4	3	0	0	1	0.0641022	0.117521	0.0106837	0.0747859	0.267093	65.25	3.90995	2	4	GB2	2	0.0630195	-1.11111	0.407451	3.33333	3	Red	1.4	0.1151	3.33333	4.66667	Green	-2.5	0.0505958	3.33333	1.33333	Green
386012928	YP_005931205.1	PPUBIRD1_3405	Cytoplasmic Membrane	COG0840	Cell motility and secretion	Methyl-accepting chemotaxis transducer	5.10947	66971.2	0	2	0	1	0	0	0	0	4	0	0	0	0.0149318	0.0597271	0	0.0298636	0.104523	145.9	9.71338	3	2	C2	3	0.136113	-1.25	0.338934	1.66667	1.33333	Red	1.4	0.338934	1.66667	2.33333	Green	-1.66667	0.18695	1.66667	1	Green
386014196	YP_005932473.1	PPUBIRD1_4710	Outer Membrane	COG1538	Cell envelope biogenesis, outer membrane	TolC family type I secretion outer membrane protein	5.43339	52589.8	2	0	0	1	3	2	0	0	0	0	0	0	0.114091	0	0	0.0380302	0.152121	118.78	6.7086	2	2	C1	3	0.114065	1.8	0.102553	1.66667	3	Green	-1.66667	0.18695	1.66667	1	Green	-1.66667	0.18695	1.66667	1	Green
386014456	YP_005932733.1	PPUBIRD1_4980	Cytoplasmic	COG1246	Central metabolism	ArgA	5.66807	47410.6	0	0	2	1	0	2	0	0	0	0	0	0	0.063277	0	0	0.0421846	0.105462	114.12	12.037	2	2	S3	3	0.126831	1.2	0.362329	1.66667	2	Red	-1.66667	0.18695	1.66667	1	Green	-1.66667	0.18695	1.66667	1	Green
386013237	YP_005931514.1	PPUBIRD1_3720	Cytoplasmic	COG0812	Cell envelope biogenesis, outer membrane	UDP-N-acetylenolpyruvoylglucosamine reductase	5.85608	37372.3	1	1	0	2	3	0	0	0	0	0	0	0	0.133789	0	0	0.0535156	0.187305	52.79	6.78466	2	3	S2	2	0.162875	1.6	0.174321	1.66667	2.66667	Green	-1.66667	0.0580583	1.66667	1	Green	-1.66667	0.0580583	1.66667	1	Green
386013401	YP_005931678.1	PPUBIRD1_3887	Cytoplasmic	COG1362	Central metabolism	M18 family aminopeptidase 2	5.45246	46990.8	2	0	0	1	1	0	0	0	1	0	0	0	0.0425615	0.0212808	0	0.0425615	0.106404	53.22	4.4289	2	1	S1	2	0.128077	1	0.5	1.66667	1.66667	Red	-1.25	0.338934	1.66667	1.33333	Red	-1.66667	0.18695	1.66667	1	Green
386014450	YP_005932727.1	PPUBIRD1_4974	Cytoplasmic Membrane	COG4615	Central metabolism	PotG	6.0994	42444.8	1	0	1	3	2	2	0	0	0	0	0	0	0.16492	0	0	0.04712	0.21204	88.18	6.57895	2	3	S1	2	0.142419	2	0.0120551	1.66667	3.33333	Orange	-1.66667	0.0580583	1.66667	1	Green	-1.66667	0.0580583	1.66667	1	Green
386011391	YP_005929668.1	PPUBIRD1_1800	Cytoplasmic	COG0482	Translation and transcription	protein MnmA	5.55843	41479	0	2	1	0	1	0	0	0	1	0	0	0	0.0241086	0.0241086	0	0.0723258	0.120543	58.55	5.08021	1	1	GB3	2	0.0705174	-1.5	0.18695	2	1.33333	Green	-1.5	0.18695	2	1.33333	Green	-2	0.0791512	2	1	Green
386013567	YP_005931844.1	PPUBIRD1_4057	Outer Membrane	COG1360	Cell motility and secretion	OmpA/MotB domain-containing protein	9.03949	28903.8	3	0	1	26	32	27	0	0	0	0	0	0	2.94079	0	0	0.13839	3.07918	581.24	41.8251	10	27	S3	10	2.51774	12.5714	9.68641e-05	2.33333	29.3333	Blue	-2.33333	0.102553	2.33333	1	Green	-2.33333	0.102553	2.33333	1	Green
386010065	YP_005928342.1	PPUBIRD1_0443	Cytoplasmic	COG3178	Function unknown	Aminoglycoside phosphotransferase	4.98259	38196.4	1	3	0	2	4	1	0	0	0	0	0	0	0.183263	0	0	0.104722	0.287985	89.95	15.9292	3	4	S2	3	0.247592	1.42857	0.233802	2.33333	3.33333	Green	-2.33333	0.102553	2.33333	1	Green	-2.33333	0.102553	2.33333	1	Green
386010452	YP_005928729.1	PPUBIRD1_0839	Cytoplasmic	COG2870	Cell envelope biogenesis, outer membrane	FruK	5.85812	33237.6	1	0	3	0	2	2	0	0	0	0	0	0	0.120346	0	0	0.120346	0.240691	84.89	17.1429	2	3	C3	3	0.184139	1	0.5	2.33333	2.33333	Red	-2.33333	0.102553	2.33333	1	Green	-2.33333	0.102553	2.33333	1	Green
386014073	YP_005932350.1	PPUBIRD1_4583	Cytoplasmic	COG0502	Central metabolism	LipA protein	6.6419	37932.6	2	0	2	0	0	0	0	0	0	0	0	0	0	0	0	0.10545	0.10545	78.22	11.5385	2	2	C1	3	0.160372	-2.33333	0.0580583	2.33333	1	Green	-2.33333	0.0580583	2.33333	1	Green	-2.33333	0.0580583	2.33333	1	Green
386012888	YP_005931165.1	PPUBIRD1_3365	Unknown	COG1376	Function unknown	ErfK/YbiS/YcfS/YnhG family protein	5.43907	34987.1	1	0	3	0	2	2	0	0	0	0	0	0	0.114328	0	0	0.114328	0.228655	61.24	6.15385	2	3	C3	2	0.1743	1	0.5	2.33333	2.33333	Red	-2.33333	0.102553	2.33333	1	Green	-2.33333	0.102553	2.33333	1	Green
386014158	YP_005932435.1	PPUBIRD1_4671	Periplasmic	COG0687	Central metabolism	Iron ABC transporter, periplasmic iron-binding protein, putative	5.26829	36776.9	2	0	2	0	0	3	2	0	0	0	0	0	0.081573	0.054382	0	0.108764	0.244719	90.64	11.276	2	3	S3	2	0.165458	-1.16667	0.397628	2.33333	2	Red	-1.4	0.259259	2.33333	1.66667	Green	-2.33333	0.0580583	2.33333	1	Green
386010402	YP_005928679.1	PPUBIRD1_0788	Unknown	COG3380	Function unknown	hypothetical protein PPUBIRD1_0788	5.81708	36091.1	2	2	2	4	4	6	2	2	0	0	0	0	0.387908	0.110831	0	0.166246	0.664985	78.78	12.5	2	4	S2	2	0.168667	1.88889	0.00806504	3	5.66667	Orange	-1.28571	0.18695	3	2.33333	Red	-3	0.5	3	1	Green
386014188	YP_005932465.1	PPUBIRD1_4702	Cytoplasmic	COG0187	DNA replication, recombination and repair	protein ParE	5.83936	66602.2	2	2	2	1	0	0	0	2	0	0	0	0	0.0150145	0.030029	0	0.0900871	0.135131	41.28	1.81518	1	1	S1	2	0.043674	-2.25	0.00374522	3	1.33333	Orange	-1.8	0.0580583	3	1.66667	Green	-3	0.5	3	1	Green
386010896	YP_005929173.1	PPUBIRD1_1288	Unknown (This protein may have multiple localization sites)	COG0579	Function unknown	Mqo2	6.11212	59896.6	5	0	3	2	2	1	3	2	0	0	0	0	0.0834772	0.0834772	0	0.133564	0.300518	132.3	9.72477	4	5	C1	6	0.209272	-1.375	0.26954	3.66667	2.66667	Green	-1.375	0.293957	3.66667	2.66667	Green	-3.66667	0.0701787	3.66667	1	Green
386010513	YP_005928790.1	PPUBIRD1_0901	Cytoplasmic	COG0731	Central metabolism	ribosomal RNA large subunit methyltransferase N	6.5161	41887.3	0	6	3	1	1	2	0	0	0	0	0	0	0.0954944	0	0	0.214862	0.310357	69.29	12.8609	3	6	C2	3	0.224226	-1.71429	0.199104	4	2.33333	Green	-4	0.0791512	4	1	Green	-4	0.0791512	4	1	Green
386012898	YP_005931175.1	PPUBIRD1_3375	Unknown (This protein may have multiple localization sites)	COG0840	Cell motility and secretion	methyl-accepting chemotaxis sensory transducer	5.20899	52145.6	12	1	0	1	0	2	0	0	2	0	0	0	0.0575312	0.0383541	0	0.249302	0.345187	188.09	11.1789	3	12	C1	4	0.243387	-2.66667	0.219756	5.33333	2	Green	-3.2	0.200267	5.33333	1.66667	Green	-5.33333	0.161341	5.33333	1	Green
386012970	YP_005931247.1	PPUBIRD1_3447	Outer Membrane	COG3667	Central metabolism	Copper resistance protein B, putative	6.20966	32509.3	9	4	1	3	2	2	0	0	0	0	0	0	0.215323	0	0	0.430645	0.645968	175.7	20.4082	4	9	C1	4	0.413249	-1.7	0.189119	5.66667	3.33333	Green	-5.66667	0.0580583	5.66667	1	Green	-5.66667	0.0580583	5.66667	1	Green
386013978	YP_005932255.1	PPUBIRD1_4479	Outer Membrane	COG3673	Function unknown	hypothetical protein PPUBIRD1_4479	5.37686	66017.4	6	6	6	2	2	2	2	4	0	0	0	0	0.0908852	0.0908852	0	0.272656	0.454426	112.51	8.84808	3	6	C1	4	0.188497	-2.33333	0.5	7	3	Green	-2.33333	0.0128607	7	3	Blue	-7	0.5	7	1	Green
386010677	YP_005928954.1	PPUBIRD1_1067	Cytoplasmic Membrane	COG1177	Central metabolism	binding-protein-dependent transport system inner membrane protein	9.57785	30422.4	6	6	6	3	3	9	8	6	7	0	0	0	0.493058	0.690281	0	0.591669	1.77501	115.78	13.1673	3	9	S3	3	0.317732	-1.16667	0.321665	7	6	Red	1.14286	0.0791512	7	8	Red	-7	0.5	7	1	Green
386011201	YP_005929478.1	PPUBIRD1_1603	Unknown	COG3258	Central metabolism	CcoP_2	5.39915	33921.7	26	18	0	0	0	14	0	0	0	0	0	0	0.412716	0	0	1.29711	1.70982	286.7	34.5048	6	26	C1	9	0.940899	-2.76471	0.164256	15.6667	5.66667	Green	-15.6667	0.0645481	15.6667	1	Green	-15.6667	0.0645481	15.6667	1	Green
386010110	YP_005928387.1	PPUBIRD1_0488	Cytoplasmic	COG3276	Translation and transcription	FusA protein	5.12664	78767.9	850	843	898	748	792	914	1024	1017	791	881	956	914	31.1548	35.9538	34.9254	32.8941	134.928	3783.28	85.5944	60	881	B1	61	85.4714	-1.05576	0.217037	864.667	819	Red	1.09291	0.181871	864.667	945	Red	1.06168	0.0634692	864.667	918	Red
386013084	YP_005931361.1	PPUBIRD1_3563	Outer Membrane	COG1360	Cell motility and secretion	OprF	4.72328	36988.9	305	263	259	201	257	235	240	248	277	284	298	260	18.7354	20.6819	22.7636	22.3581	84.5389	1346.25	78.1977	25	305	C1	26	15.7107	-1.19253	0.0557894	276.667	232	Red	-1.08073	0.16342	276.667	256	Red	1.01807	0.399778	276.667	281.667	Red
386010107	YP_005928384.1	PPUBIRD1_0485	Cytoplasmic	COG0086	Translation and transcription	protein RpoC	6.7997	154687	810	858	888	816	828	1045	969	865	1255	1049	1046	890	17.3835	19.9693	19.297	16.5237	73.1734	6110.46	79.1994	108	1045	S3	112	44.8552	1.05197	0.299642	853	897.333	Red	1.20828	0.104538	853	1030.67	Red	1.16764	0.0333991	853	996	Red
386009699	YP_005927976.1	PPUBIRD1_0061	Cytoplasmic	COG1155	Central metabolism	protein AtpA	5.37584	55300.6	319	316	301	217	263	219	233	231	264	293	357	320	12.64	13.1644	17.5405	16.9257	60.2706	1862.87	54.8638	31	316	C2	33	9.07986	-1.33761	0.00392437	313	234	Blue	-1.28454	0.00225967	313	243.667	Blue	1.03621	0.294929	313	324.333	Red
386013910	YP_005932187.1	PPUBIRD1_4409	Cytoplasmic	COG2123	Translation and transcription	Polyribonucleotide nucleotidyltransferase	5.11437	74910.8	342	373	367	398	448	435	308	388	283	331	369	385	17.1003	13.0689	14.4839	14.4438	59.097	2241.92	73.7518	41	435	S3	45	11.8559	1.18341	0.0100539	361.667	428	Red	-1.10489	0.178834	361.667	327.333	Red	1.00276	0.479868	361.667	362.667	Red
386014571	YP_005932848.1	PPUBIRD1_5096	Cytoplasmic	COG0251	Translation and transcription	Endoribonuclease	5.15153	13499	48	55	41	41	52	43	89	86	50	44	59	41	10.0748	16.6679	10.6675	10.6675	48.0777	698.02	93.6508	10	86	GB2	10	43.8062	-1.05755	0.319746	49	46.3333	Red	1.55102	0.0547955	49	76	Green	1	0.5	49	49	Red
386013236	YP_005931513.1	PPUBIRD1_3719	Cytoplasmic	COG1098	Translation and transcription	Ribonuclease	5.02926	121536	313	303	308	336	316	394	410	354	421	397	351	355	8.60653	9.75022	9.07552	7.60271	35.035	2547.82	51.0502	43	394	S3	48	3.97817	1.13161	0.0797588	309	349.667	Red	1.28155	0.00710786	309	396	Blue	1.1931	0.00820232	309	368.667	Red
386013026	YP_005931303.1	PPUBIRD1_3505	Cytoplasmic	COG0057	Central metabolism	Gap_2	6.90612	52372.2	143	151	152	106	131	95	146	181	175	150	163	144	6.33925	9.58525	8.72601	8.51598	33.1665	1407.02	75.1037	24	175	GB3	28	6.85263	-1.3403	0.0130673	149.667	111.667	Blue	1.12472	0.0850866	149.667	168.333	Red	1.0245	0.29559	149.667	153.333	Red
386010851	YP_005929128.1	PPUBIRD1_1242	Outer Membrane	-	-	OprD	4.87658	46126.6	110	106	97	62	76	53	28	32	69	106	133	100	4.14077	2.79665	7.34933	6.78567	21.0724	834.41	54.3326	14	100	B3	16	2.21068	-1.62887	0.00310692	105.333	64.6667	Blue	-2.39394	0.0053784	105.333	44	Blue	1.08228	0.23463	105.333	114	Red
386014246	YP_005932523.1	PPUBIRD1_4761	Cytoplasmic	COG0499	Central metabolism	adenosylhomocysteinase	5.41811	51428.2	81	91	88	54	85	65	64	60	87	86	96	88	3.9667	4.10281	5.25004	5.05559	18.3751	952.36	55.0107	16	65	S3	19	2.36471	-1.27053	0.0610845	87.6667	69	Green	-1.22897	0.0705142	87.6667	71.3333	Red	1.03802	0.238626	87.6667	91	Red
386011320	YP_005929597.1	PPUBIRD1_1726	Unknown (This protein may have multiple localization sites)	COG3383	Function unknown	NADH-quinone oxidoreductase subunit G	5.73345	97480.1	155	148	159	157	192	193	180	167	175	150	189	168	5.56011	5.35494	5.20106	4.73943	20.8555	2384.57	68.8053	45	180	GB1	46	5.5435	1.17204	0.0476855	155	181.667	Red	1.12903	0.00788676	155	175	Red	1.09677	0.134872	155	170	Red
386013498	YP_005931775.1	PPUBIRD1_3987	Cytoplasmic	COG0468	DNA replication, recombination and repair	recombinase A	5.49969	37521.5	59	55	49	63	66	57	45	45	48	57	62	57	4.95716	3.6779	4.69065	4.34418	17.6699	555.11	47.8873	10	57	B1	12	1.65162	1.13855	0.0614197	55.3333	63	Red	-1.1773	0.0267235	55.3333	47	Red	1.07831	0.132732	55.3333	59.6667	Red
386014487	YP_005932764.1	PPUBIRD1_5011	Cytoplasmic	COG0526	Translation and transcription	hypothetical protein PPUBIRD1_5011	5.01689	11737	13	16	16	13	16	12	34	31	15	16	19	14	3.49323	6.81606	4.17484	3.83404	18.3182	501.23	89.9083	8	34	GB1	9	18.4218	-1.09091	0.220912	16	14.6667	Red	1.72917	0.0614452	16	27.6667	Green	1.08333	0.245884	16	17.3333	Red
386014357	YP_005932634.1	PPUBIRD1_4876	Cytoplasmic	COG0254	Translation and transcription	protein RpmE	9.04629	7838.88	8	11	13	7	8	5	21	17	12	8	13	11	2.55138	6.37846	4.08221	4.08221	17.0943	228.95	83.0986	6	21	GB1	6	25.8808	-1.52174	0.0391124	11.6667	7.66667	Blue	1.51429	0.0572386	11.6667	17.6667	Green	1	0.5	11.6667	11.6667	Red
386013361	YP_005931638.1	PPUBIRD1_3846	Cytoplasmic	COG0188	DNA replication, recombination and repair	DNA gyrase subunit A	4.99251	101467	99	113	118	119	109	134	89	86	117	124	131	104	3.56767	2.87779	3.53811	3.2523	13.2359	2101.38	54.5158	40	134	S3	42	3.2145	1.0961	0.155975	111	121.667	Red	-1.12881	0.164253	111	98.3333	Red	1.08709	0.191815	111	120.667	Red
386010578	YP_005928855.1	PPUBIRD1_0966	Periplasmic	COG0605	Central metabolism	Superoxide dismutase	5.55802	21938.7	18	26	19	17	23	16	39	44	30	23	26	22	2.55256	5.15071	3.23628	2.87163	13.8112	340.66	41.4141	6	30	GB3	6	2.53708	-1.11864	0.26125	22	19.6667	Red	1.75758	0.0128282	22	38.6667	Blue	1.12121	0.196564	22	24.6667	Red
386012987	YP_005931264.1	PPUBIRD1_3464	Cytoplasmic	COG0589	Signal transduction mechanisms	Universal stress protein	5.87571	31380.2	25	31	19	27	28	25	2	3	33	35	32	30	2.54938	1.21096	3.09113	2.39005	9.24151	489.28	49.8258	11	31	C2	11	2.49805	1.0641	0.332647	26	27.6667	Red	-1.90244	0.157502	26	13.6667	Green	1.28205	0.0613247	26	33.3333	Red
386010101	YP_005928378.1	PPUBIRD1_0479	Cytoplasmic	COG0250	Translation and transcription	protein NusG	5.23782	17830.2	13	16	15	10	10	12	18	17	19	18	21	14	1.79471	3.02857	2.97248	2.46772	10.2635	341.84	63.522	6	18	B1	7	1.93819	-1.34286	0.0111971	15.6667	11.6667	Blue	1.21277	0.0170547	15.6667	19	Red	1.19149	0.123182	15.6667	18.6667	Red
386013532	YP_005931809.1	PPUBIRD1_4021	Cytoplasmic	COG0233	Translation and transcription	Frr	7.87648	20139.7	20	19	16	15	16	16	32	23	20	19	20	17	2.3337	3.72399	2.78058	2.73093	11.5692	376.28	47.5676	7	32	GB1	7	3.5113	-1.16	0.0496503	19.3333	16.6667	Red	1.34483	0.0771364	19.3333	26	Green	1.01724	0.41701	19.3333	19.6667	Red
386013152	YP_005931429.1	PPUBIRD1_3634	Cytoplasmic	COG0308	Central metabolism	PepN	5.03376	99453.6	89	83	89	123	120	149	81	76	78	79	97	91	3.94154	2.36291	2.68467	2.62434	11.6135	1482.45	54.9153	29	149	S3	37	1.9873	1.49621	0.00488729	88	131.667	Blue	-1.10924	0.0123825	88	79.3333	Red	1.02273	0.370761	88	90	Red
386009702	YP_005927979.1	PPUBIRD1_0064	Cytoplasmic Membrane	COG0356	Central metabolism	AtpB_2	6.16876	31691.8	23	21	23	16	23	26	20	21	17	27	32	19	2.051	1.83013	2.4612	2.11411	8.45645	201.16	21.4533	3	32	B2	3	0.424931	-1.02941	0.418493	23.3333	22.6667	Red	-1.14754	0.0472232	23.3333	20.3333	Red	1.15714	0.197094	23.3333	27	Red
386013188	YP_005931465.1	PPUBIRD1_3670	Cytoplasmic	COG0367	Central metabolism	protein PurF	6.03565	55365.4	36	42	44	23	31	27	50	47	42	48	46	39	1.46301	2.51059	2.40222	2.20354	8.57937	689.81	41.1178	13	48	B1	15	1.16015	-1.4881	0.00742652	41.6667	28	Blue	1.136	0.0829942	41.6667	47.3333	Red	1.088	0.185162	41.6667	45.3333	Red
386010435	YP_005928712.1	PPUBIRD1_0821	Cytoplasmic	COG1047	Translation and transcription	SlyD protein	4.5186	17195.5	15	11	10	9	21	10	17	20	16	12	17	11	2.32619	3.08221	2.32619	2.09357	9.82817	297.53	63.9752	4	16	GB3	4	2.58614	1.10256	0.381673	13	14.3333	Red	1.4359	0.0217197	13	18.6667	Blue	1.10256	0.304327	13	14.3333	Red
386012842	YP_005931119.1	PPUBIRD1_3316	Cytoplasmic	COG3749	Function unknown	hypothetical protein PPUBIRD1_3316	5.07736	19064.5	11	13	11	7	11	8	19	16	14	15	17	11	1.36379	2.57022	2.2555	1.83587	8.02538	320.59	79.878	7	19	GB1	7	3.24469	-1.31034	0.0472232	12.6667	9.66667	Green	1.36842	0.021639	12.6667	17.3333	Blue	1.21053	0.1151	12.6667	15.3333	Red
386012688	YP_005930965.1	PPUBIRD1_3155	Cytoplasmic	COG0520	Translation and transcription	O-acetylhomoserine aminocarboxypropyltransferase	5.9278	45279.3	29	35	30	47	54	69	46	41	42	30	37	34	3.75447	2.84898	2.2306	2.076	10.9101	554.97	59.0588	12	69	S3	12	1.40137	1.78351	0.0099444	32.3333	57.6667	Blue	1.36082	0.00415878	32.3333	44	Blue	1.07216	0.221884	32.3333	34.6667	Red
386011398	YP_005929675.1	PPUBIRD1_1807	Cytoplasmic	COG0361	Translation and transcription	translation initiation factor IF-1	9.15414	8297.27	5	7	2	5	4	4	9	11	6	6	8	3	1.56678	3.13356	2.04887	1.6873	8.43651	188.17	69.4444	4	11	GB2	5	5.55217	-1.0625	0.41701	5.66667	5.33333	Red	1.70588	0.061715	5.66667	9.66667	Green	1.17647	0.325979	5.66667	6.66667	Red
386013750	YP_005932027.1	PPUBIRD1_4245	Cytoplasmic Membrane	COG0723	Central metabolism	PetA	6.89626	20841.8	13	14	10	8	11	10	9	10	17	14	19	9	1.39144	1.7273	2.01518	1.77528	6.9092	287.39	43.6548	7	19	B2	7	1.533	-1.25	0.0740741	13.3333	10.6667	Red	-1.02564	0.455312	13.3333	13	Red	1.125	0.311134	13.3333	15	Red
386009700	YP_005927977.1	PPUBIRD1_0062	Cytoplasmic	COG0712	Central metabolism	AtpH	5.57468	19185.1	14	10	6	3	6	5	13	15	14	14	17	5	0.729734	2.1892	1.87646	1.56372	6.35911	307.78	52.2472	6	14	GB3	6	2.15866	-1.94118	0.0485838	11	5.66667	Green	1.36364	0.0840943	11	15	Green	1.18182	0.332369	11	13	Red
386009761	YP_005928038.1	PPUBIRD1_0124	Cytoplasmic	COG0339	Central metabolism	OpdA	5.16692	75574.8	46	38	32	27	32	52	51	53	40	47	38	45	1.46874	1.9054	1.72015	1.5349	6.6292	1242.14	43.1918	20	51	GB1	25	1.7737	-1.04386	0.428278	39.6667	38	Red	1.23529	0.0891941	39.6667	49	Red	1.11765	0.196876	39.6667	44.3333	Red
386010336	YP_005928613.1	PPUBIRD1_0721	Cytoplasmic	COG1750	Function unknown	ATP-dependent protease	4.79745	89621.7	43	44	42	74	90	92	63	54	29	48	52	52	2.85645	1.62907	1.69602	1.43938	7.62092	1547.91	52.4631	27	92	S3	30	1.86581	1.96212	0.000892005	44	86.3333	Blue	1.12879	0.303842	44	49.6667	Red	1.17424	0.00309227	44	51.6667	Red
386013716	YP_005931993.1	PPUBIRD1_4210	Cytoplasmic	COG1666	Function unknown	hypothetical protein PPUBIRD1_4210	6.65315	18549.8	6	8	9	7	10	9	14	17	10	9	16	6	1.40163	2.21026	1.67117	1.2399	6.52297	324.78	46.5839	6	17	GB2	6	2.78352	1.11538	0.233802	8.66667	9.66667	Red	1.69231	0.0266691	8.66667	14.6667	Blue	1.30769	0.218487	8.66667	11.3333	Red
386012447	YP_005930724.1	PPUBIRD1_2907	Cytoplasmic	COG2130	Function unknown	Alcohol dehydrogenase, zinc-containing	5.45568	36720.7	16	19	20	33	38	36	12	8	20	17	20	24	2.91389	1.0893	1.66119	1.49779	7.16217	549.7	57.0588	10	38	S2	10	1.51279	1.89655	0.000388954	19.3333	36.6667	Blue	-1.34884	0.125408	19.3333	14.3333	Green	1.10345	0.221969	19.3333	21.3333	Red
386009643	YP_005927920.1	PPUBIRD1_0004	Unknown	COG0041	Central metabolism	Phosphoribosylaminoimidazole carboxylase, catalytic subunit	5.89902	16932.8	8	7	5	5	6	4	21	18	11	10	13	4	0.885855	2.95285	1.59454	1.18114	6.61438	450.3	92.638	9	21	GB1	9	5.95453	-1.27778	0.0945018	7.66667	6	Red	2.30435	0.0159124	7.66667	17.6667	Blue	1.30435	0.224928	7.66667	10	Red
386011397	YP_005929674.1	PPUBIRD1_1806	Cytoplasmic	COG1221	Translation and transcription	protein ClpA	5.59278	83259.6	34	49	41	66	60	71	22	32	7	39	45	44	2.36609	0.732649	1.53736	1.48932	6.12542	1176.47	39.5503	24	71	S3	25	1.52466	1.5748	0.0052997	42.3333	66.6667	Blue	-1.98438	0.0340126	42.3333	21.3333	Green	1.0315	0.395665	42.3333	43.6667	Red
386012815	YP_005931092.1	PPUBIRD1_3288	Periplasmic	-	-	hypothetical protein PPUBIRD1_3288	6.62917	19274.4	7	10	7	9	11	12	4	7	10	9	12	8	1.66023	1.08953	1.50459	1.24518	5.49953	136.67	28.9617	3	12	S3	4	0.771659	1.2963	0.0580583	9	11.6667	Green	-1.125	0.321665	9	8	Red	1.18519	0.173245	9	10.6667	Red
386009738	YP_005928015.1	PPUBIRD1_0101	Cytoplasmic	COG1062	Central metabolism	Alcohol dehydrogenase	7.69895	34272.9	14	12	13	18	17	14	5	5	20	18	16	12	1.4297	0.875327	1.34217	1.13793	4.78512	384.4	56.3077	9	17	S2	9	1.27299	1.2381	0.0333833	14	17.3333	Red	-1.27273	0.29162	14	11	Red	1.16667	0.138535	14	16.3333	Red
386014419	YP_005932696.1	PPUBIRD1_4941	Unknown	COG0120	Central metabolism	RpiA	5.11862	23481.4	10	8	9	10	10	7	13	11	11	7	11	13	1.14984	1.49054	1.32019	1.14984	5.11042	247.59	31.6964	4	13	GB1	4	0.80665	1	0.5	10	10	Red	1.26667	0.0195103	10	12.6667	Blue	1.13333	0.256113	10	11.3333	Red
386013526	YP_005931803.1	PPUBIRD1_4015	Unknown (This protein may have multiple localization sites)	COG2825	Cell envelope biogenesis, outer membrane	Outer membrane chaperone Skp (OmpH)	9.39572	18797.1	7	8	6	2	5	2	15	12	11	9	9	5	0.478797	2.02159	1.22359	1.11719	4.84117	369.41	35.3293	7	15	GB1	7	2.22045	-2	0.0128607	8	4	Blue	1.70833	0.00657904	8	13.6667	Blue	1.08333	0.33509	8	8.66667	Red
386010852	YP_005929129.1	PPUBIRD1_1244	Unknown	COG0537	Central metabolism	Histidine triad (HIT) protein	5.05676	15616	5	5	6	6	5	6	12	11	6	6	7	6	1.08862	1.85706	1.2167	1.02459	5.18697	256.72	56.1151	6	11	GB2	7	2.39519	1.05263	0.259259	6.33333	6.66667	Red	1.68421	0.0415564	6.33333	10.6667	Green	1.15789	0.0505958	6.33333	7.33333	Red
386013928	YP_005932205.1	PPUBIRD1_4427	Cytoplasmic	COG0289	Central metabolism	Dihydrodipicolinate reductase	5.67916	28395.8	8	10	10	12	14	14	3	6	15	14	9	11	1.40866	0.845194	1.19736	0.98606	4.43727	391.2	47.5655	7	12	S1	8	0.993934	1.3871	0.0066178	10.3333	14.3333	Blue	-1.14815	0.367267	10.3333	9	Red	1.19355	0.139541	10.3333	12.3333	Red
386013412	YP_005931689.1	PPUBIRD1_3898	Cytoplasmic Membrane	COG0793	Cell envelope biogenesis, outer membrane	hypothetical protein PPUBIRD1_3898	6.58542	79046.6	24	30	27	44	35	47	31	41	9	31	29	29	1.594	1.02471	1.12592	1.02471	4.76934	876.61	33.3807	18	44	S1	20	0.985852	1.53571	0.00997354	28	43	Blue	1	0.5	28	28	Red	1.09524	0.112061	28	30.6667	Red
386009777	YP_005928054.1	PPUBIRD1_0140	Cytoplasmic Membrane	COG1464	Central metabolism	NLPA lipoprotein	6.92269	27720.9	10	13	8	12	13	16	12	6	11	13	9	9	1.47903	1.04614	1.11829	1.11829	4.76174	285.08	32.4219	6	13	C2	7	1.47913	1.29412	0.0759173	11.3333	14.6667	Green	-1.0625	0.395665	11.3333	10.6667	Red	1	0.5	11.3333	11.3333	Red
386011186	YP_005929463.1	PPUBIRD1_1588	Unknown	COG0718	Function unknown	hypothetical protein PPUBIRD1_1588	4.93066	12027.8	4	2	5	4	3	3	11	6	4	5	5	3	0.831406	1.74595	1.08083	0.914547	4.57274	113.88	64.8649	3	11	GB1	3	2.79633	-1.07692	0.370761	4.66667	4.33333	Red	1.71429	0.107192	4.66667	8	Green	1.14286	0.289508	4.66667	5.33333	Red
386013036	YP_005931313.1	PPUBIRD1_3515	Cytoplasmic	COG0551	DNA replication, recombination and repair	TopA protein	8.13354	97198.1	20	20	38	31	24	45	38	24	44	40	33	27	1.02883	1.09056	1.02883	0.802485	3.95069	881.77	38.8953	20	44	GB3	24	0.856077	1.2716	0.221149	27	34.3333	Red	1.34568	0.16523	27	36.3333	Green	1.2716	0.179374	27	34.3333	Red
386009792	YP_005928069.1	PPUBIRD1_0155	Periplasmic	COG1651	Translation and transcription	DsbA family thiol:disulfide interchange protein	6.30438	23061.8	7	6	5	6	7	6	14	12	8	8	9	6	0.823873	1.4743	0.99732	0.780511	4.076	231.6	34.2857	5	14	GB1	5	1.06041	1.04762	0.321665	7	7.33333	Red	1.7619	0.0226501	7	12.3333	Blue	1.2381	0.0945018	7	8.66667	Red
386011113	YP_005929390.1	PPUBIRD1_1513	Cytoplasmic	COG2972	Signal transduction mechanisms	chemotaxis protein CheA	4.67088	79612.9	27	22	17	24	18	31	8	12	5	21	25	29	0.916936	0.314019	0.942058	0.829011	3.00202	540.57	30.3882	11	29	B3	16	0.652069	1.10145	0.324081	23	25.3333	Red	-2.46429	0.00896517	23	9.33333	Blue	1.13043	0.231302	23	26	Red
386009845	YP_005928122.1	PPUBIRD1_0210	Unknown	-	-	hypothetical protein PPUBIRD1_0210	4.66373	8675.46	3	2	2	4	6	5	5	3	3	3	5	0	1.72902	1.26794	0.922142	0.806874	4.72598	141.11	64.1975	3	6	S2	4	2.30571	1.8	0.00806504	3.33333	6	Orange	1.4	0.0740741	3.33333	4.66667	Green	1.1	0.41701	3.33333	3.66667	Red
386013533	YP_005931810.1	PPUBIRD1_4022	Cytoplasmic	COG1608	Function unknown	protein PyrH	5.86502	26466.6	6	7	10	2	3	3	4	4	7	9	8	7	0.302268	0.566753	0.906805	0.869021	2.64485	262.24	40.4858	6	9	B1	6	0.881778	-2.36364	0.00800548	8.66667	3.66667	Blue	-1.44444	0.0816395	8.66667	6	Green	1.03846	0.407451	8.66667	9	Red
386009822	YP_005928099.1	PPUBIRD1_0186	Cytoplasmic Membrane	COG0686	Central metabolism	Nicotinamide nucleotide transhydrogenase subunit alpha 1	5.64553	38896.3	10	8	13	7	8	8	1	1	10	10	14	11	0.591316	0.308513	0.899828	0.796991	2.59665	200.96	24.3968	5	10	GB3	7	0.436963	-1.30769	0.0740741	11.3333	8.66667	Green	-2.26667	0.0651194	11.3333	5	Green	1.11765	0.259259	11.3333	12.6667	Red
386014464	YP_005932741.1	PPUBIRD1_4988	Unknown	COG0509	Central metabolism	Glycine cleavage system H protein 2	4.07016	13456.7	4	3	4	4	4	4	11	11	4	3	5	4	0.89175	1.93213	0.89175	0.817438	4.53306	128.85	32.2835	3	11	GB2	3	1.71996	1.07143	0.18695	4.66667	5	Red	2.07143	0.0505958	4.66667	9.66667	Green	1.07143	0.321665	4.66667	5	Red
386011811	YP_005930088.1	PPUBIRD1_2247	Cytoplasmic	COG3967	Cell envelope biogenesis, outer membrane	short-chain dehydrogenase	9.13482	33093.4	8	10	4	4	8	7	5	6	10	12	12	3	0.574133	0.634568	0.815874	0.664786	2.68936	287.9	29.2605	6	12	B1	7	0.810283	-1.13636	0.331902	8.33333	7.33333	Red	-1.04167	0.446655	8.33333	8	Red	1.2	0.328502	8.33333	10	Red
386010179	YP_005928456.1	PPUBIRD1_0559	Cytoplasmic	COG0781	Translation and transcription	protein NusB	6.11003	18636.8	4	5	3	4	4	4	12	15	5	4	5	6	0.643889	1.71704	0.804861	0.643889	3.80968	232.25	33.1325	4	15	GB2	6	1.09437	1	0.5	5	5	Red	2.33333	0.045883	5	11.6667	Green	1.2	0.143932	5	6	Red
386014370	YP_005932647.1	PPUBIRD1_4889	Cytoplasmic	COG0127	Central metabolism	nucleoside-triphosphatase	5.66081	21158.8	6	5	6	3	5	6	8	10	9	6	8	3	0.661662	1.27606	0.803446	0.803446	3.54462	241.98	34.5178	3	8	B2	3	0.922944	-1.17647	0.174321	6.66667	5.66667	Red	1.5	0.00374522	6.66667	10	Blue	1	0.5	6.66667	6.66667	Red
386010410	YP_005928687.1	PPUBIRD1_0796	Cytoplasmic	-	-	hypothetical protein PPUBIRD1_0796	4.96884	10957.6	2	2	2	2	2	2	9	7	2	2	4	2	0.547566	1.6427	0.730088	0.547566	3.46792	177.29	54.1667	4	7	GB2	4	2.37194	1	0.5	3	3	Red	2.33333	0.0635232	3	7	Green	1.22222	0.18695	3	3.66667	Red
386014388	YP_005932665.1	PPUBIRD1_4908	Cytoplasmic	COG2897	Central metabolism	rhodanese domain-containing protein	5.4796	30800.7	8	9	5	8	8	8	0	2	7	9	6	7	0.779202	0.292201	0.714269	0.714269	2.49994	255.31	36.6197	5	8	S1	8	0.576223	1.08	0.304327	8.33333	9	Red	-2.08333	0.0728834	8.33333	4	Green	1	0.5	8.33333	8.33333	Red
386014082	YP_005932359.1	PPUBIRD1_4592	Cytoplasmic	COG0799	Function unknown	Iojap-like protein	5.5091	15606.8	4	3	4	2	2	2	5	6	6	4	5	2	0.384447	1.08927	0.704819	0.704819	2.88335	179.66	43.8849	4	6	GB2	4	1.01072	-1.55556	0.00374522	4.66667	3	Orange	1.42857	0.0066178	4.66667	6.66667	Orange	1	0.5	4.66667	4.66667	Red
386010594	YP_005928871.1	PPUBIRD1_0982	Cytoplasmic	COG0154	Translation and transcription	protein GatA	5.8868	51502.2	12	10	7	13	13	14	10	7	10	10	15	11	0.776666	0.52425	0.699	0.563083	2.563	468.6	30.8489	8	14	S3	12	0.554595	1.34375	0.0348579	10.6667	14.3333	Blue	-1.06667	0.362329	10.6667	10	Red	1.21875	0.16523	10.6667	13	Red
386011688	YP_005929965.1	PPUBIRD1_2120	Unknown	COG4735	Function unknown	hypothetical protein PPUBIRD1_2120	6.60576	28891	5	8	6	4	4	4	7	6	8	5	8	7	0.415355	0.726871	0.692258	0.657645	2.49213	183.49	24.5421	4	8	C2	4	0.622189	-1.46667	0.0286176	7.33333	5	Blue	1.09091	0.280719	7.33333	8	Red	1.04545	0.401241	7.33333	7.66667	Red
386013736	YP_005932013.1	PPUBIRD1_4231	Cytoplasmic	COG0285	Central metabolism	protein MurE	5.33346	53582.7	10	13	11	6	11	8	5	9	8	10	14	13	0.466569	0.41058	0.690522	0.634533	2.2022	187.38	10.6855	4	13	B3	4	0.303549	-1.32143	0.0761587	12.3333	9.33333	Green	-1.48	0.0275203	12.3333	8.33333	Blue	1.08108	0.26954	12.3333	13.3333	Red
386009734	YP_005928011.1	PPUBIRD1_0097	Cytoplasmic	COG0242	Translation and transcription	hypothetical protein PPUBIRD1_0097	5.26338	19397.9	3	6	4	4	3	6	11	12	6	5	5	3	0.670176	1.49501	0.670176	0.670176	3.50554	246.51	59.5238	5	12	GB2	5	1.03601	1	0.5	5.33333	5.33333	Red	2	0.0301653	5.33333	10.6667	Blue	1	0.5	5.33333	5.33333	Red
386009788	YP_005928065.1	PPUBIRD1_0151	Cytoplasmic	COG0349	Translation and transcription	protein PolA	5.1842	99509.7	20	17	20	27	24	29	26	22	40	28	22	13	0.803942	0.884336	0.633104	0.572809	2.89419	1075.61	30.0546	16	40	GB3	22	0.727337	1.38333	0.00609483	20	27.6667	Blue	1.51667	0.0679945	20	30.3333	Green	1.1	0.338934	20	22	Red
386010549	YP_005928826.1	PPUBIRD1_0937	Periplasmic	COG2968	Function unknown	hypothetical protein PPUBIRD1_0937	7.73534	25618.1	5	5	6	6	8	6	0	0	8	7	6	3	0.780698	0.312279	0.624558	0.624558	2.34209	140.72	21.4286	3	6	S1	4	0.545859	1.21053	0.0740741	6.33333	7.66667	Red	-1.72727	0.188615	6.33333	3.66667	Green	1	0.5	6.33333	6.33333	Red
386014374	YP_005932651.1	PPUBIRD1_4893	Cytoplasmic	COG2022	Central metabolism	protein ThiG	5.73836	28899	8	6	4	8	7	6	4	1	7	7	6	5	0.726668	0.415239	0.622858	0.622858	2.38762	207.11	27.4074	4	8	C1	5	0.622189	1.14286	0.240909	7	8	Red	-1.4	0.195538	7	5	Green	1	0.5	7	7	Red
386013894	YP_005932171.1	PPUBIRD1_4393	Cytoplasmic	COG1734	Signal transduction mechanisms	C4-type zinc finger DksA/TraR family protein	5.6032	17120.6	2	4	2	2	2	3	7	5	2	4	3	3	0.408865	0.81773	0.584093	0.467275	2.27796	98.01	37.8378	3	7	GB1	3	0.614303	-1.1	0.338934	3.66667	3.33333	Red	1.54545	0.139541	3.66667	5.66667	Green	1.18182	0.210824	3.66667	4.33333	Red
386013593	YP_005931870.1	PPUBIRD1_4083	Cytoplasmic	COG4681	Function unknown	YaeQ family protein	5.05078	20653.5	2	4	3	3	2	3	2	3	4	4	4	4	0.387344	0.435762	0.581016	0.435762	1.83988	110.49	18.8889	2	3	GB2	2	0.305916	-1.09091	0.321665	4	3.66667	Red	1	0.5	4	4	Red	1.25	0.0791512	4	5	Red
386013372	YP_005931649.1	PPUBIRD1_3857	Unknown	COG3184	Function unknown	hypothetical protein PPUBIRD1_3857	9.51789	18947	5	3	3	0	4	4	6	5	5	4	3	4	0.42223	0.84446	0.580566	0.580566	2.42782	195.61	37.3563	4	6	GB1	5	0.788712	-1.27273	0.26954	4.66667	3.66667	Red	1.35714	0.0445047	4.66667	6.33333	Green	1	0.5	4.66667	4.66667	Red
386009999	YP_005928276.1	PPUBIRD1_0374	Cytoplasmic	COG1391	Translation and transcription	protein GlnE	5.40216	109379	22	15	22	33	25	39	20	13	28	29	16	18	0.886821	0.557692	0.575976	0.539407	2.5599	933.87	33.9816	19	39	S3	23	0.688497	1.6129	0.0268411	20.6667	33.3333	Blue	1.03226	0.449397	20.6667	21.3333	Red	1.06452	0.394641	20.6667	22	Red
386010778	YP_005929055.1	PPUBIRD1_1168	Outer Membrane	COG1360	Cell motility and secretion	OmpA/MotB domain-containing protein	4.7587	24619.1	5	4	4	4	4	5	1	0	8	5	6	3	0.528045	0.36557	0.568664	0.528045	1.99032	105.82	9.62343	2	4	S1	3	0.253962	1	0.5	5.33333	5.33333	Red	-1.33333	0.313597	5.33333	4	Red	1.0625	0.370761	5.33333	5.66667	Red
386010616	YP_005928893.1	PPUBIRD1_1006	Cytoplasmic	COG4778	Central metabolism	ABC transporter	6.50639	26549.1	7	2	4	0	0	0	6	7	2	6	7	2	0	0.564991	0.564991	0.489659	1.61964	206.4	21.1618	3	6	B1	3	0.521625	-5.33333	0.020321	5.33333	1	Orange	1.125	0.383822	5.33333	6	Red	1.125	0.383822	5.33333	6	Red
386010133	YP_005928410.1	PPUBIRD1_0511	Cytoplasmic Membrane	COG0201	Intracellular trafficking, secretion and vesicular transport	SecY protein	9.81831	46522.7	7	3	10	0	5	15	13	6	6	11	9	6	0.429898	0.537372	0.558867	0.429898	1.95604	164.82	17.0163	5	13	GB1	5	0.440401	1	0.5	7.66667	7.66667	Red	1.21739	0.309191	7.66667	9.33333	Red	1.26087	0.233802	7.66667	9.66667	Red
386014579	YP_005932856.1	PPUBIRD1_5104	Cytoplasmic	COG2606	Function unknown	Putative signal transduction protein	5.65984	51770.3	11	7	6	7	6	11	6	4	9	9	10	8	0.463586	0.367006	0.521535	0.463586	1.81571	52.23	7.49465	2	10	B2	2	0.11584	1	0.5	9	9	Red	-1.22727	0.236714	9	7.33333	Red	1.11111	0.286696	9	10	Red
386011255	YP_005929532.1	PPUBIRD1_1659	Cytoplasmic Membrane	COG2009	Central metabolism	SdhC	9.72175	13803.8	3	2	2	2	2	1	4	5	2	2	3	2	0.362219	0.796881	0.507106	0.507106	2.17331	42.24	14.8438	2	5	GB2	2	0.798295	-1.25	0.1151	3.33333	2.66667	Red	1.4	0.1151	3.33333	4.66667	Green	1	0.5	3.33333	3.33333	Red
386014184	YP_005932461.1	PPUBIRD1_4698	Periplasmic	COG3009	Function unknown	hypothetical protein PPUBIRD1_4698	8.45221	27320.1	2	5	2	0	2	2	0	0	4	6	4	3	0.146412	0.146412	0.47584	0.329427	1.09809	161.88	14.741	2	6	B1	2	0.358248	-1.71429	0.118898	4	2.33333	Green	-1.71429	0.18695	4	2.33333	Green	1.33333	0.18695	4	5.33333	Red
386013746	YP_005932023.1	PPUBIRD1_4241	Unknown	COG2969	Function unknown	SspB	4.26512	15516.5	2	2	2	1	3	2	2	3	2	3	2	2	0.386686	0.451134	0.451134	0.386686	1.67564	75.48	30.7692	2	3	B1	2	0.421345	1	0.5	3	3	Red	1.11111	0.18695	3	3.33333	Red	1.11111	0.18695	3	3.33333	Red
386014339	YP_005932616.1	PPUBIRD1_4858	Cytoplasmic	COG0526	Translation and transcription	Thioredoxin	8.52939	15816.2	1	2	2	0	2	2	1	0	3	2	2	3	0.252906	0.252906	0.442585	0.316132	1.26453	55.67	22.9167	2	3	B3	3	0.411458	-1.14286	0.338934	2.66667	2.33333	Red	-1.14286	0.370761	2.66667	2.33333	Red	1.25	0.1151	2.66667	3.33333	Red
386013770	YP_005932047.1	PPUBIRD1_4266	Cytoplasmic	COG1204	Function unknown	RhlB	8.24615	53150.7	6	9	5	4	6	4	3	10	6	9	7	7	0.263402	0.357474	0.432732	0.376288	1.4299	71.53	4.375	2	10	GB2	2	0.173934	-1.35294	0.109653	7.66667	5.66667	Green	-1.04545	0.447187	7.66667	7.33333	Red	1.13043	0.253579	7.66667	8.66667	Red
386014164	YP_005932441.1	PPUBIRD1_4678	Cytoplasmic	COG0330	Translation and transcription	protein HflC	9.25311	32982.1	4	5	3	4	5	4	2	1	7	9	5	0	0.394153	0.303195	0.424472	0.363833	1.48565	177.18	17.301	4	7	GB3	7	0.405286	1.06667	0.321665	5	5.33333	Red	-1.15385	0.374434	5	4.33333	Red	1.13333	0.407451	5	5.66667	Red
386010624	YP_005928901.1	PPUBIRD1_1014	Unknown	COG2854	Central metabolism	Ttg2D	9.17459	23750.3	2	4	2	4	5	4	4	0	4	6	2	2	0.547362	0.336838	0.421048	0.336838	1.64209	175.58	16.7442	3	6	B1	5	0.421466	1.45455	0.0445047	3.66667	5.33333	Green	1	0.5	3.66667	3.66667	Red	1.18182	0.338934	3.66667	4.33333	Red
386013729	YP_005932006.1	PPUBIRD1_4224	Cytoplasmic	COG0026	Central metabolism	Ddl	4.88608	34051.5	4	4	2	6	5	4	1	0	8	6	3	5	0.44051	0.264306	0.411142	0.293673	1.40963	206.38	26.4151	3	6	S1	3	0.281322	1.38462	0.0658888	4.33333	6	Green	-1.08333	0.452149	4.33333	4	Red	1.30769	0.147128	4.33333	5.66667	Red
386014124	YP_005932401.1	PPUBIRD1_4635	Cytoplasmic	COG1076	Translation and transcription	curved DNA-binding protein	9.04378	34857.8	4	5	4	4	7	4	2	2	4	3	5	6	0.430319	0.229504	0.401631	0.372944	1.4344	110.26	15.674	3	6	B3	3	0.273482	1.125	0.280719	5.33333	6	Red	-1.45455	0.0445047	5.33333	3.66667	Green	1.0625	0.370761	5.33333	5.66667	Red
386014063	YP_005932340.1	PPUBIRD1_4572	Cytoplasmic Membrane	COG4536	Central metabolism	hypothetical protein PPUBIRD1_4572	4.93434	31374.2	3	2	4	4	9	6	1	3	2	4	5	3	0.605593	0.19124	0.38248	0.28686	1.46617	189.97	21.147	2	6	S3	2	0.195885	1.83333	0.049991	4	7.33333	Green	-1.33333	0.143932	4	3	Green	1.25	0.143932	4	5	Red
386012832	YP_005931109.1	PPUBIRD1_3305	Periplasmic	COG2847	Central metabolism	hypothetical protein PPUBIRD1_3305	6.35917	16840.6	2	2	2	0	1	2	4	6	2	2	2	2	0.178141	0.712562	0.356281	0.356281	1.60327	111.23	36.25	3	6	GB2	3	0.628854	-1.5	0.0791512	3	2	Green	1.66667	0.0791512	3	5	Green	1	0.5	3	3	Red
386013536	YP_005931813.1	PPUBIRD1_4025	Cytoplasmic	COG0006	Central metabolism	hypothetical protein PPUBIRD1_4025	6.12807	28937.7	2	2	3	3	4	3	0	0	4	7	1	2	0.34557	0.138228	0.34557	0.241899	1.07127	162.23	18.0769	4	7	B1	5	0.472588	1.3	0.0505958	3.33333	4.33333	Green	-1.42857	0.253579	3.33333	2.33333	Green	1.3	0.311979	3.33333	4.33333	Red
386012513	YP_005930790.1	PPUBIRD1_2973	Unknown	COG0450	Translation and transcription	Redoxin domain-containing protein	5.09224	17618.8	2	0	2	0	0	2	3	3	2	2	2	2	0.113515	0.45406	0.340545	0.22703	1.13515	131.87	25.9036	2	3	GB2	2	0.365645	-1.4	0.259259	2.33333	1.66667	Green	1.57143	0.0740741	2.33333	3.66667	Green	1.28571	0.18695	2.33333	3	Red
386011368	YP_005929645.1	PPUBIRD1_1777	Cytoplasmic	COG0287	Central metabolism	Gnd	6.01863	35384.9	3	3	3	11	15	11	1	1	5	5	2	5	1.04564	0.197824	0.339128	0.254346	1.83694	224.05	32.7217	6	11	S3	6	0.612196	3.33333	0.00109606	4	13.3333	Blue	-1.2	0.321665	4	3.33333	Red	1.25	0.18695	4	5	Red
386010434	YP_005928711.1	PPUBIRD1_0820	Cytoplasmic Membrane	COG0857	Function unknown	Pta	5.35892	74569.2	11	7	7	10	11	8	7	4	1	10	7	8	0.3889	0.160924	0.335259	0.335259	1.22034	275.49	13.2374	5	10	S1	7	0.258232	1.14286	0.22558	9.33333	10.6667	Red	-1.86667	0.0592324	9.33333	5	Green	1	0.5	9.33333	9.33333	Red
386011322	YP_005929599.1	PPUBIRD1_1728	Unknown (This protein may have multiple localization sites)	COG1905	Central metabolism	NADH dehydrogenase subunit E	4.71326	17914.9	2	2	2	2	2	2	6	5	2	2	2	2	0.334917	0.725654	0.334917	0.334917	1.73041	184.15	27.2727	3	6	GB1	3	0.582801	1	0.5	3	3	Red	1.77778	0.0620851	3	5.33333	Green	1	0.5	3	3	Red
386013984	YP_005932261.1	PPUBIRD1_4486	Periplasmic	-	-	Putative lipoprotein	8.66797	30254	3	2	2	2	2	2	2	2	2	4	2	4	0.198321	0.198321	0.330535	0.231375	0.958552	129.7	12.4113	2	4	B1	2	0.203519	-1.11111	0.18695	3.33333	3	Red	-1.11111	0.18695	3.33333	3	Red	1.3	0.125408	3.33333	4.33333	Red
386009740	YP_005928017.1	PPUBIRD1_0103	Cytoplasmic	COG0373	Central metabolism	AroE	5.11954	29245.1	4	0	2	3	3	1	0	0	4	5	4	0	0.239356	0.136775	0.307744	0.205163	0.889038	79.27	17.1533	2	5	B1	2	0.332512	1.11111	0.407451	3	3.33333	Red	-1.28571	0.362329	3	2.33333	Red	1.33333	0.314547	3	4	Red
386013256	YP_005931533.1	PPUBIRD1_3739	Cytoplasmic	COG2607	Function unknown	hypothetical protein PPUBIRD1_3739	5.8732	33592.5	3	3	4	4	4	4	4	3	3	4	2	4	0.357223	0.297686	0.297686	0.297686	1.25028	80.5	12.5424	2	4	B3	3	0.182211	1.15385	0.0580583	4.33333	5	Red	1	0.5	4.33333	4.33333	Red	1	0.5	4.33333	4.33333	Red
386014332	YP_005932609.1	PPUBIRD1_4851	Unknown	COG3226	Function unknown	Transcriptional regulator BetI	9.68678	24057.4	2	2	1	0	2	2	6	7	2	2	3	2	0.166269	0.623508	0.29097	0.207836	1.28858	180.39	16.9725	3	7	GB2	3	0.41482	-1.14286	0.338934	2.66667	2.33333	Red	2.25	0.049991	2.66667	6	Green	1.25	0.1151	2.66667	3.33333	Red
386013902	YP_005932179.1	PPUBIRD1_4401	Cytoplasmic	COG0414	Central metabolism	protein PanC	6.60586	31171.2	1	5	3	3	4	2	0	1	2	5	2	2	0.288728	0.0962426	0.288728	0.288728	0.962426	149.08	26.4808	3	5	B1	3	0.310208	1	0.5	4	4	Red	-2	0.0981306	4	2	Green	1	0.5	4	4	Red
386013343	YP_005931620.1	PPUBIRD1_3828	Cytoplasmic Membrane	COG1087	Cell envelope biogenesis, outer membrane	Polysaccharide biosynthesis protein CapD	6.55659	73651.9	11	2	4	1	4	4	6	7	4	7	7	7	0.122196	0.230815	0.285125	0.230815	0.868952	223.59	11.2952	5	7	B1	8	0.213734	-1.66667	0.20536	6.66667	4	Green	1	0.5	6.66667	6.66667	Red	1.2	0.325326	6.66667	8	Red
386011070	YP_005929347.1	PPUBIRD1_1470	Cytoplasmic	COG1067	Translation and transcription	FleQ	5.48763	55516.4	2	3	5	5	2	5	4	3	6	3	7	4	0.216152	0.234165	0.252178	0.180127	0.882622	98.5	13.8493	3	5	S1	5	0.165827	1.15385	0.321665	4.33333	5	Red	1.23077	0.233802	4.33333	5.33333	Red	1.30769	0.210824	4.33333	5.66667	Red
386013802	YP_005932079.1	PPUBIRD1_4298	Cytoplasmic	COG0111	Central metabolism	2-hydroxyacid dehydrogenase	6.46519	34853.3	2	0	4	7	7	8	0	2	4	0	4	3	0.631217	0.17215	0.200842	0.17215	1.17636	191.38	16.9753	3	7	S1	3	0.381736	2.77778	0.0056775	3	8.33333	Blue	1	0.5	3	3	Red	1.11111	0.425619	3	3.33333	Red
386014056	YP_005932333.1	PPUBIRD1_4565	Cytoplasmic	COG2240	Central metabolism	ThiD	5.13344	26066.3	1	2	1	2	2	2	0	1	3	3	2	0	0.230182	0.153455	0.191818	0.153455	0.72891	54.87	20.2479	2	3	B1	2	0.238878	1.28571	0.0580583	2.33333	3	Green	1	0.5	2.33333	2.33333	Red	1.14286	0.370761	2.33333	2.66667	Red
386011046	YP_005929323.1	PPUBIRD1_1445	Cytoplasmic	COG5581	Signal transduction mechanisms	type IV pilus assembly PilZ	6.1796	28428.3	1	3	1	2	0	2	0	0	1	1	2	2	0.140705	0.0351762	0.175881	0.175881	0.527642	108.51	11.336	2	3	C2	3	0.217051	-1.14286	0.370761	2.66667	2.33333	Red	-2	0.0740741	2.66667	1.33333	Green	1	0.5	2.66667	2.66667	Red
386011112	YP_005929389.1	PPUBIRD1_1512	Cytoplasmic	COG3143	Cell motility and secretion	chemotaxis protein CheZ	5.063	29488	1	2	2	3	1	1	0	1	4	4	1	0	0.16956	0.16956	0.16956	0.16956	0.678242	60.16	12.9771	2	3	S1	2	0.209226	1	0.5	2.66667	2.66667	Red	1	0.5	2.66667	2.66667	Red	1	0.5	2.66667	2.66667	Red
386013247	YP_005931524.1	PPUBIRD1_3730	Cytoplasmic Membrane	COG4133	Translation and transcription	ABC transporter ATP-binding protein	6.61389	34466.3	1	2	2	2	3	2	0	1	2	2	1	2	0.203097	0.0870415	0.145069	0.145069	0.580277	102.57	10.9677	2	3	S2	3	0.17726	1.25	0.1151	2.66667	3.33333	Red	-1.33333	0.18695	2.66667	2	Red	1	0.5	2.66667	2.66667	Red
386014570	YP_005932847.1	PPUBIRD1_5095	Cytoplasmic	COG2357	Function unknown	SpoT	9.00442	78540	3	5	2	10	6	9	1	3	0	5	1	5	0.318309	0.0509294	0.140056	0.127324	0.636618	181.287	12.6781	4	9	S3	4	0.199374	2.15385	0.0142301	4.33333	9.33333	Blue	-1.85714	0.092037	4.33333	2.33333	Green	1.07692	0.422507	4.33333	4.66667	Red
386013520	YP_005931797.1	PPUBIRD1_4009	Cytoplasmic	COG2176	DNA replication, recombination and repair	protein DnaE	5.41468	130841	4	4	6	5	4	7	6	4	10	6	5	7	0.122286	0.152857	0.137572	0.107	0.519715	187.67	6.0477	4	10	GB3	5	0.0916984	1.11765	0.289508	5.66667	6.33333	Red	1.35294	0.174321	5.66667	7.66667	Green	1.23529	0.102553	5.66667	7	Red
386013093	YP_005931370.1	PPUBIRD1_3573	Cytoplasmic	COG1806	Function unknown	Putative phosphotransferase	6.19054	30776.6	1	2	1	2	3	4	0	0	4	4	0	0	0.29243	0.129969	0.129969	0.129969	0.682337	103.88	15.8088	2	4	B1	2	0.199629	1.71429	0.0333833	2.33333	4	Orange	1	0.5	2.33333	2.33333	Red	1	0.5	2.33333	2.33333	Red
386010933	YP_005929210.1	PPUBIRD1_1326	Cytoplasmic	COG0714	Function unknown	AAA ATPase	5.68627	32138	1	2	0	3	3	4	0	0	2	2	1	1	0.311158	0.0622317	0.124463	0.0933475	0.591201	106.75	9.96441	2	4	S3	3	0.190872	2.16667	0.0124481	2	4.33333	Orange	-1.2	0.362329	2	1.66667	Red	1.16667	0.321665	2	2.33333	Red
386010504	YP_005928781.1	PPUBIRD1_0892	Unknown	COG1959	Translation and transcription	BadM/Rrf2 family transcriptional regulator	5.92545	16676.5	0	0	1	0	1	0	0	1	1	0	1	1	0.0599647	0.119929	0.119929	0.0599647	0.359788	81.03	14.3791	1	1	GB2	2	0.177799	1	0.5	1.33333	1.33333	Red	1.25	0.259259	1.33333	1.66667	Red	1.25	0.259259	1.33333	1.66667	Red
386010522	YP_005928799.1	PPUBIRD1_0910	Cytoplasmic	COG0815	Cell envelope biogenesis, outer membrane	nitrilase/cyanide hydratase and apolipoprotein N-acyltransferase	6.05963	29780.1	0	2	0	2	2	2	2	3	2	2	0	1	0.201477	0.235056	0.100738	0.067159	0.604431	77.44	11.7871	2	3	GB2	2	0.206742	1.8	0.0580583	1.66667	3	Green	2	0.0445047	1.66667	3.33333	Green	1.2	0.362329	1.66667	2	Red
386014368	YP_005932645.1	PPUBIRD1_4887	Cytoplasmic	COG4123	Function unknown	MetW	5.78053	23340.8	1	1	0	0	0	0	0	2	2	0	1	1	0	0.171374	0.085687	0.085687	0.342748	72.75	7.76699	1	2	GB2	2	0.126184	-1.66667	0.0580583	1.66667	1	Green	1.4	0.210824	1.66667	2.33333	Green	1	0.5	1.66667	1.66667	Red
386011371	YP_005929648.1	PPUBIRD1_1780	Unknown	COG3324	Function unknown	Glyoxalase/bleomycin resistance protein/dioxygenase	5.03529	12957.4	0	0	0	0	0	0	0	1	0	0	1	0	0	0.077176	0.077176	0	0.154352	33.55	25.4237	1	1	GB2	2	0.231363	1	0.5	1	1	Red	1.33333	0.18695	1	1.33333	Red	1.33333	0.18695	1	1.33333	Red
386011189	YP_005929466.1	PPUBIRD1_1591	Cytoplasmic	COG0664	Signal transduction mechanisms	Anr	6.13584	27203.9	0	1	0	1	0	0	1	2	0	1	0	1	0.0367594	0.110278	0.0735188	0.0367594	0.257316	102.13	6.55738	1	2	GB2	2	0.107901	1	0.5	1.33333	1.33333	Red	1.5	0.18695	1.33333	2	Green	1.25	0.259259	1.33333	1.66667	Red
386010506	YP_005928783.1	PPUBIRD1_0894	Cytoplasmic	COG0822	Central metabolism	IscU	5.40605	13847	0	0	0	0	0	0	8	7	0	0	1	0	0	1.08327	0.072218	0	1.15549	261.63	50.7812	4	7	GB2	4	1.65931	1	0.5	1	1	Red	6	0.0589407	1	6	Green	1.33333	0.18695	1	1.33333	Red
386014494	YP_005932771.1	PPUBIRD1_5018	Cytoplasmic	COG0782	Function unknown	Rnk	4.64747	14737.6	0	0	0	0	0	0	2	0	1	0	0	1	0	0.203561	0.0678536	0	0.271414	76.62	19.1176	2	2	GB1	4	0.446354	1	0.5	1	1	Red	2	0.0791512	1	2	Green	1.33333	0.18695	1	1.33333	Red
386010317	YP_005928594.1	PPUBIRD1_0701	Cytoplasmic	COG0646	Central metabolism	Homocysteine S-methyltransferase family protein	4.92555	31283.9	2	0	0	0	2	0	0	0	0	0	2	0	0.0639307	0	0.0639307	0.0639307	0.191792	36.93	10.5442	1	2	S2	2	0.196623	1	0.5	1.66667	1.66667	Red	-1.66667	0.18695	1.66667	1	Green	1	0.5	1.66667	1.66667	Red
386010970	YP_005929247.1	PPUBIRD1_1366	Cytoplasmic	COG1204	Function unknown	DEAD/DEAH box helicase	9.5962	48435.1	1	1	1	1	1	0	1	0	0	0	2	1	0.0412924	0.0206462	0.0619386	0.0619386	0.185816	56.6	4.31818	1	1	S1	3	0.0602422	-1.2	0.18695	2	1.66667	Red	-1.5	0.0580583	2	1.33333	Green	1	0.5	2	2	Red
386010254	YP_005928531.1	PPUBIRD1_0636	Cytoplasmic Membrane	COG2608	Central metabolism	Heavy metal translocating P-type ATPase	6.69987	83473.6	1	2	0	2	2	2	0	0	0	0	4	1	0.071879	0	0.0598992	0.0359395	0.167718	59.95	2.0025	1	2	S2	2	0.0348021	1.5	0.0791512	2	3	Green	-2	0.0791512	2	1	Green	1.33333	0.321665	2	2.66667	Red
386014171	YP_005932448.1	PPUBIRD1_4685	Cytoplasmic	COG0802	Function unknown	hypothetical protein PPUBIRD1_4685	4.94011	16959.7	0	0	0	0	0	0	2	3	0	0	1	0	0	0.294817	0.0589635	0	0.353781	95.02	22.9299	2	3	GB2	2	0.381586	1	0.5	1	1	Red	2.66667	0.0658888	1	2.66667	Green	1.33333	0.18695	1	1.33333	Red
386013035	YP_005931312.1	PPUBIRD1_3514	Unknown	-	-	hypothetical protein PPUBIRD1_3514	5.12219	19007.8	0	1	0	0	1	0	0	0	2	0	0	1	0.0526099	0.10522	0.0526099	0.0526099	0.26305	106.2	26.3158	2	2	GB3	2	0.33527	1	0.5	1.33333	1.33333	Red	1.25	0.338934	1.33333	1.66667	Red	1	0.5	1.33333	1.33333	Red
386009736	YP_005928013.1	PPUBIRD1_0099	Cytoplasmic	COG0009	Translation and transcription	RimN	5.79045	20436.5	0	0	0	0	0	0	4	4	1	0	1	0	0	0.440387	0.0489319	0	0.489319	145.44	28.6486	3	4	GB1	3	0.498559	1	0.5	1	1	Red	4	0.019971	1	4	Orange	1.33333	0.18695	1	1.33333	Red
386013662	YP_005931939.1	PPUBIRD1_4154	Cytoplasmic	-	-	hypothetical protein PPUBIRD1_4154	7.99093	44499.9	2	0	0	1	2	2	0	1	0	1	1	0	0.11236	0.0224719	0.0449439	0.0449439	0.224719	32.03	9.40594	2	2	C1	2	0.135746	1.6	0.125408	1.66667	2.66667	Green	-1.25	0.338934	1.66667	1.33333	Red	1	0.5	1.66667	1.66667	Red
386012675	YP_005930952.1	PPUBIRD1_3142	Cytoplasmic	COG3967	Cell envelope biogenesis, outer membrane	Short chain dehydrogenase/reductase family oxidoreductase	7.5482	26758.7	0	0	0	0	0	0	1	0	1	1	0	0	0	0.0747419	0.037371	0	0.112113	51.91	7.75194	1	1	B1	2	0.109718	1	0.5	1	1	Red	1.66667	0.0580583	1	1.66667	Green	1.33333	0.18695	1	1.33333	Red
386009849	YP_005928126.1	PPUBIRD1_0215	Cytoplasmic	COG3437	Translation and transcription	PprA	6.09219	27405.5	0	1	0	0	0	0	0	0	0	1	0	0	0	0	0.0364891	0.0364891	0.0729781	22.79	7.28745	1	1	C2	2	0.107456	-1.33333	0.18695	1.33333	1	Green	-1.33333	0.18695	1.33333	1	Red	1	0.5	1.33333	1.33333	Red
386013086	YP_005931363.1	PPUBIRD1_3565	Cytoplasmic Membrane	-	-	CmpX	5.77092	29093.3	0	0	0	0	0	0	2	2	0	0	0	1	0	0.137489	0.0343721	0	0.171861	90.49	5.83942	1	2	GB2	2	0.100805	1	0.5	1	1	Red	2.33333	0.0580583	1	2.33333	Green	1.33333	0.18695	1	1.33333	Red
386014010	YP_005932287.1	PPUBIRD1_4516	Cytoplasmic	COG1946	Lipid transport and metabolism	Acyl-CoA thioesterase II	5.67497	32319.2	0	0	0	0	0	2	0	1	0	0	0	1	0.0618828	0.0309414	0.0309414	0	0.123766	35.56	7.26644	1	2	S3	3	0.0906359	1.66667	0.18695	1	1.66667	Green	1.33333	0.18695	1	1.33333	Red	1.33333	0.18695	1	1.33333	Red
386010509	YP_005928786.1	PPUBIRD1_0897	Cytoplasmic	COG1077	DNA replication, recombination and repair	HscA	4.89309	65748.1	0	1	0	0	0	0	1	3	2	2	0	0	0	0.0912574	0.0304191	0.0152096	0.136886	72.55	6.29032	2	3	GB2	4	0.0904954	-1.33333	0.18695	1.33333	1	Green	2.25	0.0333833	1.33333	3	Green	1.25	0.338934	1.33333	1.66667	Red
386012138	YP_005930415.1	PPUBIRD1_2585	Periplasmic	COG4134	Function unknown	Periplasmic polyamine-binding protein, putative	5.88563	40019.5	0	0	0	6	4	4	1	0	0	0	1	0	0.34983	0.0249878	0.0249878	0	0.399806	93.34	9.11602	2	4	S2	2	0.151521	5.66667	0.00109606	1	5.66667	Orange	1.33333	0.18695	1	1.33333	Red	1.33333	0.18695	1	1.33333	Red
386013664	YP_005931941.1	PPUBIRD1_4156	Periplasmic	COG1472	Central metabolism	Periplasmic beta-glucosidase	5.96261	83390.7	0	2	0	1	2	0	1	2	0	0	1	1	0.0359753	0.0359753	0.0239835	0.0239835	0.119918	68.62	3.4076	1	1	B3	3	0.0348486	1.2	0.362329	1.66667	2	Red	1.2	0.362329	1.66667	2	Red	1	0.5	1.66667	1.66667	Red
386011851	YP_005930128.1	PPUBIRD1_2289	Cytoplasmic	COG1429	Central metabolism	CobN, partial	5.56006	54041.7	0	0	0	0	0	2	0	0	0	0	0	1	0.0370085	0	0.0185042	0	0.0555127	39.81	3.46939	1	1	B3	2	0.0539972	1.66667	0.18695	1	1.66667	Green	1	0.5	1	1	Red	1.33333	0.18695	1	1.33333	Red
386013061	YP_005931338.1	PPUBIRD1_3540	Cytoplasmic Membrane	COG2202	Signal transduction mechanisms	methyl-accepting chemotaxis sensory transducer	5.75385	57021	0	1	0	0	0	0	0	0	0	0	0	1	0	0	0.0175374	0.0175374	0.0350748	79.81	9.78887	2	1	B3	2	0.104884	-1.33333	0.18695	1.33333	1	Green	-1.33333	0.18695	1.33333	1	Red	1	0.5	1.33333	1.33333	Red
386009810	YP_005928087.1	PPUBIRD1_0174	Cytoplasmic Membrane	COG1283	Central metabolism	Sodium-dependent inorganic phosphate (Pi) transporter	9.33362	60610.9	0	0	0	0	0	0	0	0	1	0	1	0	0	0.0164987	0.0164987	0	0.0329974	20	3.9356	1	1	B2	2	0.048023	1	0.5	1	1	Red	1.33333	0.18695	1	1.33333	Red	1.33333	0.18695	1	1.33333	Red
386013212	YP_005931489.1	PPUBIRD1_3695	Cytoplasmic	COG0514	DNA replication, recombination and repair	UvrB protein	5.1775	75987.3	0	0	0	1	0	0	1	1	0	0	1	0	0.0131601	0.0263202	0.0131601	0	0.0526404	33.92	4.91803	1	1	S1	2	0.038281	1.33333	0.18695	1	1.33333	Green	1.66667	0.0580583	1	1.66667	Green	1.33333	0.18695	1	1.33333	Red
386010987	YP_005929264.1	PPUBIRD1_1384	Cytoplasmic	COG1201	Function unknown	RecQ protein	5.51201	79728.9	0	1	0	0	0	0	0	0	0	0	0	1	0	0	0.0125425	0.0125425	0.025085	50.38	2.78164	1	1	B3	2	0.0364587	-1.33333	0.18695	1.33333	1	Green	-1.33333	0.18695	1.33333	1	Red	1	0.5	1.33333	1.33333	Red
386013577	YP_005931854.1	PPUBIRD1_4067	Cytoplasmic	COG3290	Signal transduction mechanisms	CheA signal transduction histidine kinase	5.14499	83447.9	0	0	0	0	0	0	1	0	0	0	1	0	0	0.0119835	0.0119835	0	0.0239671	46.4	2.7451	1	1	B2	2	0.0348486	1	0.5	1	1	Red	1.33333	0.18695	1	1.33333	Red	1.33333	0.18695	1	1.33333	Red
386014258	YP_005932535.1	PPUBIRD1_4775	Unknown (This protein may have multiple localization sites)	COG4567	Signal transduction mechanisms	CheA signal transduction histidine kinase	4.88087	179786	0	0	0	0	0	2	0	0	2	0	1	0	0.0111243	0.0111243	0.00556217	0	0.0278109	82.78	3.34143	2	2	S3	4	0.0325021	1.66667	0.18695	1	1.66667	Green	1.66667	0.18695	1	1.66667	Green	1.33333	0.18695	1	1.33333	Red
386009780	YP_005928057.1	PPUBIRD1_0143	Cytoplasmic	COG0753	Central metabolism	KatE	6.14121	78058.9	0	0	0	37	37	63	0	0	0	0	0	0	1.75509	0	0	0	1.75509	910.91	44.0225	20	63	S3	22	1.31863	46.6667	0.00310769	1	46.6667	Blue	1	0.5	1	1	Red	1	0.5	1	1	Red
386013582	YP_005931859.1	PPUBIRD1_4072	Cytoplasmic Membrane	COG2979	Function unknown	hypothetical protein PPUBIRD1_4072	5.86881	24174.5	0	0	0	4	8	10	0	0	0	0	0	0	0.910049	0	0	0	0.910049	263.85	51.1013	6	10	S3	6	0.99558	8.33333	0.0070863	1	8.33333	Blue	1	0.5	1	1	Red	1	0.5	1	1	Red
386013552	YP_005931829.1	PPUBIRD1_4042	Unknown	-	-	hypothetical protein PPUBIRD1_4042	8.8867	23841.5	0	0	0	0	0	0	5	5	0	0	0	0	0	0.419437	0	0	0.419437	159.547	19.7368	3	5	GB2	4	0.419227	1	0.5	1	1	Red	4.33333	0.0580583	1	4.33333	Green	1	0.5	1	1	Red
386010566	YP_005928843.1	PPUBIRD1_0954	Cytoplasmic	COG2226	Central metabolism	type 11 methyltransferase	9.31843	26121.6	0	0	0	2	0	3	0	0	0	0	0	0	0.191412	0	0	0	0.191412	103.31	16.8142	2	3	S3	3	0.237792	2.66667	0.0658888	1	2.66667	Green	1	0.5	1	1	Red	1	0.5	1	1	Red
386014324	YP_005932601.1	PPUBIRD1_4843	Cytoplasmic Membrane	COG2897	Central metabolism	rhodanese domain-containing protein	9.33505	14830.1	0	0	0	0	0	0	3	5	0	0	0	0	0	0.539442	0	0	0.539442	158.07	26.2774	3	5	GB2	3	0.732687	1	0.5	1	1	Red	3.66667	0.0701787	1	3.66667	Green	1	0.5	1	1	Red
386009753	YP_005928030.1	PPUBIRD1_0116	Cytoplasmic Membrane	COG2141	Central metabolism	Luciferase family protein	5.87504	36875.7	0	0	0	1	2	3	0	0	0	0	0	0	0.162709	0	0	0	0.162709	46.21	17.6647	2	2	S2	2	0.164935	3	0.0128607	1	3	Orange	1	0.5	1	1	Red	1	0.5	1	1	Red
386009789	YP_005928066.1	PPUBIRD1_0152	Cytoplasmic	COG1159	Function unknown	protein EngB	9.20087	23425.1	0	0	0	0	0	0	3	3	0	0	0	0	0	0.256135	0	0	0.256135	33.15	11.9048	2	3	GB2	2	0.266921	1	0.5	1	1	Red	3	0.0580583	1	3	Green	1	0.5	1	1	Red
386009846	YP_005928123.1	PPUBIRD1_0211	Unknown	-	-	hypothetical protein PPUBIRD1_0211	3.81667	11223.2	0	0	0	0	0	0	3	2	0	0	0	0	0	0.445504	0	0	0.445504	102.16	48	2	3	GB1	2	0.604718	1	0.5	1	1	Red	2.66667	0.0658888	1	2.66667	Green	1	0.5	1	1	Red
386009975	YP_005928252.1	PPUBIRD1_0347	Cytoplasmic Membrane	COG0840	Cell motility and secretion	methyl-accepting chemotaxis sensory transducer	4.94569	58353.2	0	0	0	0	0	0	2	2	2	0	0	0	0	0.102822	0	0	0.102822	85.33	2.95749	2	0	B2	2	0.102411	1	0.5	1	1	Red	3	0.5	1	3	Green	1	0.5	1	1	Red
386010058	YP_005928335.1	PPUBIRD1_0436	Cytoplasmic	COG1054	Function unknown	protein GlpE	5.0563	11898.8	0	0	0	0	0	0	4	2	0	0	0	0	0	0.504251	0	0	0.504251	51.56	20	2	4	GB1	2	0.565974	1	0.5	1	1	Red	3	0.0791512	1	3	Green	1	0.5	1	1	Red
386010188	YP_005928465.1	PPUBIRD1_0568	Cytoplasmic	COG0142	Central metabolism	IspA protein	5.01592	31276.1	0	0	0	2	1	0	0	0	1	0	0	0	0.09592	0.0319733	0	0	0.127893	82.96	13.2203	1	2	S1	2	0.196623	2	0.0791512	1	2	Green	1.33333	0.18695	1	1.33333	Red	1	0.5	1	1	Red
386010745	YP_005929022.1	PPUBIRD1_1135	Cytoplasmic	COG2176	DNA replication, recombination and repair	Ribonuclease T	5.01158	24773.1	0	0	0	0	0	2	1	0	0	0	0	0	0.0807328	0.0403664	0	0	0.121099	28.45	9.375	1	1	GB1	2	0.118713	1.66667	0.18695	1	1.66667	Green	1.33333	0.18695	1	1.33333	Red	1	0.5	1	1	Red
386010811	YP_005929088.1	PPUBIRD1_1201	Cytoplasmic	COG3961	Central metabolism	Acetolactate synthase, partial	4.93357	14129.9	0	0	0	0	0	0	2	3	0	0	0	0	0	0.35386	0	0	0.35386	94.91	22.8346	2	3	GB2	2	0.466096	1	0.5	1	1	Red	2.66667	0.0658888	1	2.66667	Green	1	0.5	1	1	Red
386010865	YP_005929142.1	PPUBIRD1_1257	Cytoplasmic Membrane	COG0848	Intracellular trafficking, secretion and vesicular transport	TolR	8.82986	16236.5	0	0	0	0	0	0	0	3	0	0	0	0	0	0.184769	0	0	0.184769	91.96	19.3333	2	3	GB2	2	0.398969	1	0.5	1	1	Red	2	0.18695	1	2	Green	1	0.5	1	1	Red
386011325	YP_005929602.1	PPUBIRD1_1731	Cytoplasmic Membrane	COG0838	Central metabolism	protein NuoA	9.79863	15075.1	0	0	0	0	0	0	3	3	0	0	0	0	0	0.398007	0	0	0.398007	98.79	12.4088	2	3	GB1	2	0.435285	1	0.5	1	1	Red	3	0.0580583	1	3	Green	1	0.5	1	1	Red
386011387	YP_005929664.1	PPUBIRD1_1796	Cytoplasmic	COG2153	Function unknown	Acetyltransferase	5.17229	16051.3	0	0	0	0	0	0	2	4	0	0	0	0	0	0.373802	0	0	0.373802	91.88	23.9437	2	4	GB2	2	0.405118	1	0.5	1	1	Red	3	0.0791512	1	3	Green	1	0.5	1	1	Red
386011651	YP_005929928.1	PPUBIRD1_2080	Cytoplasmic	COG1309	Translation and transcription	TetR family transcriptional regulator	6.44157	23164.6	0	0	0	0	0	0	0	3	0	0	0	0	0	0.129508	0	0	0.129508	96.23	17.2589	2	3	GB2	2	0.27107	1	0.5	1	1	Red	2	0.18695	1	2	Green	1	0.5	1	1	Red
386011978	YP_005930255.1	PPUBIRD1_2421	Cytoplasmic	COG0739	Cell envelope biogenesis, outer membrane	hypothetical protein PPUBIRD1_2421	5.69286	109493	0	0	0	0	1	2	0	0	4	0	0	0	0.0273991	0.0365321	0	0	0.0639312	53.85	3.58566	2	4	GB3	2	0.0537247	2	0.0791512	1	2	Green	2.33333	0.18695	1	2.33333	Green	1	0.5	1	1	Red
386012363	YP_005930640.1	PPUBIRD1_2823	Cytoplasmic	COG0478	Signal transduction mechanisms	hypothetical protein PPUBIRD1_2823	5.17091	33018.5	0	0	0	3	3	1	0	0	0	0	0	0	0.212002	0	0	0	0.212002	81.23	16.4983	2	3	S1	2	0.185448	3.33333	0.0124481	1	3.33333	Orange	1	0.5	1	1	Red	1	0.5	1	1	Red
386012590	YP_005930867.1	PPUBIRD1_3054	Cytoplasmic Membrane	-	-	Cyclic di-GMP-binding protein	5.79121	83476.5	0	0	0	0	0	0	2	3	0	0	0	0	0	0.0598971	0	0	0.0598971	133.68	4.85564	2	3	GB2	2	0.0708153	1	0.5	1	1	Red	2.66667	0.0658888	1	2.66667	Green	1	0.5	1	1	Red
386012869	YP_005931146.1	PPUBIRD1_3344	Cytoplasmic	COG0720	Central metabolism	6-pyruvoyl tetrahydrobiopterin synthase	5.95029	13538.7	0	0	0	0	0	0	4	3	0	0	0	0	0	0.517035	0	0	0.517035	87.94	24.5763	2	4	GB1	2	0.492193	1	0.5	1	1	Red	3.33333	0.0620851	1	3.33333	Green	1	0.5	1	1	Red
386013037	YP_005931314.1	PPUBIRD1_3516	Unknown	COG4728	Function unknown	hypothetical protein PPUBIRD1_3516	5.51252	9730.72	0	0	0	0	0	0	0	3	0	0	0	0	0	0.308302	0	0	0.308302	62.34	24.0964	2	3	GB2	2	0.719171	1	0.5	1	1	Red	2	0.18695	1	2	Green	1	0.5	1	1	Red
386013371	YP_005931648.1	PPUBIRD1_3856	Unknown	COG5007	Translation and transcription	BolA	6.42358	10737.3	0	0	0	0	0	0	0	3	0	0	0	0	0	0.279399	0	0	0.279399	69.31	39.7959	2	3	GB2	2	0.64123	1	0.5	1	1	Red	2	0.18695	1	2	Green	1	0.5	1	1	Red
386013540	YP_005931817.1	PPUBIRD1_4029	Unknown	COG1393	Central metabolism	Arsenate reductase related protein	6.71873	13048.6	0	0	0	0	0	0	1	1	0	0	0	0	0	0.153273	0	0	0.153273	38.36	11.3043	1	1	GB1	2	0.229332	1	0.5	1	1	Red	1.66667	0.0580583	1	1.66667	Green	1	0.5	1	1	Red
386013566	YP_005931843.1	PPUBIRD1_4056	Unknown	-	-	hypothetical protein PPUBIRD1_4056	9.29906	14699.5	0	0	0	4	6	2	0	0	0	0	0	0	0.816353	0	0	0	0.816353	86.96	16.0584	2	6	S2	2	0.73945	5	0.0128607	1	5	Orange	1	0.5	1	1	Red	1	0.5	1	1	Red
386013909	YP_005932186.1	PPUBIRD1_4408	Periplasmic	COG2823	Function unknown	Transport-associated protein	7.9281	12031.3	0	0	0	2	4	4	0	0	0	0	0	0	0.831164	0	0	0	0.831164	57.61	28.4483	2	4	S3	2	0.559988	4.33333	0.00374522	1	4.33333	Orange	1	0.5	1	1	Red	1	0.5	1	1	Red
386013913	YP_005932190.1	PPUBIRD1_4412	Cytoplasmic	COG0858	Translation and transcription	protein RbfA	6.30284	14880.7	0	0	0	0	0	0	2	2	0	0	0	0	0	0.268804	0	0	0.268804	128.33	21.9697	2	2	GB1	2	0.438913	1	0.5	1	1	Red	2.33333	0.0580583	1	2.33333	Green	1	0.5	1	1	Red
386014272	YP_005932549.1	PPUBIRD1_4790	Unknown	COG3536	Function unknown	hypothetical protein PPUBIRD1_4790	5.81585	13906.1	0	0	0	0	0	0	1	1	0	0	0	0	0	0.143821	0	0	0.143821	66.7	13.6	1	1	GB2	2	0.214284	1	0.5	1	1	Red	1.66667	0.0580583	1	1.66667	Green	1	0.5	1	1	Red
386013707	YP_005931984.1	PPUBIRD1_4201	Cytoplasmic	COG0459	Translation and transcription	protein GroEL	4.96823	56693.7	945	1103	998	922	1192	1118	1072	1125	992	957	934	987	57.0081	56.2497	50.764	53.7273	217.749	3448.6	92.674	53	987	B3	57	135.391	1.061	0.270678	1016.33	1078.33	Red	1.0469	0.237121	1016.33	1064	Red	-1.05831	0.157981	1016.33	960.333	Red
386009697	YP_005927974.1	PPUBIRD1_0059	Cytoplasmic	COG1155	Central metabolism	AtpB	4.87944	49328.3	386	363	363	269	325	275	282	302	359	329	406	372	17.6167	19.1168	22.4415	22.5428	81.7178	2135.59	93.6681	35	329	B1	37	22.5835	-1.27867	0.00690864	371.667	290.667	Blue	-1.17865	0.0406815	371.667	315.333	Red	-1.0045	0.473501	371.667	370	Red
386010106	YP_005928383.1	PPUBIRD1_0484	Cytoplasmic	COG0085	Translation and transcription	DNA-directed RNA polymerase, beta subunit/140 kD subunit	5.56763	150898	1006	1001	1060	948	983	1186	1122	945	1285	1076	1126	755	20.6564	22.2137	19.596	20.325	82.7911	7120.85	83.7141	127	1186	S3	134	89.9716	1.01629	0.419159	1023.33	1040	Red	1.09283	0.197906	1023.33	1118.33	Red	-1.03716	0.385535	1023.33	986.667	Red
386010661	YP_005928938.1	PPUBIRD1_1051	Cytoplasmic	COG1834	Central metabolism	protein ArcA	5.48052	46433.6	328	368	302	268	327	227	171	198	243	271	334	301	17.7027	13.1801	19.5117	21.493	71.8876	2100.56	80.8153	38	368	C2	42	35.4811	-1.21333	0.0835368	333.667	275	Red	-1.62764	0.00531926	333.667	205	Blue	-1.10121	0.155366	333.667	303	Red
386013926	YP_005932203.1	PPUBIRD1_4425	Unknown (This protein may have multiple localization sites)	COG0138	Central metabolism	CarB protein	5.16871	117655	409	460	480	392	422	501	421	469	459	406	461	355	11.1767	11.4657	10.3863	11.4657	44.4945	3770.31	72.4907	72	392	S1	77	13.2553	-1.0258	0.392303	450.667	439.333	Red	1	0.5	450.667	450.667	Red	-1.10367	0.159308	450.667	408.333	Red
386010795	YP_005929072.1	PPUBIRD1_1185	Periplasmic	COG0683	Central metabolism	BraC	6.01623	39377.3	136	150	124	93	111	91	58	71	119	107	141	123	7.49163	6.29805	9.42168	10.4121	33.6235	1130.65	80.0539	20	119	GB3	21	14.2548	-1.38591	0.00881246	137.667	99.3333	Blue	-1.64542	0.0270997	137.667	83.6667	Blue	-1.10428	0.176205	137.667	124.667	Red
386011260	YP_005929537.1	PPUBIRD1_1664	Cytoplasmic	COG0508	Central metabolism	Dihydrolipoamide succinyltransferase	5.20827	42440.1	141	135	117	142	140	115	127	131	126	104	145	131	9.35436	9.04804	8.95379	9.26011	36.6163	964.21	51.8428	15	135	C2	17	3.94203	1.0101	0.455838	132	133.333	Red	-1.02326	0.352425	132	129	Red	-1.03394	0.386405	132	127.667	Red
386010560	YP_005928837.1	PPUBIRD1_0948	Cytoplasmic	COG1838	Central metabolism	Hydro-lyase, Fe-S type, tartrate/fumarate subfamily, alpha subunit	5.14458	54731.9	164	171	168	94	131	112	148	171	142	147	156	143	6.15728	8.42287	8.14881	9.19025	31.9192	1371.74	72.5838	26	147	B1	29	6.5565	-1.48824	0.00351804	168.667	113.333	Blue	-1.09052	0.0987396	168.667	154.667	Red	-1.12695	0.00597609	168.667	149.667	Red
386013914	YP_005932191.1	PPUBIRD1_4413	Cytoplasmic	COG1100	Function unknown	InfB	6.42169	91110.7	262	276	270	238	259	277	233	190	261	247	271	223	8.49516	7.50735	8.13296	8.86833	33.0038	2326.4	67.696	44	261	GB3	52	6.23171	-1.04376	0.198796	270.333	259	Red	-1.18049	0.0604785	270.333	229	Red	-1.09005	0.0983981	270.333	248	Red
386010636	YP_005928913.1	PPUBIRD1_1026	Cytoplasmic	COG0776	DNA replication, recombination and repair	HupN	9.397	9667.39	24	28	27	19	24	14	40	38	27	22	26	29	5.89611	10.8613	7.96493	8.17181	32.8941	454.47	76.3441	7	38	GB2	7	32.8512	-1.36667	0.0394638	27.3333	20	Blue	1.31707	0.054505	27.3333	36	Green	-1.025	0.395665	27.3333	26.6667	Red
386010830	YP_005929107.1	PPUBIRD1_1220	Cytoplasmic	COG1328	Central metabolism	protein NrdA	5.60678	106851	314	349	341	351	360	405	295	266	305	287	286	236	10.4444	8.10472	7.57127	9.39624	35.5167	3471.21	66.9447	57	405	S3	63	8.76734	1.11122	0.0660459	335.667	373	Red	-1.1588	0.0217131	335.667	289.667	Red	-1.24015	0.0154206	335.667	270.667	Red
386014147	YP_005932424.1	PPUBIRD1_4658	Periplasmic	COG3241	Central metabolism	Azurin	6.40753	16149	42	45	39	32	43	27	48	53	38	38	37	39	6.31618	8.60734	7.05926	7.80234	29.7851	371.79	54.6667	7	37	B2	7	11.6083	-1.22857	0.0935818	43	35	Red	1.10078	0.206056	43	47.3333	Red	-1.10256	0.0467995	43	39	Red
386010117	YP_005928394.1	PPUBIRD1_0495	Cytoplasmic	COG0185	Translation and transcription	protein RpsS	10.6204	10341.7	31	26	20	22	21	15	39	35	25	15	25	22	5.60837	9.57291	5.99515	7.4456	28.622	303.487	72.5275	9	31	C1	11	26.5229	-1.31148	0.0880345	26.6667	20.3333	Green	1.275	0.117074	26.6667	34	Red	-1.23077	0.157029	26.6667	21.6667	Red
386010294	YP_005928571.1	PPUBIRD1_0677	Cytoplasmic	COG0714	Function unknown	chaperone ClpB	5.33847	92335.7	214	209	209	232	286	244	159	146	117	167	193	191	8.25249	4.57028	5.96735	6.84459	25.6347	2600.42	70.5174	49	191	B3	59	7.22795	1.20472	0.0289899	211.667	255	Red	-1.49412	0.00251458	211.667	141.667	Blue	-1.14621	0.0169326	211.667	184.667	Red
386014155	YP_005932432.1	PPUBIRD1_4667	Cytoplasmic	COG0360	Translation and transcription	protein RpsF	4.94083	16362.9	36	45	39	32	32	27	50	67	37	37	40	16	5.56137	9.41154	5.6836	7.33367	27.9902	701.76	83.6879	12	67	GB2	15	45.3504	-1.30851	0.0182621	41	31.3333	Blue	1.27642	0.14002	41	52.3333	Red	-1.28125	0.161763	41	32	Red
386012737	YP_005931014.1	PPUBIRD1_3210	Cytoplasmic	COG0292	Translation and transcription	protein RplT	11.5952	13271.7	28	31	26	23	24	23	31	33	22	33	23	17	5.27437	6.47994	5.50041	6.40459	23.6593	253.99	27.1186	5	23	S3	5	1.76278	-1.20548	0.0142301	29.3333	24.3333	Red	1.01136	0.466107	29.3333	29.6667	Red	-1.15789	0.229542	29.3333	25.3333	Red
386012742	YP_005931019.1	PPUBIRD1_3215	Cytoplasmic	COG1278	Translation and transcription	Cold shock protein capa, fragment-related protein, partial	6.56548	7705.79	13	15	10	13	15	14	15	20	14	14	14	8	5.45045	6.35886	4.67181	4.93136	21.4125	267.46	55.7143	4	13	S1	4	9.31383	1.09756	0.220912	13.6667	15	Red	1.26829	0.0973875	13.6667	17.3333	Red	-1.05128	0.400374	13.6667	13	Red
386010645	YP_005928922.1	PPUBIRD1_1035	Cytoplasmic	COG1278	Translation and transcription	Cold-shock domain-containing protein	6.55526	7713.85	14	15	9	14	14	15	14	18	14	13	14	9	5.57439	5.9633	4.66693	4.9262	21.1308	350.54	73.913	5	15	S3	5	13.3944	1.12195	0.213343	13.6667	15.3333	Red	1.19512	0.154033	13.6667	16.3333	Red	-1.05128	0.397628	13.6667	13	Red
386010638	YP_005928915.1	PPUBIRD1_1028	Cytoplasmic	COG0018	Translation and transcription	ValS protein	5.29763	107383	167	172	188	205	193	200	146	127	161	156	170	123	5.56887	4.04162	4.18131	4.90768	18.6995	2708.31	60.443	54	200	S3	59	6.19902	1.13396	0.0153225	176.667	200.333	Red	-1.21281	0.0285033	176.667	145.667	Red	-1.17257	0.0822867	176.667	150.667	Red
386009870	YP_005928147.1	PPUBIRD1_0236	Cytoplasmic	COG4230	Central metabolism	GabD	5.50986	51515.7	58	75	80	67	79	54	38	40	79	63	77	63	3.88231	3.04761	3.94055	4.13466	15.0051	1076.72	67.0833	19	79	GB3	23	2.95857	-1.06404	0.340918	72	67.6667	Red	-1.35	0.139461	72	53.3333	Green	-1.04854	0.351421	72	68.6667	Red
386014154	YP_005932431.1	PPUBIRD1_4666	Cytoplasmic	COG0238	Translation and transcription	protein RpsR	10.7364	8921.83	12	14	10	11	7	7	18	22	12	12	11	12	2.80211	5.8284	3.92296	4.03504	16.5885	238.55	40.7895	4	22	GB2	5	6.73245	-1.39286	0.0530832	13	9.33333	Green	1.41026	0.0816395	13	18.3333	Green	-1.02632	0.397628	13	12.6667	Red
386010759	YP_005929036.1	PPUBIRD1_1149	Cytoplasmic	COG1278	Translation and transcription	CapB	6.54238	7634.81	10	13	12	12	12	12	19	23	12	10	12	6	4.71524	7.07287	3.66741	4.58426	20.0398	265.63	69.5652	5	19	GB1	5	13.901	1.02632	0.362329	12.6667	13	Red	1.5	0.0651194	12.6667	19	Green	-1.22581	0.151121	12.6667	10.3333	Red
386009698	YP_005927975.1	PPUBIRD1_0060	Cytoplasmic	COG0224	Central metabolism	protein AtpG	8.91062	31444.4	45	42	43	22	37	28	33	30	44	41	37	35	2.76679	3.40284	3.59365	4.13429	13.8976	567.57	58.7413	12	41	B1	13	2.48308	-1.47778	0.0160945	44.3333	30	Blue	-1.20909	0.0762499	44.3333	36.6667	Red	-1.14655	0.0226537	44.3333	38.6667	Red
386011031	YP_005929308.1	PPUBIRD1_1430	Cytoplasmic	COG0549	Central metabolism	Aspartokinase	5.25275	44577.3	56	64	60	46	55	60	68	67	47	47	64	33	3.6117	4.08279	3.23034	4.03793	14.9628	762.11	48.4185	14	67	GB2	18	1.94269	-1.11585	0.124635	61	54.6667	Red	1.01093	0.46543	61	61.6667	Red	-1.2449	0.132269	61	49	Red
386012739	YP_005931016.1	PPUBIRD1_3212	Cytoplasmic	COG0290	Translation and transcription	protein InfC	9.40344	20866.1	23	29	24	27	21	22	44	33	23	21	22	21	3.35472	4.79246	3.06717	3.64227	14.8566	606.89	56.2842	10	44	GB1	12	5.41608	-1.08219	0.244257	26.3333	24.3333	Red	1.3038	0.137855	26.3333	34.3333	Red	-1.1791	0.0505958	26.3333	22.3333	Red
386013931	YP_005932208.1	PPUBIRD1_4430	Cytoplasmic	COG0576	Translation and transcription	GrpE	4.92314	20518.4	24	27	19	22	30	26	30	25	20	22	22	18	3.80146	3.65525	3.02167	3.41157	13.89	471.3	59.4595	10	25	GB2	11	3.40694	1.10959	0.231104	24.3333	27	Red	1.06849	0.338337	24.3333	26	Red	-1.12308	0.188615	24.3333	21.6667	Red
386010685	YP_005928962.1	PPUBIRD1_1075	Cytoplasmic	COG0119	Central metabolism	protein LeuA	5.27202	61718.3	68	60	52	30	51	36	57	70	54	68	58	49	1.89571	2.93268	2.83546	2.91648	10.5803	1057.13	64.2729	25	68	B1	29	2.80452	-1.525	0.0269468	61	40	Blue	1.00546	0.481467	61	61.3333	Red	-1.02809	0.413828	61	59.3333	Red
386012373	YP_005930650.1	PPUBIRD1_2833	Cytoplasmic	COG0652	Translation and transcription	Peptidyl-prolyl cis-trans isomerase, cyclophilin type	7.02129	21691.1	24	19	18	25	25	25	47	42	22	22	20	18	3.45765	5.11732	2.76612	2.81222	14.1533	596.87	65.8163	10	47	GB1	12	6.69898	1.21875	0.0328714	21.3333	26	Red	1.78125	0.0506441	21.3333	38	Green	-1.01587	0.443088	21.3333	21	Red
386011203	YP_005929480.1	PPUBIRD1_1605	Unknown	COG2993	Central metabolism	CcoO_2	8.48053	22730.6	28	21	24	8	7	9	14	15	23	21	20	18	1.05585	2.28767	2.59563	3.21154	9.15068	316.4	39.604	6	20	B2	6	2.00304	-2.81481	0.00074765	25.3333	9	Blue	-1.38182	0.0579079	25.3333	18.3333	Green	-1.22581	0.0512118	25.3333	20.6667	Red
386013339	YP_005931616.1	PPUBIRD1_3824	Cytoplasmic Membrane	COG1062	Central metabolism	Beta-ketoacyl synthase-like protein	5.25034	269062	218	200	246	264	249	428	402	263	450	219	206	219	3.49734	4.14403	2.3935	2.46783	12.5027	5994.22	64.1056	109	428	S3	109	4.48611	1.41529	0.0959343	222.333	314.667	Green	1.67616	0.0297785	222.333	372.667	Blue	-1.03091	0.330136	222.333	215.667	Red
386011535	YP_005929812.1	PPUBIRD1_1959	Cytoplasmic	COG1207	Cell envelope biogenesis, outer membrane	GalU	5.31751	30938.8	26	30	23	17	32	26	13	15	25	22	25	20	2.42414	1.71306	2.16557	2.55343	8.8562	316.34	60.9319	8	26	S3	11	1.71172	-1.05128	0.397628	27.3333	26	Red	-1.46429	0.054902	27.3333	18.6667	Green	-1.17143	0.092037	27.3333	23.3333	Red
386010658	YP_005928935.1	PPUBIRD1_1048	Cytoplasmic	-	-	hypothetical protein PPUBIRD1_1048	6.12015	14005.1	17	12	8	4	6	6	13	12	13	11	11	7	1.14244	2.71331	2.07068	2.6419	8.56833	179.6	49.1803	4	11	B2	4	1.16165	-2.10526	0.0298751	13.3333	6.33333	Blue	1.025	0.452534	13.3333	13.6667	Red	-1.25	0.206755	13.3333	10.6667	Red
386014237	YP_005932514.1	PPUBIRD1_4751	Cytoplasmic	COG0192	Central metabolism	protein MetK	5.26491	42752.5	34	36	32	48	40	30	22	30	27	27	38	22	2.76007	1.84785	2.03497	2.38583	9.02871	586.137	46.9697	11	48	S1	14	1.52172	1.15238	0.18695	35	40.3333	Red	-1.28049	0.0210925	35	27.3333	Blue	-1.16667	0.181069	35	30	Red
386010593	YP_005928870.1	PPUBIRD1_0981	Cytoplasmic	COG2511	Translation and transcription	protein GatB	5.05656	52654.8	34	44	37	22	37	25	25	35	28	30	37	31	1.5953	1.67126	1.86118	2.18404	7.31178	706.58	39.0852	10	37	B2	16	0.80915	-1.35632	0.0656001	39.3333	29	Green	-1.2967	0.0491006	39.3333	30.3333	Green	-1.16832	0.0993057	39.3333	33.6667	Red
386012848	YP_005931125.1	PPUBIRD1_3323	Unknown	COG2866	Central metabolism	Peptidase M14, carboxypeptidase A	5.42026	42441.9	28	32	29	25	33	20	12	23	28	25	30	22	1.83781	1.48438	1.81425	2.09698	7.23342	379.12	18.8482	7	25	B1	9	1.07989	-1.1358	0.204099	30.6667	27	Red	-1.39394	0.075076	30.6667	22	Green	-1.15	0.101093	30.6667	26.6667	Red
386010868	YP_005929145.1	PPUBIRD1_1260	Unknown (This protein may have multiple localization sites)	COG1506	Central metabolism	TolB	9.17393	46221.6	32	27	25	19	21	26	27	22	25	25	31	23	1.42791	1.60098	1.70916	1.81733	6.55538	304.45	24.8227	7	27	C2	7	0.535331	-1.26087	0.0555918	29	23	Red	-1.12987	0.129711	29	25.6667	Red	-1.06098	0.313941	29	27.3333	Red
386010413	YP_005928690.1	PPUBIRD1_0799	Unknown	-	-	Putative lipoprotein	9.20271	20470.7	18	10	10	11	12	14	20	24	10	11	13	7	1.80746	2.63792	1.51436	1.85632	7.81606	399.19	61.3402	7	20	GB1	7	2.36528	-1.025	0.455626	13.6667	13.3333	Red	1.39024	0.17071	13.6667	19	Green	-1.20588	0.252976	13.6667	11.3333	Red
386012837	YP_005931114.1	PPUBIRD1_3310	Cytoplasmic	COG2040	Central metabolism	MetH	4.95872	135416	68	76	106	70	58	113	100	87	110	72	74	59	1.77971	2.19325	1.51386	1.84617	7.33298	1691.91	42.6721	32	113	S3	40	1.14524	-1.03689	0.444863	84.3333	81.3333	Red	1.18577	0.152779	84.3333	100	Red	-1.21635	0.147934	84.3333	69.3333	Red
386014359	YP_005932636.1	PPUBIRD1_4878	Cytoplasmic	COG0018	Translation and transcription	protein ArgS	5.57279	63658.6	26	28	28	10	12	19	22	36	23	30	25	23	0.644061	1.27241	1.22529	1.28812	4.42988	688.38	34.6021	13	30	B1	15	0.956091	-1.93182	0.00412232	28.3333	14.6667	Blue	-1.0119	0.472608	28.3333	28	Red	-1.04938	0.28741	28.3333	27	Red
386013612	YP_005931889.1	PPUBIRD1_4102	Cytoplasmic Membrane	COG0151	Central metabolism	protein PurT	5.61389	42549	19	20	17	17	15	15	17	26	14	14	24	14	1.10461	1.33963	1.22212	1.31613	4.98249	348.53	33.8422	8	24	B2	12	0.70103	-1.18	0.0266691	19.6667	16.6667	Red	1.01695	0.46638	19.6667	20	Red	-1.07273	0.359336	19.6667	18.3333	Red
386010443	YP_005928720.1	PPUBIRD1_0830	Unknown (This protein may have multiple localization sites)	COG0493	Central metabolism	protein TrxB	5.221	33820	16	15	19	13	17	14	11	14	14	11	14	15	1.301	1.15316	1.18273	1.47841	5.11531	580.7	57.1875	9	17	S2	9	1.29696	-1.12766	0.152279	17.6667	15.6667	Red	-1.2619	0.0394638	17.6667	14	Red	-1.23256	0.0606964	17.6667	14.3333	Red
386012372	YP_005930649.1	PPUBIRD1_2832	Cytoplasmic	COG0008	Translation and transcription	glutaminyl-tRNA synthetase	5.74592	64614.1	31	21	21	12	12	18	36	42	28	28	21	23	0.650013	1.64051	1.11431	1.12978	4.53462	745.03	41.6226	17	42	GB2	21	1.52193	-1.68889	0.0282473	25.3333	15	Blue	1.43421	0.0520905	25.3333	36.3333	Green	-1.01333	0.46824	25.3333	25	Red
386010140	YP_005928417.1	PPUBIRD1_0518	Periplasmic	COG0753	Central metabolism	protein KatA	6.10696	53584.3	27	30	19	19	25	24	8	5	19	23	19	17	1.26903	0.597189	1.10107	1.41832	4.38561	419.92	16.2839	6	25	S2	7	0.528283	-1.11268	0.259259	26.3333	23.6667	Red	-2.25714	0.0262549	26.3333	11.6667	Blue	-1.27419	0.101509	26.3333	20.6667	Red
386010648	YP_005928925.1	PPUBIRD1_1038	Cytoplasmic	COG0403	Central metabolism	GcvP	5.71919	101954	41	36	47	32	23	32	47	38	40	35	40	37	0.853322	1.22604	1.09853	1.21623	4.39412	969.46	33.7539	21	47	GB1	23	1.0755	-1.41111	0.0238844	42.3333	30	Blue	1.00787	0.470206	42.3333	42.6667	Red	-1.10435	0.158187	42.3333	38.3333	Red
386010265	YP_005928542.1	PPUBIRD1_0647	Cytoplasmic	COG4230	Central metabolism	MmsA	5.71627	53464.3	22	22	19	53	66	61	18	17	22	15	24	15	3.36673	1.06613	1.01002	1.17836	6.62124	948.36	53.1187	16	61	S3	16	2.21806	2.77273	0.000285429	22	61	Blue	-1.1	0.167426	22	20	Red	-1.15789	0.198251	22	19	Red
386010836	YP_005929113.1	PPUBIRD1_1226	Outer Membrane	COG3637	Cell envelope biogenesis, outer membrane	OprH	6.27376	21469.8	8	6	5	5	6	7	20	18	7	6	8	4	0.838389	2.09597	0.838389	0.884966	4.65772	459.79	53.7313	7	18	GB2	7	2.18825	-1.04762	0.383822	7.33333	7	Red	2.18182	0.0521119	7.33333	16	Green	-1.04762	0.4149	7.33333	7	Red
386010576	YP_005928853.1	PPUBIRD1_0964	Outer Membrane	COG3487	Central metabolism	hypothetical protein PPUBIRD1_0964	4.61424	47109.5	16	19	13	18	18	23	23	21	18	10	15	13	1.2524	1.31608	0.806632	1.0189	4.39402	264.35	32.2072	7	23	GB1	8	0.617602	1.21569	0.100923	17	20.6667	Red	1.27451	0.0539694	17	21.6667	Red	-1.2439	0.107192	17	13.6667	Red
386010406	YP_005928683.1	PPUBIRD1_0792	Cytoplasmic	COG0035	Central metabolism	hypothetical protein PPUBIRD1_0792	6.53174	22985.3	5	7	8	5	5	7	12	9	4	4	8	4	0.739602	1.08765	0.696096	0.87012	3.39347	175.33	26.4151	3	12	GB1	4	0.826537	-1.15	0.208433	7.66667	6.66667	Red	1.21739	0.270307	7.66667	9.33333	Red	-1.21053	0.22558	7.66667	6.33333	Red
386010798	YP_005929075.1	PPUBIRD1_1188	Cytoplasmic	COG1061	Translation and transcription	HepA	5.09914	105963	24	19	32	29	21	34	33	27	45	32	18	20	0.792727	0.990908	0.660606	0.707792	3.15203	1147.53	34.3882	23	45	GB3	24	0.862286	1.11538	0.30258	26	29	Red	1.38462	0.0995594	26	36	Green	-1.06849	0.393757	26	24.3333	Red
386012082	YP_005930359.1	PPUBIRD1_2529	Cytoplasmic	COG2837	Central metabolism	Dyp-type peroxidase family protein	4.77915	31287.9	7	11	6	6	11	9	4	5	6	7	8	5	0.830992	0.479419	0.639225	0.76707	2.71671	233.05	41.8118	6	11	C2	8	0.71345	1.07407	0.383822	9	9.66667	Red	-1.5	0.070033	9	6	Green	-1.17391	0.245884	9	7.66667	Red
386013727	YP_005932004.1	PPUBIRD1_4222	Cytoplasmic	COG4820	Central metabolism	protein FtsA	5.08871	44068	8	13	13	10	14	13	9	8	11	4	12	11	0.839612	0.635382	0.61269	0.771535	2.85922	267.29	28.3981	6	13	S3	8	0.56644	1.08108	0.325979	12.3333	13.3333	Red	-1.19355	0.174321	12.3333	10.3333	Red	-1.23333	0.241326	12.3333	10	Red
386010810	YP_005929087.1	PPUBIRD1_1200	Cytoplasmic	COG3962	Central metabolism	Acetolactate synthase	8.40313	46999	13	15	9	11	14	16	20	25	11	12	8	8	0.87236	1.19152	0.595758	0.787251	3.44688	354.52	34.7418	7	25	GB2	8	0.826812	1.1	0.295449	13.3333	14.6667	Red	1.475	0.114298	13.3333	19.6667	Green	-1.29032	0.123182	13.3333	10.3333	Red
386009950	YP_005928227.1	PPUBIRD1_0321	Cytoplasmic	COG1411	Function unknown	HisA	5.15476	25890.4	7	6	6	6	6	8	12	12	5	8	5	2	0.772488	1.12011	0.579366	0.733864	3.20583	270.68	37.551	6	12	GB2	9	0.906508	1.04545	0.338934	7.33333	7.66667	Red	1.45455	0.1151	7.33333	10.6667	Green	-1.22222	0.245884	7.33333	6	Red
386013635	YP_005931912.1	PPUBIRD1_4125	Cytoplasmic Membrane	COG0486	Function unknown	LepA protein	5.50532	66075.3	16	17	10	8	5	9	16	21	9	13	15	10	0.332954	0.696176	0.575102	0.650773	2.255	408.41	24.374	9	21	GB2	12	0.606584	-1.84	0.024251	15.3333	8.33333	Blue	1.06522	0.409859	15.3333	16.3333	Red	-1.12195	0.279968	15.3333	13.6667	Red
386009885	YP_005928162.1	PPUBIRD1_0252	Cytoplasmic	COG2171	Central metabolism	Serine O-acetyltransferase	6.30836	33494.6	7	10	7	6	18	9	3	6	4	7	3	8	0.985234	0.388123	0.5374	0.716534	2.62729	132.6	19.6774	3	18	S2	4	0.399133	1.33333	0.233802	9	12	Green	-1.6875	0.0256872	9	5.33333	Blue	-1.28571	0.167426	9	7	Red
386013640	YP_005931917.1	PPUBIRD1_4131	Cytoplasmic	COG1053	Central metabolism	NadB protein	5.65084	57881.1	12	12	10	6	10	7	6	9	6	7	14	10	0.397366	0.362813	0.53558	0.587411	1.88317	193.37	9.35115	3	10	B3	3	0.217099	-1.42308	0.0279643	12.3333	8.66667	Blue	-1.54167	0.011323	12.3333	8	Blue	-1.08824	0.331902	12.3333	11.3333	Red
386010077	YP_005928354.1	PPUBIRD1_0455	Cytoplasmic	COG1169	Central metabolism	Anthranilate synthase component 1	5.06913	54352.7	11	11	11	5	4	3	4	2	9	10	10	8	0.22078	0.275975	0.515154	0.607146	1.61906	255.57	16.8357	4	10	B1	7	0.298702	-2.4	0.000132753	12	5	Blue	-2	0.0224544	12	6	Blue	-1.16129	0.0333833	12	10.3333	Red
386013898	YP_005932175.1	PPUBIRD1_4397	Cytoplasmic	COG2201	Cell motility and secretion	Putative two component, sigma54 specific, transcriptional regulator, Fis family	5.41514	52577.2	10	9	9	7	9	11	9	14	10	10	9	8	0.51353	0.627648	0.51353	0.53255	2.18726	260.53	19.1667	5	11	S3	6	0.310016	-1.03333	0.397628	10.3333	10	Red	1.16129	0.173245	10.3333	12	Red	-1.03333	0.321665	10.3333	10	Red
386013357	YP_005931634.1	PPUBIRD1_3842	Cytoplasmic	COG1102	Central metabolism	Cmk	5.12224	24344	6	4	4	4	2	2	8	10	5	3	5	4	0.328623	0.944791	0.492934	0.57509	2.34144	184.74	32.8889	4	8	GB1	6	0.578673	-1.54545	0.0505958	5.66667	3.66667	Green	1.52941	0.0669007	5.66667	8.66667	Green	-1.13333	0.245884	5.66667	5	Red
386014068	YP_005932345.1	PPUBIRD1_4578	Unknown	COG2980	Cell envelope biogenesis, outer membrane	Rare lipoprotein B	6.02354	22376.5	6	5	4	0	3	2	10	11	3	4	3	4	0.223449	1.07255	0.491587	0.670346	2.45793	208.09	28.3582	5	11	GB2	6	1.10339	-2.25	0.0170547	6	2.66667	Orange	1.5	0.154941	6	9	Green	-1.28571	0.0580583	6	4.66667	Red
386014053	YP_005932330.1	PPUBIRD1_4562	Cytoplasmic	COG2820	Central metabolism	AMP nucleosidase	6.3147	54478	10	8	12	15	24	19	8	7	9	9	8	9	1.06465	0.440545	0.477257	0.550681	2.53313	280.52	22.3819	6	24	S2	7	0.440771	1.84848	0.0152913	11	20.3333	Blue	-1.22222	0.0981306	11	9	Red	-1.13793	0.16473	11	9.66667	Red
386014373	YP_005932650.1	PPUBIRD1_4892	Cytoplasmic	COG0220	Function unknown	TrmB	6.76591	27187.8	4	7	3	4	3	2	3	3	6	6	4	1	0.331031	0.441375	0.404594	0.514937	1.69194	84.16	19.1667	3	3	S2	3	0.361538	-1.41667	0.13972	5.66667	4	Green	-1.13333	0.345881	5.66667	5	Red	-1.21429	0.311979	5.66667	4.66667	Red
386009659	YP_005927936.1	PPUBIRD1_0021	Cytoplasmic	COG1074	DNA replication, recombination and repair	UvrD	5.87106	81641.8	10	12	13	8	13	14	9	17	4	10	12	8	0.428702	0.367459	0.367459	0.428702	1.59232	194.7	5.90659	3	17	GB2	3	0.150236	1	0.5	12.6667	12.6667	Red	-1.15152	0.345094	12.6667	11	Red	-1.15152	0.157648	12.6667	11	Red
386013608	YP_005931885.1	PPUBIRD1_4098	Cytoplasmic Membrane	COG1419	Cell motility and secretion	hypothetical protein PPUBIRD1_4098	9.55679	49107.1	6	9	8	3	6	4	4	3	7	6	8	4	0.264727	0.285091	0.366546	0.468364	1.38473	133.78	17.9039	4	7	GB3	6	0.259704	-1.625	0.0278272	8.66667	5.33333	Blue	-1.52941	0.0572386	8.66667	5.66667	Green	-1.2381	0.157648	8.66667	7	Red
386012883	YP_005931160.1	PPUBIRD1_3359	Cytoplasmic	COG0583	Translation and transcription	CysB	6.27171	35932.7	6	6	4	8	9	7	1	1	2	5	4	4	0.667915	0.111319	0.361787	0.445277	1.5863	134.25	17.284	4	7	S3	5	0.479946	1.42105	0.0195103	6.33333	9	Blue	-2.71429	0.00291034	6.33333	2.33333	Orange	-1.1875	0.125408	6.33333	5.33333	Red
386011778	YP_005930055.1	PPUBIRD1_2214	Unknown	COG1109	Central metabolism	Phosphoglucomutase	5.6898	58551.9	9	7	7	6	6	2	6	6	7	8	7	6	0.239104	0.324499	0.358656	0.392814	1.31507	200.92	17.7982	5	7	GB3	9	0.274864	-1.52941	0.0572386	8.66667	5.66667	Green	-1.18182	0.0740741	8.66667	7.33333	Red	-1.08333	0.245884	8.66667	8	Red
386014084	YP_005932361.1	PPUBIRD1_4594	Cytoplasmic	COG1012	Central metabolism	protein ProA	5.81846	45389.3	4	6	7	5	5	4	3	2	4	6	5	5	0.308443	0.198285	0.352506	0.374538	1.23377	162.95	24.8227	4	5	S2	6	0.283636	-1.17647	0.174321	6.66667	5.66667	Red	-1.66667	0.0323384	6.66667	4	Orange	-1.05263	0.370761	6.66667	6.33333	Red
386011077	YP_005929354.1	PPUBIRD1_1477	Cytoplasmic	COG1165	Central metabolism	Thiamine pyrophosphate binding domain-containing protein	5.28797	63147.5	8	8	8	7	7	5	5	4	9	10	6	6	0.300883	0.285047	0.348391	0.380063	1.31438	223.78	20.5085	6	10	B1	7	0.310888	-1.22727	0.0333833	9	7.33333	Red	-1.28571	0.130287	9	7	Red	-1.08	0.321665	9	8.33333	Red
386013735	YP_005932012.1	PPUBIRD1_4230	Cytoplasmic	COG0771	Cell envelope biogenesis, outer membrane	UDP-N-acetylmuramoylalanyl-D-glutamyl-2,6-diaminopimelate--D-alanyl-D-alanyl ligase	6.39603	46631.4	5	7	5	8	6	8	1	2	7	5	4	6	0.471785	0.214448	0.321672	0.364561	1.37247	241.34	20	5	8	S3	8	0.354446	1.25	0.0759173	6.66667	8.33333	Red	-1.53846	0.151121	6.66667	4.33333	Green	-1.11111	0.245884	6.66667	6	Red
386013739	YP_005932016.1	PPUBIRD1_4234	Cytoplasmic	COG0275	Cell envelope biogenesis, outer membrane	MraW	6.63152	34279.1	5	4	4	6	5	4	1	2	4	5	3	2	0.437585	0.204206	0.291723	0.37924	1.31275	125.21	33.3333	4	6	S1	4	0.388798	1.125	0.18695	5.33333	6	Red	-1.6	0.0505958	5.33333	3.33333	Green	-1.23077	0.174321	5.33333	4.33333	Red
386010615	YP_005928892.1	PPUBIRD1_1005	Cytoplasmic	COG1508	Translation and transcription	protein RpoN	4.64798	55297.7	7	7	6	2	5	2	1	8	3	5	5	6	0.162756	0.217007	0.289343	0.361679	1.03079	288.26	17.5869	4	7	C1	7	0.227993	-1.91667	0.0126932	7.66667	4	Blue	-1.53333	0.137288	7.66667	5	Green	-1.21053	0.0237103	7.66667	6.33333	Red
386010423	YP_005928700.1	PPUBIRD1_0809	Cytoplasmic	COG0111	Central metabolism	HprA	5.75906	34072.9	4	4	4	4	5	4	2	1	2	3	3	3	0.381535	0.146744	0.264139	0.352186	1.1446	146.44	14.9533	3	4	C2	3	0.281322	1.06667	0.18695	5	5.33333	Red	-1.875	0.00109606	5	2.66667	Orange	-1.25	0.5	5	4	Red
386014451	YP_005932728.1	PPUBIRD1_4975	Periplasmic	COG4134	Function unknown	PotF	6.90781	39764.3	2	4	4	5	6	5	0	1	2	4	4	1	0.402371	0.0754445	0.226333	0.251482	0.95563	177.46	18.6813	3	5	S1	4	0.237111	1.46154	0.0275203	4.33333	6.33333	Orange	-2.16667	0.0286176	4.33333	2	Orange	-1.08333	0.397628	4.33333	4	Red
386011277	YP_005929554.1	PPUBIRD1_1682	Cytoplasmic	COG0240	Central metabolism	protein GpsA	6.19498	36456.1	3	4	2	5	5	5	0	0	4	7	0	1	0.411454	0.109721	0.219442	0.246872	0.987489	140.86	17.5953	3	5	S3	4	0.26076	1.5	0.0128607	4	6	Orange	-1.71429	0.157648	4	2.33333	Green	-1.09091	0.444958	4	3.66667	Red
386010507	YP_005928784.1	PPUBIRD1_0895	Cytoplasmic	COG0316	Translation and transcription	IscA	4.72353	11631.7	2	0	1	2	1	1	2	1	2	0	2	0	0.343888	0.429859	0.171944	0.257916	1.20361	50.93	40.1869	2	2	GB1	2	0.584714	1.16667	0.321665	2	2.33333	Red	1.33333	0.18695	2	2.66667	Red	-1.2	0.362329	2	1.66667	Red
386013044	YP_005931321.1	PPUBIRD1_3523	Cytoplasmic	COG3217	Function unknown	MOSC domain-containing protein	5.87474	29645.4	2	2	2	2	2	2	1	0	2	2	1	2	0.202393	0.101196	0.168661	0.202393	0.674642	45.04	8.2397	1	2	B1	2	0.098892	1	0.5	3	3	Red	-1.5	0.0791512	3	2	Green	-1.125	0.18695	3	2.66667	Red
386010474	YP_005928751.1	PPUBIRD1_0861	Cytoplasmic	COG1448	Central metabolism	aminotransferase yfdZ	7.7267	44938.2	2	2	3	2	2	2	0	0	2	2	2	2	0.133517	0.0445055	0.133517	0.155769	0.467308	57.52	8.20896	2	3	C3	2	0.134347	-1.11111	0.18695	3.33333	3	Red	-2	0.0445047	3.33333	1.66667	Green	-1.11111	0.18695	3.33333	3	Red
386010520	YP_005928797.1	PPUBIRD1_0908	Cytoplasmic Membrane	COG1163	Function unknown	protein EngA	8.68356	54106.2	2	4	3	1	1	1	6	6	3	2	2	3	0.0554465	0.277233	0.129375	0.16634	0.628394	161.67	11.2936	4	6	GB1	5	0.233598	-2	0.0128607	4	2	Orange	1.5	0.0791512	4	6	Green	-1.2	0.18695	4	3.33333	Red
386014253	YP_005932530.1	PPUBIRD1_4769	Unknown	COG1231	Central metabolism	Amine oxidase	9.6626	65861.6	3	2	4	15	8	11	0	1	0	1	1	5	0.516234	0.0151833	0.106283	0.13665	0.774351	416.69	20.8401	8	15	S1	9	0.475795	3.08333	0.00838895	4	12.3333	Blue	-3	0.00806504	4	1.33333	Orange	-1.2	0.33509	4	3.33333	Red
386011358	YP_005929635.1	PPUBIRD1_1766	Cytoplasmic	COG0366	Central metabolism	protein GlgB	5.62902	82801.9	3	3	1	4	2	3	0	0	0	2	2	2	0.108693	0	0.0724621	0.0845391	0.265694	202.85	10.0543	3	4	S1	3	0.109138	1.2	0.245884	3.33333	4	Red	-3.33333	0.0124481	3.33333	1	Orange	-1.11111	0.321665	3.33333	3	Red
386012752	YP_005931029.1	PPUBIRD1_3225	Periplasmic	COG0252	Central metabolism	Glutaminase-asparaginase	6.98638	38600.1	1	0	0	34	36	28	4	2	1	0	0	0	2.53886	0.181347	0	0.0259067	2.74611	774.89	60.7735	14	34	S1	16	1.99444	25.25	9.17172e-05	1.33333	33.6667	Blue	2.5	0.0505958	1.33333	3.33333	Green	-1.33333	0.18695	1.33333	1	Red
386010601	YP_005928878.1	PPUBIRD1_0990	Unknown	COG3164	Function unknown	hypothetical protein PPUBIRD1_0990	5.88169	138538	0	0	1	1	0	0	0	0	0	0	0	0	0.00721822	0	0	0.00721822	0.0144364	40.42	1.41398	1	1	S1	2	0.0209283	1	0.5	1.33333	1.33333	Red	-1.33333	0.18695	1.33333	1	Red	-1.33333	0.18695	1.33333	1	Red
386010936	YP_005929213.1	PPUBIRD1_1329	Cytoplasmic Membrane	COG3555	Translation and transcription	hypothetical protein PPUBIRD1_1329	9.70104	35850.6	0	1	0	1	3	0	0	0	0	0	0	0	0.111574	0	0	0.0278936	0.139468	85.26	8.36013	2	3	S2	2	0.170318	1.75	0.174321	1.33333	2.33333	Green	-1.33333	0.18695	1.33333	1	Red	-1.33333	0.18695	1.33333	1	Red
386011344	YP_005929621.1	PPUBIRD1_1750	Unknown	-	-	Helix-turn-helix domain-containing protein	8.16104	14151.5	0	1	0	0	0	0	2	2	0	0	0	0	0	0.282656	0	0.0706641	0.35332	88.49	15.5039	1	1	C2	2	0.210824	-1.33333	0.18695	1.33333	1	Green	1.75	0.125408	1.33333	2.33333	Green	-1.33333	0.18695	1.33333	1	Red
386011401	YP_005929678.1	PPUBIRD1_1810	Cytoplasmic Membrane	COG1674	DNA replication, recombination and repair	FtsK	6.06024	91252.8	0	0	1	1	0	0	2	1	0	0	0	0	0.0109586	0.0328757	0	0.0109586	0.0547928	32.78	1.79856	1	1	S1	2	0.0318247	1	0.5	1.33333	1.33333	Red	1.5	0.18695	1.33333	2	Green	-1.33333	0.18695	1.33333	1	Red
386014485	YP_005932762.1	PPUBIRD1_5009	Cytoplasmic	COG0043	Central metabolism	3-octaprenyl-4-hydroxybenzoate carboxy-lyase	5.882	54735.2	0	0	1	0	0	0	1	0	0	0	0	0	0	0.0182698	0	0.0182698	0.0365396	31.63	2.45902	1	1	C3	2	0.0532247	-1.33333	0.18695	1.33333	1	Green	1	0.5	1.33333	1.33333	Red	-1.33333	0.18695	1.33333	1	Red
386014555	YP_005932832.1	PPUBIRD1_5080	Cytoplasmic	COG0717	Central metabolism	hypothetical protein PPUBIRD1_5080	5.35396	15890.3	1	0	0	0	0	0	4	4	0	0	0	0	0	0.503451	0	0.0629314	0.566383	121.28	21.8543	2	4	GB2	2	0.408264	-1.33333	0.18695	1.33333	1	Green	2.75	0.0823945	1.33333	3.66667	Green	-1.33333	0.18695	1.33333	1	Red
386014591	YP_005932868.1	PPUBIRD1_5116	Cytoplasmic	COG3947	Signal transduction mechanisms	Response regulator receiver protein	8.81861	31804.8	0	1	0	2	1	1	0	0	0	0	0	0	0.125767	0	0	0.0314417	0.157209	33.06	3.71622	1	1	C2	2	0.0922403	1.75	0.0505958	1.33333	2.33333	Green	-1.33333	0.18695	1.33333	1	Red	-1.33333	0.18695	1.33333	1	Red
[truncated: 5 more columns]
