# Supplementary material for: Understanding butanol tolerance and assimilation in P seudomonas putida BIRD‐1: an integrated omics approach
Source: Microb Biotechnol. 2016 Jan 6;9(1):100–15. doi: 10.1111/1751-7915.12328 (PMC4720416; doi:10.1111/1751-7915.12328)
Supplement: Supplementary file 1 — Fig. S1. Cell death kinetics after a butanol shock of BIRD‐1, KT2440 and DOT‐T1E. Killing kinetics of P. putida strains upon exposure to different butanol concentrations. The strains were grown to reach the exponential phase (turbidity of 0.85 at 660 nm). At t = 0 the culture was divided into two aliquots, to which 1% or 2% (v/v) butanol was added. At the indicated times, the number of viable cells were estimated by plating dilutions on LB. Fig. S2. ppGpp response model. ppGpp accumulation is mediated by the SpoT protein. In the genome, spoT is located downstream of rpoZ, which is the omega subunit of RNA polymerase. Table S1. Doubling time of P. putida BIRD‐1, KT2440 and DOT‐T1E growing on different media. Doubling times (G) and lag phases (lag) are indicated. Table S2. Mutant library characteristics and phenotypes. Mutants in a mutant library, insertion points of the sequences obtained and phenotype (A, assimilation, T, tolerance and A&T, assimilation and tolerance). Table S3. Venn Diagram specification. Butanol as sole carbon source, Shock and glucose butanol grown cells. Each transcript found in common in the diagram is categorized. Table S4. Transcriptomics results. Table obtained after comparison of the all the conditions versus the control (glucose grown cells). Table S5. Peptides whole cell proteome detected by MS/MS List of redundant peptides obtained from whole cell proteome of the three biological replicates of the control (C), butanol grown cells (B), glucose plus butanol grown cells (GB) and cells after a butanol shock (S). Table S6. Pattern Lab analysis of whole cell proteome. List of proteins from whole cells of P. putida BIRD‐1 validated with at least two different peptides. Table S7. Peptides membrane proteome detected by MS/MS. List of redundant peptides obtained from membrane proteins of the three biological replicates of the control (C), butanol grown cells (B), glucose plus butanol grown cells (GB) and cells after a butanol shock (S). Table S8. [file MBT2-9-100-s001.zip › TableS8.xls]

## Sheet: Hoja1
Table S8. List of proteins from the membrane extractions of Pseudomonas putida BIRD-1
Proteins validated with at least two different peptides										Spectral count in each sample												Quantify !				Total	Best Hit					12 samples cumulated		PatternLab comparison between MC and MS					PatternLab comparison between MC and MGB condition					PatternLab comparison between MC and MB condition
gi accession	ref accession	locus tag	Subcellular localization	COG prediction	COG Functional category	More precised COG Functional category	Functional annotation	Isoelectric point	Theoretical mass (Da)	MC1	MC2	MC3	MS1	MS2	MS3	MGB1	MGB2	MGB3	MB1	MB2	MB3	NSAF MS	NSAF MGB	NSAF MB	NSAF MC	NSAF	MASCOT score	Sequence coverage (%)	Number of peptides	SC (relevant+duplicated)	Fraction where the best hit was obtained	Number of peptides	emPAI	Fold Change	pValue	Signal+	Signal-	Description	Fold Change	pValue	Signal+	Signal-	Description	Fold Change	pValue	Signal+	Signal-	Description
Proteins belonging to the Blue Class (PatternLab), with positive fold change
386010744	YP_005929021.1	PPUBIRD1_1134	Cytoplasmic	COG1225	Translation and transcription	Posttranslational modification, protein turnover, chaperones	Anti-oxidant AhpCTSA family protein	5.0605	21715.9	3	8	8	5	4	9	10	12	8	41	38	44	0.828885	1.38148	5.66405	0.874934	8.74934	854.5	94.5	15	44	MB3	16	17.8039	-1.04762	0.444958	7.33333	7	Red	1.5	0.0724092	7.33333	11	Green	5.72727	6.71741e-05	7.33333	42	Blue
386013707	YP_005931984.1	PPUBIRD1_4201	Cytoplasmic	COG0459	Translation and transcription	Posttranslational modification, protein turnover, chaperones	protein GroEL	4.96823	56693.7	17	22	32	21	29	32	31	39	30	83	91	99	1.44637	1.76387	4.81535	1.25234	9.27793	1767.21	78.7546	29	99	MB3	30	7.64353	1.14865	0.270647	24.6667	28.3333	Red	1.39189	0.0696778	24.6667	34.3333	Green	3.72973	0.000228795	24.6667	92	Blue
386011258	YP_005929535.1	PPUBIRD1_1662	Cytoplasmic Membrane	COG0479	Central metabolism	Energy production and conversion	protein SdhB	7.41024	25983	29	30	29	32	28	25	38	50	32	38	45	42	3.27137	4.61841	4.81084	3.38683	16.0875	682.52	72.2222	12	38	MB1	14	5.87476	-1.03409	0.325979	30.3333	29.3333	Red	1.35165	0.0572803	30.3333	41	Green	1.40659	0.00193867	30.3333	42.6667	Blue
386012541	YP_005930818.1	PPUBIRD1_3002	Periplasmic	COG1520	Function unknown	Function unknown	QedH	6.68893	69158.4	2	2	1	1	2	3	2	2	0	96	114	119	0.0867573	0.0578382	4.75719	0.0722977	4.97409	1596.6	61.9651	32	119	MB3	32	5.38293	1.125	0.321665	2.66667	3	Red	-1.14286	0.338934	2.66667	2.33333	Red	41.5	5.12634e-05	2.66667	110.667	Blue
386009916	YP_005928193.1	PPUBIRD1_0285	Unknown	COG1652	Function unknown	Function unknown	LysM domain/BON superfamily protein	5.73493	15619.3	10	14	14	3	4	5	7	4	5	24	23	22	0.768281	1.02437	4.41761	2.43289	8.64316	251.82	83.5616	7	24	MB1	7	5.82676	-2.73333	0.00198356	13.6667	5	Blue	-2.15789	0.00506366	13.6667	6.33333	Blue	1.7561	0.00103277	13.6667	24	Blue
386009765	YP_005928042.1	PPUBIRD1_0128	Cytoplasmic	COG0288	Central metabolism	Inorganic ion transport and metabolism	CynT	6.29252	25984.1	0	0	0	0	0	0	0	0	0	33	33	35	0	0	3.88699	0	3.88699	481.4	86.1925	12	35	MB3	12	5.87476	1	0.5	1	1	Red	1	0.5	1	1	Red	34.6667	1e-05	1	34.6667	Blue
386011244	YP_005929521.1	PPUBIRD1_1647	Cytoplasmic	COG2081	Function unknown	General function prediction only	Electron transfer flavoprotein-ubiquinone oxidoreductase	5.56277	60275.2	22	22	24	31	32	24	77	76	70	72	68	74	1.44338	3.6997	3.55038	1.12816	9.82162	1378.31	70.3971	27	68	MB2	32	5.29185	1.26761	0.0358857	23.6667	30	Red	3.1831	1.13331e-05	23.6667	75.3333	Blue	3.05634	1e-05	23.6667	72.3333	Blue
386013356	YP_005931633.1	PPUBIRD1_3841	Cytoplasmic	COG1098	Translation and transcription	Translation, ribosomal structure and biogenesis	RpsA	4.82019	61517.9	28	19	34	10	23	34	16	26	31	69	69	73	1.08911	1.18665	3.42989	1.31669	7.02234	1397.58	62.9032	24	73	MB3	24	4.53365	-1.2	0.29969	28	23.3333	Red	-1.10526	0.344647	28	25.3333	Red	2.54762	0.000341708	28	71.3333	Blue
386012871	YP_005931148.1	PPUBIRD1_3347	Cytoplasmic	COG1048	Central metabolism	Energy production and conversion	Aconitate hydratase 2	5.18614	93580.7	1	4	6	3	7	15	10	7	7	102	107	108	0.267149	0.256463	3.38745	0.117546	4.02861	2233.17	63.2911	38	107	MB2	40	4.36888	2	0.144196	4.66667	9.33333	Green	1.92857	0.034967	4.66667	9	Blue	22.8571	1e-05	4.66667	106.667	Blue
386010661	YP_005928938.1	PPUBIRD1_1051	Cytoplasmic	COG1834	Central metabolism	Amino acid transport and metabolism	protein ArcA	5.48052	46433.6	2	0	5	0	3	3	2	3	2	51	51	54	0.129217	0.150753	3.35963	0.150753	3.79036	1151.77	67.8657	23	51	MB1	25	4.51214	-1.11111	0.429654	3.33333	3	Red	1	0.5	3.33333	3.33333	Red	15.9	1e-05	3.33333	53	Blue
386011263	YP_005929540.1	PPUBIRD1_1667	Cytoplasmic	COG1042	Central metabolism	Energy production and conversion	protein SucD	5.89288	30091.6	2	3	3	4	4	5	10	13	7	30	29	33	0.432015	0.996957	3.05734	0.265855	4.75216	667.29	81.9728	14	30	MB1	15	3.42509	1.45455	0.0120551	3.66667	5.33333	Orange	3	0.0070863	3.66667	11	Blue	8.63636	1.16557e-05	3.66667	31.6667	Blue
386012535	YP_005930812.1	PPUBIRD1_2995	Cytoplasmic	COG4230	Central metabolism	Energy production and conversion	Aldehyde dehydrogenase	5.53696	54857	0	0	0	0	0	0	0	0	0	50	51	58	0	0	2.89845	0	2.89845	1222.06	66.6008	20	58	MB3	21	3.48551	1	0.5	1	1	Red	1	0.5	1	1	Red	54	1.50239e-05	1	54	Blue
386013534	YP_005931811.1	PPUBIRD1_4023	Cytoplasmic	COG0264	Translation and transcription	Translation, ribosomal structure and biogenesis	hypothetical protein PPUBIRD1_4023	5.13784	30398.9	0	0	2	0	0	1	0	0	0	30	29	28	0.032896	0	2.86195	0.0657919	2.96064	670.66	55.4007	13	30	MB1	14	3.37868	-1.25	0.338934	1.66667	1.33333	Red	-1.66667	0.18695	1.66667	1	Green	18	1e-05	1.66667	30	Blue
386011245	YP_005929522.1	PPUBIRD1_1649	Unknown	COG2086	Central metabolism	Energy production and conversion	Electron transfer flavoprotein subunit beta	9.02426	26358.4	2	1	2	1	2	2	3	4	6	26	24	24	0.189693	0.493201	2.80745	0.189693	3.68004	691.2	61.4458	9	26	MB1	9	3.39807	1	0.5	2.66667	2.66667	Red	2	0.0237103	2.66667	5.33333	Orange	9.625	1e-05	2.66667	25.6667	Blue
386010110	YP_005928387.1	PPUBIRD1_0488	Cytoplasmic	COG3276	Translation and transcription	Translation, ribosomal structure and biogenesis	FusA protein	5.12664	78767.9	25	33	32	19	23	24	8	11	19	68	78	74	0.837905	0.48243	2.79302	1.1426	5.25595	1616.38	61.1189	30	78	MB2	32	3.11273	-1.34783	0.0265629	31	23	Blue	-2.26829	0.00690171	31	13.6667	Blue	2.39785	0.000176442	31	74.3333	Blue
386011246	YP_005929523.1	PPUBIRD1_1650	Unknown	COG2025	Central metabolism	Energy production and conversion	electron transfer flavoprotein subunit alpha	5.06581	31260.5	0	0	1	0	0	0	6	3	4	29	26	31	0	0.41586	2.75107	0.0319892	3.19892	631.79	78.3172	11	29	MB1	11	3.20395	-1.33333	0.18695	1.33333	1	Red	4	0.0066178	1.33333	5.33333	Orange	22.25	2.25701e-05	1.33333	29.6667	Blue
386013758	YP_005932035.1	PPUBIRD1_4253	Unknown	COG3105	Function unknown	Function unknown	hypothetical protein PPUBIRD1_4253	5.86477	16008.3	10	11	13	19	18	19	14	15	15	16	14	14	3.49817	2.74857	2.74857	2.12389	11.1192	355.59	62.7586	7	19	MS3	8	4.47727	1.59459	0.00073656	12.3333	19.6667	Blue	1.27027	0.0120551	12.3333	15.6667	Blue	1.27027	0.0196759	12.3333	15.6667	Blue
386013026	YP_005931303.1	PPUBIRD1_3505	Cytoplasmic	COG0057	Central metabolism	Carbohydrate transport and metabolism	Gap_2	6.90612	52372.2	1	1	2	2	2	4	2	2	0	46	44	45	0.152753	0.0763765	2.57771	0.0763765	2.88321	965.45	59.3361	18	44	MB2	20	2.67513	1.57143	0.0740741	2.33333	3.66667	Green	1	0.5	2.33333	2.33333	Red	19.7143	1e-05	2.33333	46	Blue
386010104	YP_005928381.1	PPUBIRD1_0482	Cytoplasmic	COG0244	Translation and transcription	Translation, ribosomal structure and biogenesis	protein RplJ	9.43105	17675.5	8	7	9	5	7	16	7	10	12	14	15	16	1.58411	1.64069	2.54589	1.35781	7.1285	559.42	63.253	8	15	MB2	8	2.45248	1.14815	0.358714	9	10.3333	Red	1.18519	0.173245	9	10.6667	Red	1.77778	0.000508331	9	16	Blue
386011262	YP_005929539.1	PPUBIRD1_1666	Cytoplasmic	COG0151	Central metabolism	Nucleotide transport and metabolism	SucC protein	5.83251	41213.5	3	7	5	4	5	7	14	13	13	33	31	32	0.388222	0.970555	2.32933	0.363958	4.05207	847.99	50.7732	15	33	MB1	16	2.20435	1.05556	0.4149	6	6.33333	Red	2.38889	0.0011358	6	14.3333	Blue	5.5	1.54445e-05	6	33	Blue
386014558	YP_005932835.1	PPUBIRD1_5083	Cytoplasmic	COG0548	Central metabolism	Amino acid transport and metabolism	protein ArgB	5.57279	31932.9	9	14	8	5	8	11	1	7	8	23	22	22	0.751576	0.50105	2.09815	0.970785	4.32156	585.99	75.7475	11	22	MB2	13	2.42486	-1.25926	0.205016	11.3333	9	Red	-1.78947	0.0780793	11.3333	6.33333	Green	2.05882	0.00156279	11.3333	23.3333	Blue
386010138	YP_005928415.1	PPUBIRD1_0516	Cytoplasmic	COG0202	Translation and transcription	Transcription	protein RpoA	4.90622	36607.3	2	2	2	2	1	1	1	3	2	23	26	24	0.109268	0.163902	1.99414	0.163902	2.43121	540.08	48.9489	13	26	MB2	13	2.42862	-1.28571	0.0580583	3	2.33333	Red	1	0.5	3	3	Red	8.44444	1e-05	3	25.3333	Blue
386009847	YP_005928124.1	PPUBIRD1_0212	Cytoplasmic	COG0625	Translation and transcription	Posttranslational modification, protein turnover, chaperones	GstE	5.3675	24433.7	0	0	0	0	0	4	0	0	0	14	17	17	0.163708	0	1.9645	0	2.12821	437.51	64.0909	8	17	MB2	9	1.78106	2.33333	0.18695	1	2.33333	Green	1	0.5	1	1	Red	17	4.46083e-05	1	17	Blue
386013226	YP_005931503.1	PPUBIRD1_3709	Cytoplasmic	COG3967	Cell envelope biogenesis, outer membrane	Cell envelope biogenesis, outer membrane	FabG_2	6.61987	25453.2	0	0	0	0	0	0	0	0	0	16	17	17	0	0	1.96439	0	1.96439	488.93	69.1057	8	16	MB1	9	1.67559	1	0.5	1	1	Red	1	0.5	1	1	Red	17.6667	1e-05	1	17.6667	Blue
386009852	YP_005928129.1	PPUBIRD1_0218	Cytoplasmic Membrane	COG2959	Central metabolism	Coenzyme metabolism	Uroporphyrin-III C-methyltransferase, putative	4.83262	39508.4	12	13	22	30	24	26	16	15	17	26	26	25	2.02489	1.21493	1.94895	1.18962	6.37839	839.67	56.0109	13	30	MS1	16	2.13984	1.66	0.0194837	16.6667	27.6667	Blue	1.02	0.461407	16.6667	17	Red	1.6	0.0176314	16.6667	26.6667	Blue
386011260	YP_005929537.1	PPUBIRD1_1664	Cytoplasmic	COG0508	Central metabolism	Energy production and conversion	Dihydrolipoamide succinyltransferase	5.20827	42440.1	8	8	5	3	8	9	7	7	9	28	26	27	0.471252	0.54194	1.90857	0.494815	3.41658	577.38	47.9115	11	28	MB1	11	1.53968	-1.04348	0.441014	8	7.66667	Red	1.08333	0.304327	8	8.66667	Red	3.5	3.26054e-05	8	28	Blue
386011805	YP_005930082.1	PPUBIRD1_2241	Cytoplasmic	COG1541	Central metabolism	Coenzyme metabolism	Acyl-CoA synthetase	5.93102	59548.3	0	0	0	0	0	0	2	2	2	39	37	36	0	0.100759	1.88083	0	1.98158	826.91	44.4444	17	37	MB2	17	1.5995	1	0.5	1	1	Red	3	0.5	1	3	Green	38.3333	1e-05	1	38.3333	Blue
386012166	YP_005930443.1	PPUBIRD1_2613	Cytoplasmic	COG4670	Lipid transport and metabolism	Lipid metabolism	3-oxoacid CoA-transferase subunit A	5.31383	25135.1	0	0	0	0	0	0	0	0	0	16	15	16	0	0	1.8699	0	1.8699	398.707	49.1379	6	16	MB3	6	1.42536	1	0.5	1	1	Red	1	0.5	1	1	Red	16.6667	1e-05	1	16.6667	Blue
386013067	YP_005931344.1	PPUBIRD1_3546	Unknown	COG4575	Function unknown	Function unknown	hypothetical protein PPUBIRD1_3546	5.10803	11335.9	4	5	4	6	4	4	4	3	2	8	6	7	1.23501	0.793937	1.85252	1.1468	5.02827	164.53	28.8462	3	6	MS1	4	1.55329	1.0625	0.338934	5.33333	5.66667	Red	-1.33333	0.0580583	5.33333	4	Green	1.5	0.00806504	5.33333	8	Blue
386011016	YP_005929293.1	PPUBIRD1_1414	Cytoplasmic	COG1021	Central metabolism	Secondary metabolites biosynthesis, transport and catabolism	Acetyl-coenzyme A synthetase 1	5.94226	71751.3	0	0	0	0	0	1	0	0	1	40	41	46	0.013937	0.013937	1.77	0	1.79788	902.56	49.3109	21	46	MB3	21	1.70104	1.33333	0.18695	1	1.33333	Red	1.33333	0.18695	1	1.33333	Green	43.3333	1.09417e-05	1	43.3333	Blue
386010886	YP_005929163.1	PPUBIRD1_1278	Cytoplasmic	COG0152	Central metabolism	Nucleotide transport and metabolism	PurC	5.36725	26899	0	0	0	0	0	0	0	0	0	15	15	17	0	0	1.74728	0	1.74728	296.33	29.661	8	15	MB2	9	1.54268	1	0.5	1	1	Red	1	0.5	1	1	Red	16.6667	1e-05	1	16.6667	Blue
386011323	YP_005929600.1	PPUBIRD1_1729	Cytoplasmic	COG3262	Central metabolism	Energy production and conversion	NuoCD	6.08151	67566.1	21	28	27	41	33	33	60	64	50	42	41	33	1.58363	2.57526	1.71684	1.12482	7.00055	1255.23	61.5514	25	60	MGB1	29	3.02437	1.39241	0.0200325	26.3333	36.6667	Blue	2.24051	0.0011277	26.3333	59	Blue	1.50633	0.0102918	26.3333	39.6667	Blue
386013463	YP_005931740.1	PPUBIRD1_3952	Cytoplasmic	COG0309	Translation and transcription	Posttranslational modification, protein turnover, chaperones	protein PurM	4.84882	36918.9	2	2	2	2	2	5	2	2	2	20	21	20	0.243778	0.162519	1.65227	0.162519	2.22109	431.98	54.8295	8	21	MB2	8	1.31557	1.33333	0.18695	3	4	Red	1	0.5	3	3	Red	7.11111	1e-05	3	21.3333	Blue
386012909	YP_005931186.1	PPUBIRD1_3386	Cytoplasmic	COG0544	Translation and transcription	Posttranslational modification, protein turnover, chaperones	hypothetical protein PPUBIRD1_3386	4.81427	48515.2	18	5	13	0	9	19	10	12	19	29	26	24	0.577139	0.845097	1.62836	0.742036	3.79263	740.09	51.7162	14	29	MB1	16	1.54431	-1.25806	0.354799	13	10.3333	Red	1.12821	0.369515	13	14.6667	Red	2.10256	0.0120654	13	27.3333	Blue
386011198	YP_005929475.1	PPUBIRD1_1600	Cytoplasmic	COG2993	Central metabolism	Energy production and conversion	CcoO	8.78411	22636.6	6	7	6	7	7	7	4	6	7	11	13	12	0.927702	0.750997	1.59035	0.839349	4.10839	292.9	28.2178	5	7	MC2	5	1.3615	1.09091	0.0580583	7.33333	8	Red	-1.1	0.259259	7.33333	6.66667	Red	1.77273	0.000525289	7.33333	13	Blue
386013563	YP_005931840.1	PPUBIRD1_4053	Cytoplasmic	COG0563	Central metabolism	Nucleotide transport and metabolism	protein Adk	5.42823	23266.1	0	0	0	0	0	1	0	0	0	14	12	11	0.0429811	0	1.5903	0	1.63328	273.907	37.037	6	14	MB1	7	1.30633	1.33333	0.18695	1	1.33333	Red	1	0.5	1	1	Red	13.3333	7.58314e-05	1	13.3333	Blue
386010260	YP_005928537.1	PPUBIRD1_0642	Extracellular	COG0451	Cell envelope biogenesis, outer membrane	Cell envelope biogenesis, outer membrane	short-chain dehydrogenase	5.54595	24646.6	0	0	0	0	0	0	0	0	0	12	15	12	0	0	1.58237	0	1.58237	333.21	44.7368	7	15	MB2	7	1.75655	1	0.5	1	1	Red	1	0.5	1	1	Red	14	0.00010102	1	14	Blue
386013681	YP_005931958.1	PPUBIRD1_4174	Unknown (This protein may have multiple localization sites)	COG1566	Defense mechanisms	Defense mechanisms	TtgA	6.29073	41223.8	8	6	9	63	49	58	37	43	45	23	21	21	4.12383	3.03223	1.57676	0.55793	9.29075	1143.56	65.3646	20	63	MS1	21	7.95328	6.65385	0.000152858	8.66667	57.6667	Blue	4.92308	9.29355e-05	8.66667	42.6667	Blue	2.61538	0.000111961	8.66667	22.6667	Blue
386011328	YP_005929605.1	PPUBIRD1_1734	Cytoplasmic	COG2513	Central metabolism	Carbohydrate transport and metabolism	Isocitrate lyase	5.38447	48631.1	0	0	0	0	1	6	0	0	0	28	23	25	0.143941	0	1.56279	0	1.70673	611.61	41.7234	12	28	MB1	13	1.539	3.33333	0.138535	1	3.33333	Green	1	0.5	1	1	Red	26.3333	3.17621e-05	1	26.3333	Blue
386010213	YP_005928490.1	PPUBIRD1_0594	Cytoplasmic	COG4230	Central metabolism	Energy production and conversion	Aldehyde dehydrogenase	5.69838	55231.2	2	2	2	2	2	2	2	2	2	29	28	29	0.108634	0.108634	1.55709	0.108634	1.88299	883.6	53.1621	18	29	MB3	15	2.10132	1	0.5	3	3	Red	1	0.5	3	3	Red	9.88889	1e-05	3	29.6667	Blue
386010057	YP_005928334.1	PPUBIRD1_0435	Cytoplasmic	COG2766	Signal transduction mechanisms	Signal transduction mechanisms	hypothetical protein PPUBIRD1_0435	5.73769	73736.7	0	0	0	0	0	2	0	0	0	37	36	38	0.0271235	0	1.50536	0	1.53248	874.12	40	18	38	MB3	21	1.25317	1.66667	0.18695	1	1.66667	Green	1	0.5	1	1	Red	38	1e-05	1	38	Blue
386013915	YP_005932192.1	PPUBIRD1_4414	Cytoplasmic	COG0195	Translation and transcription	Transcription	protein NusA	4.57729	54640.4	4	3	3	2	4	4	3	5	3	26	28	28	0.183015	0.201316	1.50072	0.183015	2.06807	723.95	41.9878	12	28	MB3	13	1.18017	1	0.5	4.33333	4.33333	Red	1.07692	0.338934	4.33333	4.66667	Red	6.53846	1e-05	4.33333	28.3333	Blue
386010226	YP_005928503.1	PPUBIRD1_0608	Cytoplasmic	COG0026	Central metabolism	Nucleotide transport and metabolism	AccC_2	6.08687	49057.1	0	0	0	0	0	0	0	0	0	21	23	27	0	0	1.44729	0	1.44729	552.65	46.5632	13	27	MB3	14	1.52328	1	0.5	1	1	Red	1	0.5	1	1	Red	24.6667	8.92259e-05	1	24.6667	Blue
386010596	YP_005928873.1	PPUBIRD1_0985	Cytoplasmic	COG4972	Cell motility and secretion	Cell motility and secretion	Rod shape-determining protein MreB	5.32482	36936.3	11	14	12	9	6	10	16	12	17	18	16	19	0.676841	1.21831	1.4349	1.00173	4.33178	466.67	39.4203	8	19	MB3	9	1.1454	-1.42857	0.0275203	13.3333	9.33333	Blue	1.2	0.102553	13.3333	16	Red	1.4	0.00644334	13.3333	18.6667	Blue
386013041	YP_005931318.1	PPUBIRD1_3520	Unknown	COG0589	Signal transduction mechanisms	Signal transduction mechanisms	Universal stress protein	5.9438	16256.3	0	0	0	1	1	2	0	1	0	8	8	7	0.246058	0.0615146	1.41484	0	1.72241	171.99	57.5342	4	8	MB2	4	1.31484	2.33333	0.00806504	1	2.33333	Orange	1.33333	0.18695	1	1.33333	Green	8.66667	1.05866e-05	1	8.66667	Blue
386012907	YP_005931184.1	PPUBIRD1_3384	Cytoplasmic	COG2255	DNA replication, recombination and repair	DNA replication, recombination and repair	protein ClpX	5.11309	46838.4	8	17	6	5	6	10	4	6	6	19	21	21	0.44835	0.3416	1.30235	0.66185	2.75415	497.277	30.6792	8	21	MB2	11	0.946264	-1.41667	0.20997	11.3333	8	Green	-1.78947	0.110318	11.3333	6.33333	Green	1.88235	0.0220543	11.3333	21.3333	Blue
386014322	YP_005932599.1	PPUBIRD1_4841	Cytoplasmic	COG1952	Intracellular trafficking, secretion and vesicular transport	Intracellular trafficking and secretion	SecB	4.46048	17716.8	1	2	2	0	2	2	2	2	3	9	7	7	0.225774	0.395105	1.2982	0.282218	2.2013	172.46	33.5404	4	9	MB1	4	1.16936	-1.14286	0.338934	2.66667	2.33333	Red	1.25	0.1151	2.66667	3.33333	Red	3.25	0.000646489	2.66667	8.66667	Blue
386014139	YP_005932416.1	PPUBIRD1_4650	Unknown (This protein may have multiple localization sites)	COG4167	Defense mechanisms	Defense mechanisms	Branched chain amino acid ABC transporter ATP-binding protein	8.80287	26295.6	0	0	0	0	0	0	0	0	0	12	11	10	0	0	1.25496	0	1.25496	341.17	35.7143	6	12	MB1	6	1.1035	1	0.5	1	1	Red	1	0.5	1	1	Red	12	2.2355e-05	1	12	Blue
386009738	YP_005928015.1	PPUBIRD1_0101	Cytoplasmic	COG1062	Central metabolism	Energy production and conversion	Alcohol dehydrogenase	7.69895	34272.9	0	0	0	0	0	0	0	0	0	13	15	14	0	0	1.22546	0	1.22546	360.59	52	7	15	MB2	8	0.92876	1	0.5	1	1	Red	1	0.5	1	1	Red	15	1e-05	1	15	Blue
386013726	YP_005932003.1	PPUBIRD1_4220	Cytoplasmic	COG0206	DNA replication, recombination and repair	Cell division and chromosome partitioning	protein FtsZ	4.97968	41803.5	5	11	3	0	5	6	0	0	5	17	16	17	0.263136	0.119607	1.19607	0.454507	2.03332	404.8	30.6533	9	17	MB3	10	0.837675	-1.57143	0.214732	7.33333	4.66667	Green	-2.75	0.0929215	7.33333	2.66667	Green	2.40909	0.00653628	7.33333	17.6667	Blue
386011321	YP_005929598.1	PPUBIRD1_1727	Unknown (This protein may have multiple localization sites)	COG4656	Central metabolism	Energy production and conversion	NADH-quinone oxidoreductase subunit F	7.00483	49569.9	5	4	10	4	7	4	17	21	17	19	23	17	0.302603	1.10955	1.19024	0.383297	2.98569	580.94	44.7598	11	23	MB2	11	1.10382	-1.22222	0.280719	7.33333	6	Red	2.63636	0.00314616	7.33333	19.3333	Blue	2.81818	0.00324123	7.33333	20.6667	Blue
386012165	YP_005930442.1	PPUBIRD1_2612	Cytoplasmic	COG4670	Lipid transport and metabolism	Lipid metabolism	3-oxoacid CoA-transferase subunit B	4.60704	23223.8	0	0	0	0	0	0	0	0	0	10	9	8	0	0	1.1626	0	1.1626	261.76	38.5321	5	10	MB1	5	0.816475	1	0.5	1	1	Red	1	0.5	1	1	Red	10	4.9441e-05	1	10	Blue
386011804	YP_005930081.1	PPUBIRD1_2240	Cytoplasmic	COG1960	Lipid transport and metabolism	Lipid metabolism	Acyl-CoA dehydrogenase domain-containing protein	5.49269	63305.9	0	0	0	0	0	0	2	1	1	23	24	23	0	0.0631853	1.10574	0	1.16893	642.69	31.9185	13	23	MB1	15	0.794095	1	0.5	1	1	Red	2.33333	0.00806504	1	2.33333	Orange	24.3333	1e-05	1	24.3333	Blue
386011268	YP_005929545.1	PPUBIRD1_1673	Cytoplasmic	COG0326	Translation and transcription	Posttranslational modification, protein turnover, chaperones	protein HtpG	5.21385	71536.9	4	4	4	0	2	7	2	1	1	24	27	28	0.125809	0.0559152	1.10433	0.167746	1.4538	654.99	37.3817	14	27	MB2	14	0.892457	-1.25	0.328023	5	4	Red	-2.14286	0.000661948	5	2.33333	Orange	5.46667	2.46814e-05	5	27.3333	Blue
386011320	YP_005929597.1	PPUBIRD1_1726	Unknown (This protein may have multiple localization sites)	COG3383	Function unknown	General function prediction only	NADH-quinone oxidoreductase subunit G	5.73345	97480.1	7	13	11	8	10	10	37	39	27	37	39	31	0.287238	1.05663	1.09766	0.318014	2.75954	901.76	43.031	21	39	MGB2	27	0.964182	-1.09677	0.311979	11.3333	10.3333	Red	3.11765	0.00214299	11.3333	35.3333	Blue	3.23529	0.000525985	11.3333	36.6667	Blue
386012987	YP_005931264.1	PPUBIRD1_3464	Cytoplasmic	COG0589	Signal transduction mechanisms	Signal transduction mechanisms	Universal stress protein	5.87571	31380.2	2	2	3	1	1	2	0	0	0	12	11	11	0.127469	0	1.08349	0.223071	1.43403	249.31	21.2544	4	11	MB3	4	0.710284	-1.42857	0.0505958	3.33333	2.33333	Green	-3.33333	0.00109606	3.33333	1	Orange	3.7	2.2173e-05	3.33333	12.3333	Blue
386012447	YP_005930724.1	PPUBIRD1_2907	Cytoplasmic	COG2130	Function unknown	General function prediction only	Alcohol dehydrogenase, zinc-containing	5.45568	36720.7	0	0	0	0	1	3	0	0	0	14	12	13	0.10893	0	1.06207	0	1.171	350.44	38.8235	7	13	MB3	8	0.848292	2.33333	0.102553	1	2.33333	Green	1	0.5	1	1	Red	14	1.1519e-05	1	14	Blue
386010917	YP_005929194.1	PPUBIRD1_1310	Unknown	COG0778	Central metabolism	Energy production and conversion	Nitroreductase	5.73365	21956.1	0	0	0	0	0	0	0	0	0	7	8	8	0	0	1.04754	0	1.04754	166.56	21.8274	3	8	MB3	3	0.657517	1	0.5	1	1	Red	1	0.5	1	1	Red	8.66667	1.05866e-05	1	8.66667	Blue
386011584	YP_005929861.1	PPUBIRD1_2008	Cytoplasmic	COG0183	Lipid transport and metabolism	Lipid metabolism	Beta-ketothiolase	6.46713	40918.3	0	0	0	0	0	0	1	2	5	15	13	14	0	0.195511	1.02643	0	1.22195	360.79	37.8173	7	15	MB1	9	0.737356	1	0.5	1	1	Red	3.66667	0.0453666	1	3.66667	Green	15	1e-05	1	15	Blue
386013725	YP_005932002.1	PPUBIRD1_4219	Cytoplasmic	COG0774	Cell envelope biogenesis, outer membrane	Cell envelope biogenesis, outer membrane	LpxC	5.05814	33248.2	2	4	2	2	2	2	2	3	2	14	10	10	0.180461	0.210538	1.02261	0.240614	1.65422	272.42	24.0924	5	14	MB1	5	0.660384	-1.22222	0.18695	3.66667	3	Red	-1.1	0.338934	3.66667	3.33333	Red	3.36364	0.00217841	3.66667	12.3333	Blue
386009660	YP_005927937.1	PPUBIRD1_0022	Cytoplasmic Membrane	COG4395	Function unknown	Function unknown	Import inner membrane translocase	6.59707	30594.3	2	5	4	14	9	16	13	12	11	11	11	9	1.27475	1.17669	1.01326	0.359544	3.82424	379.41	50	7	16	MS3	8	1.28148	3	0.00725654	4.66667	14	Blue	2.78571	0.000692469	4.66667	13	Blue	2.42857	0.00190583	4.66667	11.3333	Blue
386014162	YP_005932439.1	PPUBIRD1_4676	Cytoplasmic	COG0104	Central metabolism	Nucleotide transport and metabolism	protein PurA	5.55965	46804.1	0	0	0	0	0	0	0	0	0	13	16	15	0	0	0.940089	0	0.940089	301.57	27.4419	7	16	MB2	7	0.724327	1	0.5	1	1	Red	1	0.5	1	1	Red	15.6667	3.82922e-05	1	15.6667	Blue
386014146	YP_005932423.1	PPUBIRD1_4657	Cytoplasmic	COG0171	Central metabolism	Coenzyme metabolism	protein NadE	5.65974	29270.3	0	0	0	0	0	0	0	0	0	9	8	8	0	0	0.854108	0	0.854108	217.4	28.7273	5	9	MB1	5	0.61356	1	0.5	1	1	Red	1	0.5	1	1	Red	9.33333	1e-05	1	9.33333	Blue
386012908	YP_005931185.1	PPUBIRD1_3385	Cytoplasmic	COG0740	Translation and transcription	Posttranslational modification, protein turnover, chaperones	protein ClpP	5.52469	21296.8	0	0	0	0	0	0	0	0	0	6	7	5	0	0	0.845198	0	0.845198	127.31	31.25	3	6	MB1	3	0.682822	1	0.5	1	1	Red	1	0.5	1	1	Red	7	0.000242064	1	7	Blue
386010858	YP_005929135.1	PPUBIRD1_1250	Cytoplasmic	COG2269	Translation and transcription	Translation, ribosomal structure and biogenesis	protein AspS	5.33842	66525.8	2	2	2	1	1	2	2	2	2	18	21	17	0.060127	0.0901905	0.841778	0.0901905	1.08229	542.73	26.7343	11	21	MB2	13	0.671647	-1.28571	0.0580583	3	2.33333	Red	1	0.5	3	3	Red	6.55556	7.83827e-05	3	19.6667	Blue
386010081	YP_005928358.1	PPUBIRD1_0459	Cytoplasmic	COG0134	Central metabolism	Amino acid transport and metabolism	TrpC	4.95249	30449.1	0	0	0	0	0	0	0	0	0	8	8	9	0	0	0.821042	0	0.821042	182.4	18.4116	3	8	MB1	3	0.444673	1	0.5	1	1	Red	1	0.5	1	1	Red	9.33333	1e-05	1	9.33333	Blue
386011405	YP_005929682.1	PPUBIRD1_1814	Cytoplasmic	COG0441	Translation and transcription	Translation, ribosomal structure and biogenesis	SerS protein	5.2782	46804.1	3	2	2	1	1	2	0	0	0	15	13	10	0.0854627	0	0.811895	0.14956	1.04692	445.89	36.1502	7	15	MB1	7	0.623037	-1.42857	0.0505958	3.33333	2.33333	Green	-3.33333	0.00109606	3.33333	1	Orange	4.1	0.001137	3.33333	13.6667	Blue
386013519	YP_005931796.1	PPUBIRD1_4008	Cytoplasmic	COG4799	Lipid transport and metabolism	Lipid metabolism	protein AccA	5.78554	35112.9	1	1	1	0	2	2	1	3	3	9	8	10	0.113918	0.199357	0.768948	0.0854387	1.16766	298.51	26.6667	6	9	MB1	7	0.616939	1.16667	0.321665	2	2.33333	Red	1.66667	0.0580583	2	3.33333	Green	5	7.86299e-05	2	10	Blue
386010106	YP_005928383.1	PPUBIRD1_0484	Cytoplasmic	COG0085	Translation and transcription	Transcription	protein RpoB	5.56763	150898	2	0	23	0	0	2	1	0	0	37	41	38	0.013254	0.006627	0.768732	0.165675	0.954288	1077.79	28.6662	24	41	MB2	29	0.609295	-5.6	0.178953	9.33333	1.66667	Green	-7	0.169189	9.33333	1.33333	Green	4.25	0.0076137	9.33333	39.6667	Blue
386010828	YP_005929105.1	PPUBIRD1_1218	Cytoplasmic	COG0208	Central metabolism	Nucleotide transport and metabolism	protein NrdB	4.81222	46959.1	0	1	2	0	0	0	0	0	0	12	11	12	0	0	0.74533	0.0638854	0.809215	281.79	28.6058	6	12	MB1	8	0.524704	-2	0.0791512	2	1	Green	-2	0.0791512	2	1	Green	6.33333	4.46083e-05	2	12.6667	Blue
386010295	YP_005928572.1	PPUBIRD1_0678	Cytoplasmic Membrane	COG1251	Central metabolism	Energy production and conversion	Ndh	8.79403	47050.5	0	0	0	26	24	27	7	7	7	13	12	9	1.63654	0.446329	0.722627	0	2.80549	637.74	56.8445	14	26	MS1	17	1.62247	26.6667	1e-05	1	26.6667	Blue	8	0.5	1	8	Green	12.3333	0.000352545	1	12.3333	Blue
386010659	YP_005928936.1	PPUBIRD1_1049	Cytoplasmic	COG0549	Central metabolism	Amino acid transport and metabolism	ArcC	5.46115	33289.5	0	0	0	0	0	1	0	0	0	9	6	9	0.0300395	0	0.720949	0	0.750989	292.58	26.2136	5	9	MB3	7	0.525833	1.33333	0.18695	1	1.33333	Red	1	0.5	1	1	Red	9	0.000661948	1	9	Blue
386011394	YP_005929671.1	PPUBIRD1_1803	Cytoplasmic	COG0473	Central metabolism	Amino acid transport and metabolism	isocitrate dehydrogenase	5.37993	45643.5	0	0	0	0	0	2	0	0	0	11	11	10	0.0438179	0	0.701086	0	0.744904	294.37	34.4498	8	11	MB2	8	0.641856	1.66667	0.18695	1	1.66667	Green	1	0.5	1	1	Red	11.6667	1e-05	1	11.6667	Blue
386014340	YP_005932617.1	PPUBIRD1_4859	Cytoplasmic	COG1149	Central metabolism	Energy production and conversion	Cobyrinic acid a,c-diamide synthase	4.96174	28627.8	5	4	5	6	8	6	2	2	6	7	7	6	0.698621	0.349311	0.698621	0.489035	2.23559	184.07	32.2957	3	8	MS2	3	0.631061	1.35294	0.0275203	5.66667	7.66667	Blue	-1.30769	0.193456	5.66667	4.33333	Red	1.35294	0.0066178	5.66667	7.66667	Blue
386013589	YP_005931866.1	PPUBIRD1_4079	Cytoplasmic	COG1902	Central metabolism	Energy production and conversion	NADH:flavin oxidoreductase	5.73074	40458.9	0	0	0	0	0	0	0	0	0	10	7	11	0	0	0.69206	0	0.69206	288.22	32.8804	6	11	MB3	7	0.62987	1	0.5	1	1	Red	1	0.5	1	1	Red	10.3333	0.00074102	1	10.3333	Blue
386010330	YP_005928607.1	PPUBIRD1_0714	Cytoplasmic	COG4172	Function unknown	General function prediction only	ABC transporter ATP-binding protein HI1252	5.39587	61822.7	11	8	2	4	13	17	0	1	14	13	16	13	0.549959	0.242629	0.679362	0.339681	1.81163	484.25	28.6486	10	17	MS3	12	0.58527	1.54167	0.202836	8	12.3333	Green	-1.33333	0.360757	8	6	Red	1.875	0.0342936	8	15	Blue
386011535	YP_005929812.1	PPUBIRD1_1959	Cytoplasmic	COG1207	Cell envelope biogenesis, outer membrane	Cell envelope biogenesis, outer membrane	GalU	5.31751	30938.8	0	1	1	0	1	1	1	0	0	9	6	6	0.0646438	0.0323219	0.67876	0.0646438	0.840369	158.76	23.2975	3	9	MB1	3	0.573727	1	0.5	1.66667	1.66667	Red	-1.25	0.259259	1.66667	1.33333	Red	4.8	0.00193142	1.66667	8	Blue
386012876	YP_005931153.1	PPUBIRD1_3352	Cytoplasmic	COG2224	Central metabolism	Energy production and conversion	PrpB	5.33504	31806.3	0	0	0	0	0	0	0	0	0	7	8	6	0	0	0.660247	0	0.660247	143.65	27.027	3	6	MB3	3	0.30303	1	0.5	1	1	Red	1	0.5	1	1	Red	8	0.000132753	1	8	Blue
386013835	YP_005932112.1	PPUBIRD1_4333	Unknown (This protein may have multiple localization sites)	COG3321	Central metabolism	Secondary metabolites biosynthesis, transport and catabolism	Acetyl-CoA acetyltransferase	5.81646	40354.1	0	0	0	0	0	0	0	0	0	7	9	10	0	0	0.644296	0	0.644296	302.56	26.7857	6	9	MB2	6	0.521718	1	0.5	1	1	Red	1	0.5	1	1	Red	9.66667	0.000300623	1	9.66667	Blue
386010748	YP_005929025.1	PPUBIRD1_1138	Cytoplasmic	COG0603	Function unknown	General function prediction only	protein ArgG	5.31383	45136	0	0	0	0	0	1	1	1	0	12	7	10	0.0221553	0.0443106	0.642503	0	0.708969	396.54	34.0741	8	12	MB1	9	0.651691	1.33333	0.18695	1	1.33333	Red	1.66667	0.0580583	1	1.66667	Green	10.6667	0.00132526	1	10.6667	Blue
386014237	YP_005932514.1	PPUBIRD1_4751	Cytoplasmic	COG0192	Central metabolism	Coenzyme metabolism	protein MetK	5.26491	42752.5	1	0	0	0	0	0	0	0	0	8	10	9	0	0	0.631542	0.0233904	0.654932	332.51	19.4444	6	9	MB3	6	0.486469	-1.33333	0.18695	1.33333	1	Red	-1.33333	0.18695	1.33333	1	Green	7.5	0.00010102	1.33333	10	Blue
386011583	YP_005929860.1	PPUBIRD1_2007	Cytoplasmic	COG1250	Lipid transport and metabolism	Lipid metabolism	3-hydroxybutyryl-CoA dehydrogenase	5.9758	30081.7	0	0	0	0	0	0	0	0	0	6	5	7	0	0	0.59837	0	0.59837	157.79	22.3404	4	7	MB3	5	0.450376	1	0.5	1	1	Red	1	0.5	1	1	Red	7	0.000242064	1	7	Blue
386009850	YP_005928127.1	PPUBIRD1_0216	Cytoplasmic	COG0181	Central metabolism	Coenzyme metabolism	HemC protein	5.26747	33437.5	0	0	0	0	0	0	0	0	0	5	8	7	0	0	0.598131	0	0.598131	165.15	16.2939	3	8	MB2	3	0.399133	1	0.5	1	1	Red	1	0.5	1	1	Red	7.66667	0.000820645	1	7.66667	Blue
386013881	YP_005932158.1	PPUBIRD1_4380	Cytoplasmic	COG1165	Central metabolism	Coenzyme metabolism	Acetolactate synthase isozyme 3 large subunit	6.58061	61944.5	4	4	2	4	4	8	4	4	4	13	12	12	0.258296	0.193722	0.597309	0.161435	1.21076	311.24	17.6678	5	13	MB1	6	0.31716	1.46154	0.125408	4.33333	6.33333	Green	1.15385	0.18695	4.33333	5	Red	3.07692	0.000134898	4.33333	13.3333	Blue
386013503	YP_005931780.1	PPUBIRD1_3992	Cytoplasmic	COG1191	Translation and transcription	Transcription	RpoS	5.14146	38152	2	2	0	0	1	4	0	1	0	8	7	7	0.131055	0.0262109	0.57664	0.104844	0.83875	184.06	23.8806	3	8	MB1	3	0.447357	1.14286	0.410147	2.33333	2.66667	Red	-1.75	0.125408	2.33333	1.33333	Green	3.57143	0.000646489	2.33333	8.33333	Blue
386012538	YP_005930815.1	PPUBIRD1_2999	Unknown (This protein may have multiple localization sites)	-	-	-	hypothetical protein PPUBIRD1_2999	5.34384	27825.3	0	0	0	0	0	0	0	0	0	4	6	6	0	0	0.575017	0	0.575017	138.75	22.1344	4	6	MB2	5	0.494749	1	0.5	1	1	Red	1	0.5	1	1	Red	6.33333	0.000661948	1	6.33333	Blue
386013587	YP_005931864.1	PPUBIRD1_4077	Unknown	COG4230	Central metabolism	Energy production and conversion	gamma-aminobutyraldehyde dehydrogenase	5.55388	50871.8	0	0	0	0	0	0	0	0	0	12	8	9	0	0	0.57006	0	0.57006	221.4	32.9114	6	12	MB1	6	0.477269	1	0.5	1	1	Red	1	0.5	1	1	Red	10.6667	0.000648539	1	10.6667	Blue
386013727	YP_005932004.1	PPUBIRD1_4222	Cytoplasmic	COG4820	Central metabolism	Amino acid transport and metabolism	protein FtsA	5.08871	44068	3	4	0	2	6	4	2	2	4	6	9	10	0.272307	0.181538	0.567305	0.158845	1.17999	252.88	26.9417	6	10	MB3	8	0.469159	1.5	0.18695	3.33333	5	Green	1.1	0.410147	3.33333	3.66667	Red	2.8	0.0121143	3.33333	9.33333	Blue
386014140	YP_005932417.1	PPUBIRD1_4651	Cytoplasmic Membrane	COG4619	Function unknown	General function prediction only	Branched chain amino acid ABC transporter ATP-binding protein	6.14489	32406.6	0	0	0	0	0	0	0	0	0	7	5	6	0	0	0.555442	0	0.555442	237.05	23.3677	4	7	MB1	4	0.543117	1	0.5	1	1	Red	1	0.5	1	1	Red	7	0.000242064	1	7	Blue
386012158	YP_005930435.1	PPUBIRD1_2605	Cytoplasmic Membrane	COG0489	DNA replication, recombination and repair	Cell division and chromosome partitioning	Protein-tyrosine kinase	6.59436	29608.4	0	0	0	1	0	0	0	0	0	4	4	8	0.0337742	0	0.540387	0	0.574162	111.94	28.3582	3	8	MB3	3	0.46021	1.33333	0.18695	1	1.33333	Red	1	0.5	1	1	Red	6.33333	0.00806504	1	6.33333	Blue
386012159	YP_005930436.1	PPUBIRD1_2606	Cytoplasmic Membrane	COG3206	Cell envelope biogenesis, outer membrane	Cell envelope biogenesis, outer membrane	Lipopolysaccharide biosynthesis protein	8.69169	58079.1	5	5	6	7	7	8	1	2	4	10	11	10	0.378794	0.120525	0.533755	0.275486	1.30856	231.41	13.8462	4	11	MB2	4	0.341244	1.31579	0.0066178	6.33333	8.33333	Blue	-1.9	0.0167359	6.33333	3.33333	Blue	1.78947	0.000223619	6.33333	11.3333	Blue
386010560	YP_005928837.1	PPUBIRD1_0948	Cytoplasmic	COG1838	Central metabolism	Energy production and conversion	Hydro-lyase, Fe-S type, tartrate/fumarate subfamily, alpha subunit	5.14458	54731.9	2	4	2	2	3	2	1	2	2	8	11	10	0.127896	0.0913543	0.529855	0.146167	0.895273	278.19	27.6134	7	10	MB3	8	0.437631	-1.1	0.338934	3.66667	3.33333	Red	-1.375	0.125408	3.66667	2.66667	Green	2.90909	0.00159241	3.66667	10.6667	Blue
386010627	YP_005928904.1	PPUBIRD1_1017	Cytoplasmic	COG0128	Central metabolism	Amino acid transport and metabolism	MurA	5.35304	44944.5	2	4	2	0	2	3	0	0	1	8	6	9	0.111248	0.0222497	0.511742	0.177997	0.823238	213.81	20.19	4	9	MB3	4	0.459614	-1.375	0.208433	3.66667	2.66667	Green	-2.75	0.0175842	3.66667	1.33333	Orange	2.36364	0.00531831	3.66667	8.66667	Blue
386011767	YP_005930044.1	PPUBIRD1_2203	Cytoplasmic	COG0079	Central metabolism	Amino acid transport and metabolism	TyrB	5.66633	43604.1	0	0	0	0	0	4	0	0	0	8	8	6	0.0917344	0	0.504539	0	0.596274	229.72	24.6231	5	8	MB1	5	0.383437	2.33333	0.18695	1	2.33333	Green	1	0.5	1	1	Red	8.33333	0.000194086	1	8.33333	Blue
386013753	YP_005932030.1	PPUBIRD1_4248	Cytoplasmic	COG4989	Function unknown	General function prediction only	Aldo/keto reductase	6.21835	38724.7	0	0	0	0	0	0	0	0	0	5	6	8	0	0	0.490643	0	0.490643	211.19	17.341	4	6	MB2	5	0.338634	1	0.5	1	1	Red	1	0.5	1	1	Red	7.33333	0.000995744	1	7.33333	Blue
386014316	YP_005932593.1	PPUBIRD1_4835	Cytoplasmic	COG3968	Function unknown	General function prediction only	protein GlnA	5.20894	51707.6	2	0	5	4	5	7	6	6	5	10	8	7	0.309432	0.328772	0.483488	0.135377	1.25707	187.92	17.3077	4	8	MB2	4	0.315999	1.9	0.0761587	3.33333	6.33333	Green	2	0.0445047	3.33333	6.66667	Green	2.8	0.0121143	3.33333	9.33333	Blue
386009726	YP_005928003.1	PPUBIRD1_0089	Cytoplasmic	COG0751	Translation and transcription	Translation, ribosomal structure and biogenesis	protein GlyS	5.11688	75079.3	0	0	0	0	0	1	0	0	0	10	12	14	0.0133193	0	0.479493	0	0.492812	385.92	23.6842	8	14	MB3	8	0.355325	1.33333	0.18695	1	1.33333	Red	1	0.5	1	1	Red	13	0.000242064	1	13	Blue
386010294	YP_005928571.1	PPUBIRD1_0677	Cytoplasmic	COG0714	Function unknown	General function prediction only	chaperone ClpB	5.33847	92335.7	2	4	3	0	4	5	0	1	2	13	16	15	0.0974704	0.0324901	0.476522	0.0974704	0.703953	475.04	16.7268	9	16	MB2	10	0.321726	1	0.5	4	4	Red	-2	0.035242	4	2	Orange	3.91667	0.000189486	4	15.6667	Blue
386011030	YP_005929307.1	PPUBIRD1_1429	Cytoplasmic	COG2872	Function unknown	General function prediction only	protein AlaS	5.30443	94621.9	0	0	0	0	0	0	0	0	0	17	14	14	0	0	0.475577	0	0.475577	310.48	20.4805	8	17	MB1	8	0.312766	1	0.5	1	1	Red	1	0.5	1	1	Red	16	5.75435e-05	1	16	Blue
386010691	YP_005928968.1	PPUBIRD1_1081	Cytoplasmic	COG1304	Central metabolism	Coenzyme transport and metabolism	protein GuaB	6.49683	51733.1	1	0	1	1	0	0	2	2	1	9	8	7	0.01933	0.0966499	0.46392	0.03866	0.61856	214.36	21.8814	5	9	MB1	5	0.38933	-1.25	0.259259	1.66667	1.33333	Red	1.6	0.0505958	1.66667	2.66667	Green	5.4	0.000194086	1.66667	9	Blue
386014230	YP_005932507.1	PPUBIRD1_4744	Cytoplasmic	COG0191	Central metabolism	Carbohydrate transport and metabolism	Fda	5.48287	37912.9	0	0	0	0	0	0	0	0	0	6	5	6	0	0	0.448397	0	0.448397	172.88	22.6361	4	5	MB2	5	0.346463	1	0.5	1	1	Red	1	0.5	1	1	Red	6.66667	3.51053e-05	1	6.66667	Blue
386011031	YP_005929308.1	PPUBIRD1_1430	Cytoplasmic	COG0549	Central metabolism	Amino acid transport and metabolism	Aspartokinase	5.25275	44577.3	0	0	0	0	0	3	0	0	0	6	8	5	0.0672988	0	0.426226	0	0.493525	237.96	16.0584	4	8	MB2	4	0.289119	2	0.18695	1	2	Green	1	0.5	1	1	Red	7.33333	0.000995744	1	7.33333	Blue
386013910	YP_005932187.1	PPUBIRD1_4409	Cytoplasmic	COG2123	Translation and transcription	Translation, ribosomal structure and biogenesis	Polyribonucleotide nucleotidyltransferase	5.11437	74910.8	2	1	5	1	2	2	2	2	2	8	11	12	0.0667461	0.0800953	0.413826	0.106794	0.667461	267.41	19.4009	7	12	MB3	11	0.305799	-1.375	0.233802	3.66667	2.66667	Green	-1.22222	0.304327	3.66667	3	Red	3.09091	0.00536727	3.66667	11.3333	Blue
386014203	YP_005932480.1	PPUBIRD1_4717	Cytoplasmic	COG1105	Central metabolism	Carbohydrate transport and metabolism	Bifunctional protein hldE	5.55515	49480.4	0	0	0	0	1	2	0	0	0	7	7	6	0.0606301	0	0.404201	0	0.464831	196.73	12.58	3	7	MB1	3	0.332011	2	0.0791512	1	2	Green	1	0.5	1	1	Red	7.66667	1.84416e-05	1	7.66667	Blue
386013636	YP_005931913.1	PPUBIRD1_4126	Periplasmic	COG3480	Signal transduction mechanisms	Signal transduction mechanisms	AlgY	5.66771	49828.1	0	0	0	0	0	0	0	0	0	6	7	7	0	0	0.40138	0	0.40138	187.78	16.2741	4	7	MB3	4	0.255893	1	0.5	1	1	Red	1	0.5	1	1	Red	7.66667	1.84416e-05	1	7.66667	Blue
386013573	YP_005931850.1	PPUBIRD1_4063	Cytoplasmic	COG0173	Translation and transcription	Translation, ribosomal structure and biogenesis	LysS protein	5.22821	57102	2	1	2	0	2	2	1	2	2	8	6	8	0.0700501	0.0875626	0.385275	0.0875626	0.630451	207.93	13.4	4	8	MB3	4	0.282581	-1.14286	0.338934	2.66667	2.33333	Red	1	0.5	2.66667	2.66667	Red	3.125	0.000803089	2.66667	8.33333	Blue
386011259	YP_005929536.1	PPUBIRD1_1663	Cytoplasmic	COG1071	Central metabolism	Energy production and conversion	SucA	6.0975	106455	2	4	3	2	5	11	7	4	5	11	17	13	0.169086	0.150298	0.385139	0.0845428	0.789066	314.69	11.6649	7	17	MB2	9	0.273868	1.75	0.165033	4	7	Green	1.58333	0.0456301	4	6.33333	Green	3.66667	0.00227149	4	14.6667	Blue
386014424	YP_005932701.1	PPUBIRD1_4946	Cytoplasmic	COG1052	Central metabolism	Energy production and conversion	SerA	5.82587	44369.4	4	4	3	4	4	4	4	4	4	6	5	6	0.270457	0.270457	0.383147	0.247919	1.17198	110.82	12.9584	3	6	MB3	3	0.290724	1.07143	0.18695	4.66667	5	Red	1.07143	0.18695	4.66667	5	Red	1.42857	0.0066178	4.66667	6.66667	Blue
386014486	YP_005932763.1	PPUBIRD1_5010	Cytoplasmic	COG1157	Cell motility and secretion	Cell motility and secretion	hypothetical protein PPUBIRD1_5010	7.71873	47011.9	2	2	1	0	2	2	2	3	2	6	7	5	0.0850848	0.148898	0.382882	0.106356	0.723221	173.89	11.2172	3	7	MB2	3	0.272558	-1.14286	0.338934	2.66667	2.33333	Red	1.25	0.1151	2.66667	3.33333	Red	2.625	0.001445	2.66667	7	Blue
386012735	YP_005931012.1	PPUBIRD1_3208	Cytoplasmic	COG3382	Function unknown	General function prediction only	protein PheT	5.14075	86575	0	0	0	0	0	6	0	0	2	8	13	11	0.0693041	0.0231014	0.369622	0	0.462027	316.68	20.0504	7	13	MB2	7	0.260196	3	0.18695	1	3	Green	1.66667	0.18695	1	1.66667	Green	11.6667	0.000916494	1	11.6667	Blue
386009853	YP_005928130.1	PPUBIRD1_0219	Cytoplasmic Membrane	COG3071	Central metabolism	Coenzyme metabolism	protein HemY	9.31389	46004.7	2	2	4	7	5	8	5	6	4	5	6	5	0.434738	0.326054	0.347791	0.173895	1.28248	231.51	16.2621	5	8	MS3	6	0.360286	2.09091	0.0111971	3.66667	7.66667	Blue	1.63636	0.0286176	3.66667	6	Orange	1.72727	0.0116076	3.66667	6.33333	Blue
386013188	YP_005931465.1	PPUBIRD1_3670	Cytoplasmic	COG0367	Central metabolism	Amino acid transport and metabolism	protein PurF	6.03565	55365.4	1	0	0	0	0	0	1	1	0	7	5	7	0	0.0361237	0.343175	0.0180618	0.39736	159.72	16.5669	4	7	MB3	4	0.227993	-1.33333	0.18695	1.33333	1	Red	1.25	0.259259	1.33333	1.66667	Red	5.5	0.000646489	1.33333	7.33333	Blue
386009654	YP_005927931.1	PPUBIRD1_0016	Cytoplasmic	COG0508	Central metabolism	Energy production and conversion	OadA	5.41765	65584.8	1	2	2	0	1	2	2	3	1	8	6	8	0.0457423	0.0914846	0.335444	0.0762372	0.548908	192.67	15.4485	5	8	MB1	5	0.242721	-1.33333	0.18695	2.66667	2	Red	1.125	0.321665	2.66667	3	Red	3.125	0.000803089	2.66667	8.33333	Blue
386014314	YP_005932591.1	PPUBIRD1_4833	Cytoplasmic Membrane	COG3276	Translation and transcription	Translation, ribosomal structure and biogenesis	GTP-binding protein typA/BipA	5.40492	67115.6	0	1	0	0	0	8	0	0	0	7	8	7	0.119197	0	0.327793	0.0148997	0.46189	167.2	14.6865	5	8	MB2	5	0.23657	2.75	0.217125	1.33333	3.66667	Green	-1.33333	0.18695	1.33333	1	Green	6.25	5.98806e-05	1.33333	8.33333	Blue
386010830	YP_005929107.1	PPUBIRD1_1220	Cytoplasmic	COG1328	Central metabolism	Nucleotide transport and metabolism	protein NrdA	5.60678	106851	2	0	0	1	3	4	2	2	1	14	10	11	0.0748704	0.046794	0.327558	0.0187176	0.46794	397.86	10.8446	6	14	MB1	8	0.23924	2.2	0.072352	1.66667	3.66667	Green	1.6	0.125408	1.66667	2.66667	Green	7.6	0.000660793	1.66667	12.6667	Blue
386010850	YP_005929127.1	PPUBIRD1_1241	Cytoplasmic	COG0441	Translation and transcription	Translation, ribosomal structure and biogenesis	protein ProS	5.19345	63597.8	0	0	1	0	0	0	0	0	0	7	8	5	0	0	0.314476	0.0157238	0.3302	165.82	10.1576	3	8	MB2	3	0.196293	-1.33333	0.18695	1.33333	1	Red	-1.33333	0.18695	1.33333	1	Green	5.75	0.0012785	1.33333	7.66667	Blue
386012740	YP_005931017.1	PPUBIRD1_3213	Cytoplasmic	COG0172	Translation and transcription	Translation, ribosomal structure and biogenesis	protein ThrS	5.64333	72651.6	0	0	0	0	0	2	0	0	0	7	8	7	0.0275287	0	0.302815	0	0.330344	170.8	9.53125	3	8	MB2	4	0.170071	1.66667	0.18695	1	1.66667	Green	1	0.5	1	1	Red	8.33333	1.2632e-05	1	8.33333	Blue
386010638	YP_005928915.1	PPUBIRD1_1028	Cytoplasmic	COG0018	Translation and transcription	Translation, ribosomal structure and biogenesis	ValS protein	5.29763	107383	0	0	0	0	1	1	0	0	0	6	10	9	0.018625	0	0.232812	0	0.251437	225.88	10.7595	5	10	MB2	6	0.173569	1.66667	0.0580583	1	1.66667	Green	1	0.5	1	1	Red	9.33333	0.0011358	1	9.33333	Blue
386013682	YP_005931959.1	PPUBIRD1_4175	Cytoplasmic Membrane	COG1033	Function unknown	General function prediction only	ArpB	5.55265	112722	4	5	5	44	48	44	41	35	36	9	9	8	1.20651	0.993594	0.230656	0.124199	2.55496	985.2	30.8571	20	48	MS2	23	0.936809	8.17647	1e-05	5.66667	46.3333	Blue	6.76471	3.25785e-05	5.66667	38.3333	Blue	1.70588	0.000528782	5.66667	9.66667	Blue
386013723	YP_005932000.1	PPUBIRD1_4217	Cytoplasmic	COG0653	Intracellular trafficking, secretion and vesicular transport	Intracellular trafficking and secretion	SecA_2	5.5617	102803	3	3	2	1	1	7	1	1	8	6	8	4	0.0875465	0.0972738	0.175093	0.0778191	0.437732	221.107	8.67179	4	8	MGB3	4	0.14938	1.09091	0.438695	3.66667	4	Red	1.18182	0.395665	3.66667	4.33333	Red	1.90909	0.0250754	3.66667	7	Blue
386009834	YP_005928111.1	PPUBIRD1_0199	Extracellular	-	-	-	Surface adhesion protein, putative	4.11989	887684	0	0	0	0	0	0	2	1	0	32	36	36	0	0.00337958	0.117159	0	0.120538	1158.6	5.05644	20	36	MB3	24	0.0741706	1	0.5	1	1	Red	2	0.0791512	1	2	Green	35.6667	1e-05	1	35.6667	Blue
Proteins belonging to the Blue Class (PatternLab), with negative fold change
386010869	YP_005929146.1	PPUBIRD1_1261	Outer Membrane	COG1360	Cell motility and secretion	Cell motility and secretion	OprL	5.15593	17821.9	119	127	133	111	108	100	110	132	128	62	58	63	17.8994	20.761	10.2683	21.266	70.1947	644.67	74.0964	13	128	MGB3	14	45.9585	-1.18634	0.00928312	127.333	107.333	Red	-1.02413	0.361521	127.333	124.333	Red	-2.05376	5.63949e-05	127.333	62	Blue
386013084	YP_005931361.1	PPUBIRD1_3563	Outer Membrane	COG1360	Cell motility and secretion	Cell motility and secretion	OprF	4.72328	36988.9	207	208	129	128	119	92	316	208	156	62	58	61	9.16491	18.3839	4.89336	14.7071	47.1493	1478.41	86.0465	28	208	MGB2	30	40.6525	-1.59942	0.0366475	182.333	114	Green	1.24863	0.223827	182.333	227.667	Red	-2.97283	0.00494406	182.333	61.3333	Blue
386010137	YP_005928414.1	PPUBIRD1_0515	Cytoplasmic	COG2302	Function unknown	Function unknown	protein RpsD	9.97565	23042.2	103	65	59	33	98	108	16	23	115	38	29	40	10.3723	6.68339	4.64365	9.85148	31.5508	713.79	54.3689	15	115	MGB3	15	17.0226	1.05217	0.4452	76.6667	80.6667	Red	-1.46497	0.261155	76.6667	52.3333	Green	-2.09091	0.0239183	76.6667	36.6667	Blue
386013322	YP_005931599.1	PPUBIRD1_3806	Outer Membrane	COG1596	Cell envelope biogenesis, outer membrane	Cell wall/membrane/envelope biogenesis	Polysaccharide export protein	6.85398	37504.5	79	82	92	50	55	55	110	110	114	57	54	63	4.26616	8.9056	4.63945	6.74586	24.5571	1105.52	83.662	19	114	MGB3	19	12.916	-1.57055	0.000954726	85.3333	54.3333	Blue	1.31641	0.00144	85.3333	112.333	Blue	-1.44633	0.0025643	85.3333	59	Blue
386010984	YP_005929261.1	PPUBIRD1_1380	Outer Membrane	COG1538	Cell envelope biogenesis, outer membrane	Cell envelope biogenesis, outer membrane	TolC family type I secretion outer membrane protein	5.44014	49981	89	100	97	110	105	95	124	138	125	66	65	64	6.20236	7.74294	3.90148	5.72218	23.569	2161.04	76.1693	36	110	MS1	38	22.9497	1.08304	0.109653	96.3333	104.333	Red	1.34948	0.00189926	96.3333	130	Blue	-1.4596	0.000404368	96.3333	66	Blue
386010136	YP_005928413.1	PPUBIRD1_0514	Cytoplasmic	COG0100	Translation and transcription	Translation, ribosomal structure and biogenesis	30S ribosomal protein S11	10.8316	13651.3	65	51	41	33	60	59	43	41	70	13	16	16	11.1345	11.281	3.29639	11.5007	37.2126	440.29	59.6899	7	41	MGB2	7	4.97374	-1.03226	0.444696	53.3333	51.6667	Red	-1.01911	0.46788	53.3333	52.3333	Red	-3.33333	0.00302451	53.3333	16	Blue
386013012	YP_005931289.1	PPUBIRD1_3491	Outer Membrane	COG2853	Cell envelope biogenesis, outer membrane	Cell envelope biogenesis, outer membrane	VacJ family lipoprotein	5.42884	26119.4	40	49	46	22	32	36	58	58	65	27	25	31	3.44572	6.92972	3.17772	5.16857	18.7217	472.64	60.4255	8	32	MS2	8	1.61164	-1.48387	0.0191857	46	31	Blue	1.33333	0.00609483	46	61.3333	Blue	-1.60465	0.00275128	46	28.6667	Blue
386013417	YP_005931694.1	PPUBIRD1_3903	Cytoplasmic	COG1047	Translation and transcription	Posttranslational modification, protein turnover, chaperones	Peptidylprolyl isomerase FKBP-type	5.03494	26503.9	32	33	37	36	33	29	33	38	39	27	28	26	3.69757	4.15034	3.05616	3.84849	14.7526	762.42	51.6	14	38	MGB2	14	8.1409	-1.0396	0.313597	35	33.6667	Red	1.07619	0.16473	35	37.6667	Red	-1.25	0.00639024	35	28	Blue
386010884	YP_005929161.1	PPUBIRD1_1276	Unknown	COG3317	Cell envelope biogenesis, outer membrane	Cell envelope biogenesis, outer membrane	hypothetical protein PPUBIRD1_1276	5.07031	40775.4	49	49	53	49	47	45	41	47	52	41	40	42	3.45796	3.43344	3.01652	3.70321	13.6111	947.49	78.5523	20	53	MC3	21	5.48302	-1.06944	0.0658888	51.3333	48	Red	-1.07692	0.173766	51.3333	47.6667	Red	-1.22222	0.00150972	51.3333	42	Blue
386013750	YP_005932027.1	PPUBIRD1_4245	Cytoplasmic Membrane	COG0723	Central metabolism	Energy production and conversion	PetA	6.89626	20841.8	25	25	23	25	22	20	16	19	17	22	16	16	3.2147	2.49499	2.59095	3.50258	11.8032	434.5	91.3706	10	25	MS1	11	4.61834	-1.08571	0.139541	25.3333	23.3333	Red	-1.38182	0.00159241	25.3333	18.3333	Blue	-1.33333	0.0198892	25.3333	19	Blue
386010851	YP_005929128.1	PPUBIRD1_1242	Outer Membrane	-	-	-	OprD	4.87658	46126.6	108	103	87	66	81	85	64	63	65	44	38	32	5.02963	4.16245	2.47146	6.46047	18.124	934.63	57.1429	14	103	MC2	14	3.1044	-1.28085	0.0311483	100.333	78.3333	Blue	-1.54359	0.00256849	100.333	65	Blue	-2.57265	0.000526157	100.333	39	Blue
386010413	YP_005928690.1	PPUBIRD1_0799	Unknown	-	-	-	Putative lipoprotein	9.20271	20470.7	24	22	25	28	22	24	22	25	25	16	15	15	3.61493	3.51723	2.24712	3.46838	12.8477	655.46	71.6495	9	28	MS1	9	6.55734	1.04054	0.319384	24.6667	25.6667	Red	1.01351	0.407451	24.6667	25	Red	-1.5102	0.000452232	24.6667	16.3333	Blue
386014068	YP_005932345.1	PPUBIRD1_4578	Unknown	COG2980	Cell envelope biogenesis, outer membrane	Cell envelope biogenesis, outer membrane	Rare lipoprotein B	6.02354	22376.5	22	22	25	23	20	25	23	20	22	17	17	15	3.0389	2.90483	2.1898	3.08359	11.2171	623.54	53.2338	12	23	MGB1	13	4.66865	-1.01408	0.429654	24	23.6667	Red	-1.05882	0.18695	24	22.6667	Red	-1.38462	0.00258343	24	17.3333	Blue
386014076	YP_005932353.1	PPUBIRD1_4586	Cytoplasmic Membrane	COG2367	Defense mechanisms	Defense mechanisms	protein DacA	6.1543	42261.4	43	48	48	48	47	45	50	46	53	29	31	32	3.31272	3.52568	2.17693	3.28905	12.3044	954.24	69.9482	19	53	MGB3	20	4.69633	1.00704	0.434137	47.3333	47.6667	Red	1.07042	0.136468	47.3333	50.6667	Red	-1.49474	0.000573073	47.3333	31.6667	Blue
386013745	YP_005932022.1	PPUBIRD1_4240	Periplasmic	COG2823	Function unknown	General function prediction only	Transport-associated protein	9.14351	20338.8	20	20	21	17	14	16	18	18	18	14	15	15	2.31085	2.65502	2.16335	2.99919	10.1284	492.517	51.3228	9	20	MC1	9	3.4411	-1.28	0.0038813	21.3333	16.6667	Blue	-1.12281	0.00109606	21.3333	19	Red	-1.3617	0.000137281	21.3333	15.6667	Blue
386010119	YP_005928396.1	PPUBIRD1_0497	Cytoplasmic	COG0092	Translation and transcription	Translation, ribosomal structure and biogenesis	protein RpsC	10.0478	25708.9	46	33	26	38	47	43	42	40	49	17	17	18	4.97882	5.09551	2.02265	4.08419	16.1812	701.95	54.386	14	49	MGB3	15	15.7681	1.21296	0.148923	36	43.6667	Red	1.24074	0.125525	36	44.6667	Red	-1.96364	0.0197713	36	18.3333	Blue
386010895	YP_005929172.1	PPUBIRD1_1287	Unknown	-	-	-	hypothetical protein PPUBIRD1_1287	9.18435	6709.49	10	12	12	11	11	10	12	11	9	4	5	4	4.76936	4.76936	1.93755	5.06745	16.5437	182.64	49.2063	3	11	MS1	3	5.57873	-1.05714	0.210824	12.3333	11.6667	Red	-1.05714	0.289508	12.3333	11.6667	Red	-2.3125	0.000358138	12.3333	5.33333	Blue
386013742	YP_005932019.1	PPUBIRD1_4237	Cytoplasmic Membrane	COG3107	Function unknown	General function prediction only	LppC family lipoprotein	6.56839	64540.8	51	49	50	56	52	48	50	51	49	42	42	40	2.41708	2.32411	1.92126	2.32411	8.98656	1332.68	59.6694	24	56	MS1	25	2.59513	1.03922	0.22405	51	53	Red	1	0.5	51	51	Red	-1.20472	0.000300623	51	42.3333	Blue
386012568	YP_005930845.1	PPUBIRD1_3030	Cytoplasmic	COG0589	Signal transduction mechanisms	Signal transduction mechanisms	UspA domain-containing protein	6.20076	31624.8	32	38	38	25	23	32	17	19	15	21	18	18	2.52966	1.61266	1.80238	3.41504	9.35974	701.96	71.4777	14	38	MC3	15	4.91007	-1.33735	0.0254529	37	27.6667	Blue	-2.05556	0.000594972	37	18	Blue	-1.85	0.000803089	37	20	Blue
386011203	YP_005929480.1	PPUBIRD1_1605	Unknown	COG2993	Central metabolism	Energy production and conversion	CcoO_2	8.48053	22730.6	19	24	24	22	19	17	14	18	14	16	13	11	2.55163	2.02371	1.75975	2.94757	9.28266	320.74	40.099	7	22	MS1	7	3.89565	-1.14754	0.123182	23.3333	20.3333	Red	-1.42857	0.0152554	23.3333	16.3333	Blue	-1.62791	0.00760895	23.3333	14.3333	Blue
386013321	YP_005931598.1	PPUBIRD1_3805	Unknown	COG3524	Cell envelope biogenesis, outer membrane	Cell envelope biogenesis, outer membrane	Lipopolysaccharide biosynthesis protein	6.48579	39423.5	30	28	34	29	26	20	34	34	30	20	22	21	1.90242	2.48583	1.59803	2.33363	8.31991	925.8	58.046	16	34	MC3	18	2.3726	-1.21795	0.0746606	31.6667	26	Red	1.06316	0.208433	31.6667	33.6667	Red	-1.43939	0.00323902	31.6667	22	Blue
386010420	YP_005928697.1	PPUBIRD1_0806	Unknown	COG4784	Function unknown	General function prediction only	hypothetical protein PPUBIRD1_0806	6.43631	28934.5	19	18	20	21	18	20	19	20	22	17	14	14	2.03909	2.10821	1.55523	1.96996	7.67249	532.77	61.7647	10	22	MGB3	11	2.19333	1.03333	0.280719	20	20.6667	Red	1.06667	0.137288	20	21.3333	Red	-1.25	0.0128607	20	16	Blue
386010291	YP_005928568.1	PPUBIRD1_0673	Unknown (This protein may have multiple localization sites)	COG4105	Function unknown	General function prediction only	DNA uptake lipoprotein-like protein	5.05564	38372.2	31	29	30	33	29	25	28	30	27	22	17	17	2.26727	2.21515	1.45939	2.34545	8.28725	559.7	48.6726	13	33	MS1	16	2.49039	-1.03333	0.348004	31	30	Red	-1.05682	0.0945018	31	29.3333	Red	-1.57627	0.00150819	31	19.6667	Blue
386010127	YP_005928404.1	PPUBIRD1_0505	Cytoplasmic	COG0096	Translation and transcription	Translation, ribosomal structure and biogenesis	protein RpsH	9.62549	13966.4	11	8	11	4	13	14	4	8	13	6	6	6	2.21962	1.79001	1.28881	2.14802	7.44645	243.7	66.9231	6	13	MGB3	6	2.89261	1.0303	0.462578	11	11.3333	Red	-1.17857	0.291142	11	9.33333	Red	-1.57143	0.00806504	11	7	Blue
386009926	YP_005928203.1	PPUBIRD1_0295	Outer Membrane	-	-	-	OprQ	5.79924	47757.6	40	44	46	43	42	40	39	41	43	21	17	22	2.61738	2.5755	1.25634	2.72208	9.17131	1026.55	59.6811	17	46	MC3	17	3.15005	-1.03906	0.222807	44.3333	42.6667	Red	-1.05556	0.16523	44.3333	42	Red	-2.11111	0.000281002	44.3333	21	Blue
386010469	YP_005928746.1	PPUBIRD1_0856	Cytoplasmic Membrane	COG1622	Central metabolism	Energy production and conversion	CyoA	5.46723	32530.7	20	20	17	18	16	15	26	26	20	11	13	15	1.50627	2.2133	1.19887	1.75219	6.67063	505.35	59.7973	9	26	MGB1	9	2.06616	-1.15385	0.0580583	20	17.3333	Red	1.25	0.0445047	20	25	Red	-1.42857	0.00856648	20	14	Blue
386014478	YP_005932755.1	PPUBIRD1_5002	Cytoplasmic Membrane	COG0845	Cell envelope biogenesis, outer membrane	Cell envelope biogenesis, outer membrane	Secretion protein HlyD family protein	9.14719	34517.4	20	18	19	14	17	18	10	13	11	12	15	14	1.41958	0.985011	1.18781	1.65134	5.24374	501.22	36.9906	9	20	MC1	10	1.45357	-1.15385	0.0580583	20	17.3333	Red	-1.62162	0.000949224	20	12.3333	Blue	-1.36364	0.00359116	20	14.6667	Blue
386014572	YP_005932849.1	PPUBIRD1_5097	Unknown	-	-	-	hypothetical protein PPUBIRD1_5097	5.32242	26223.1	17	18	22	21	21	16	18	17	16	12	10	8	2.21179	1.94485	1.14403	2.17366	7.47433	591.25	57.6132	10	21	MS1	11	2.57781	1.01667	0.444958	20	20.3333	Red	-1.11111	0.143932	20	18	Red	-1.81818	0.00465387	20	11	Blue
386013195	YP_005931472.1	PPUBIRD1_3677	Unknown	COG3170	Cell motility and secretion	Cell motility and secretion	Peptidoglycan-binding LysM	4.13441	96917.6	58	58	50	51	55	49	48	38	41	35	36	31	1.5993	1.31039	1.05244	1.7128	5.67493	1360.35	44.8957	25	58	MC1	27	1.42426	-1.06962	0.157694	56.3333	52.6667	Red	-1.3	0.0155207	56.3333	43.3333	Blue	-1.60952	0.0011309	56.3333	35	Blue
386010114	YP_005928391.1	PPUBIRD1_0492	Cytoplasmic	COG0088	Translation and transcription	Translation, ribosomal structure and biogenesis	protein RplD	9.72809	21797.6	29	15	15	17	31	61	10	13	37	7	7	8	5.00056	2.7526	1.00929	2.70673	11.4692	645.07	76	12	37	MGB3	12	8.82597	1.80645	0.146719	20.6667	37.3333	Green	1.01613	0.487163	20.6667	21	Red	-2.48	0.0289067	20.6667	8.33333	Blue
386010518	YP_005928795.1	PPUBIRD1_0906	Unknown	COG2976	Function unknown	Function unknown	hypothetical protein PPUBIRD1_0906	4.73181	22502.6	11	12	14	11	10	10	11	10	12	8	7	7	1.37762	1.4665	0.977666	1.64426	5.46604	335.39	42.723	6	14	MC3	6	1.37113	-1.17647	0.0505958	13.3333	11.3333	Red	-1.11111	0.137288	13.3333	12	Red	-1.6	0.00303681	13.3333	8.33333	Blue
386011178	YP_005929455.1	PPUBIRD1_1580	Cytoplasmic Membrane	COG3115	DNA replication, recombination and repair	Cell division and chromosome partitioning	ZipA	5.59186	32826.9	16	18	12	16	16	15	15	17	12	10	10	12	1.43175	1.34037	0.974812	1.40129	5.14822	385.77	43.4343	8	16	MC1	9	1.16101	1.02041	0.43086	16.3333	16.6667	Red	-1.04255	0.392499	16.3333	15.6667	Red	-1.4	0.0342936	16.3333	11.6667	Blue
386013527	YP_005931804.1	PPUBIRD1_4016	Outer Membrane	COG2831	Intracellular trafficking, secretion and vesicular transport	Intracellular trafficking and secretion	Surface antigen (D15)	4.9854	86445.6	70	77	66	62	62	57	69	68	59	23	30	31	2.0938	2.26732	0.97171	2.46398	7.79681	1694.59	58.5242	30	77	MC2	31	3.0123	-1.17391	0.0210717	72	61.3333	Red	-1.08543	0.139185	72	66.3333	Red	-2.48276	0.000229767	72	29	Blue
386010126	YP_005928403.1	PPUBIRD1_0504	Cytoplasmic	COG0199	Translation and transcription	Translation, ribosomal structure and biogenesis	protein RpsN	11.7717	11396.3	7	6	6	4	6	8	4	6	6	2	4	4	1.57946	1.40397	0.877479	1.66721	5.52812	179.46	34.6535	4	7	MC1	4	1.55329	-1.04762	0.397628	7.33333	7	Red	-1.15789	0.125408	7.33333	6.33333	Red	-1.69231	0.00789992	7.33333	4.33333	Blue
386010345	YP_005928622.1	PPUBIRD1_0730	Cytoplasmic	COG0211	Translation and transcription	Translation, ribosomal structure and biogenesis	protein RpmA, partial	9.99343	7042.72	11	7	5	8	10	13	9	8	15	2	2	2	4.40171	4.5437	0.851943	3.26578	13.0631	142.02	84.127	4	15	MGB3	4	16.9707	1.30769	0.154033	8.66667	11.3333	Red	1.34615	0.172824	8.66667	11.6667	Green	-2.88889	0.0162527	8.66667	3	Blue
386010116	YP_005928393.1	PPUBIRD1_0494	Cytoplasmic	COG0090	Translation and transcription	Translation, ribosomal structure and biogenesis	protein RplB	11.1416	29651	40	21	21	33	36	41	20	21	35	8	8	9	3.70983	2.56316	0.843143	2.76551	9.88164	589.09	50.365	13	41	MS3	13	6.24528	1.32941	0.119452	28.3333	37.6667	Green	-1.07595	0.407136	28.3333	26.3333	Red	-3.03571	0.0200528	28.3333	9.33333	Blue
386010616	YP_005928893.1	PPUBIRD1_1006	Cytoplasmic	COG4778	Central metabolism	Inorganic ion transport and metabolism	ABC transporter	6.50639	26549.1	9	13	10	13	10	12	15	13	11	8	7	7	1.31831	1.46898	0.828654	1.20531	4.82126	355.087	39.0041	7	15	MGB1	8	1.57154	1.08571	0.26954	11.6667	12.6667	Red	1.2	0.11705	11.6667	14	Red	-1.4	0.0278272	11.6667	8.33333	Blue
386010064	YP_005928341.1	PPUBIRD1_0442	Outer Membrane	COG1452	Cell envelope biogenesis, outer membrane	Cell envelope biogenesis, outer membrane	LPS-assembly protein lptD	4.96368	105820	100	101	92	84	77	76	94	93	83	27	31	29	2.23966	2.55151	0.822154	2.76886	8.38219	2114.27	72.1925	43	101	MC2	49	3.43031	-1.23333	0.00398886	98.6667	80	Blue	-1.08425	0.082604	98.6667	91	Red	-3.28889	1.18772e-05	98.6667	30	Blue
386010120	YP_005928397.1	PPUBIRD1_0498	Cytoplasmic	COG0197	Translation and transcription	Translation, ribosomal structure and biogenesis	protein RplP	11.3475	15363.6	18	8	8	13	17	19	9	9	20	4	4	4	3.18936	2.47338	0.781068	2.21303	8.65684	474.58	42.3358	8	20	MGB3	8	4.87067	1.40541	0.127772	12.3333	17.3333	Green	1.10811	0.400593	12.3333	13.6667	Red	-2.46667	0.0463263	12.3333	5	Blue
386013604	YP_005931881.1	PPUBIRD1_4094	Cytoplasmic	COG0335	Translation and transcription	Translation, ribosomal structure and biogenesis	protein RplS	10.2749	13004.1	17	12	6	10	17	22	9	9	21	2	2	6	3.76804	2.99905	0.768988	2.69146	10.2275	471.94	68.1034	9	21	MGB3	10	10.9133	1.36842	0.189119	12.6667	17.3333	Green	1.10526	0.403514	12.6667	14	Red	-2.92308	0.036506	12.6667	4.33333	Blue
386011249	YP_005929526.1	PPUBIRD1_1653	Unknown (This protein may have multiple localization sites)	COG1360	Cell motility and secretion	Cell motility and secretion	OmpA/MotB domain-containing protein	8.64042	29676.5	9	13	14	12	8	8	13	10	9	7	8	7	0.943506	1.07829	0.741326	1.21308	3.9762	411.82	31.4815	6	13	MGB1	9	0.935018	-1.25806	0.129386	13	10.3333	Red	-1.11429	0.265206	13	11.6667	Red	-1.56	0.0202728	13	8.33333	Blue
386014450	YP_005932727.1	PPUBIRD1_4974	Cytoplasmic Membrane	COG4615	Central metabolism	Secondary metabolites biosynthesis, transport and catabolism	PotG	6.0994	42444.8	13	14	13	17	15	15	16	13	10	12	8	10	1.10732	0.91884	0.7068	0.9424	3.67536	406.48	33.4211	8	17	MS1	9	0.8206	1.16279	0.0175842	14.3333	16.6667	Red	-1.02381	0.429654	14.3333	14	Red	-1.30303	0.0250754	14.3333	11	Blue
386010470	YP_005928747.1	PPUBIRD1_0857	Cytoplasmic Membrane	COG0843	Central metabolism	Energy production and conversion	CyoB	7.78861	74356.3	19	19	18	16	18	16	16	18	17	16	16	15	0.672438	0.685887	0.632092	0.75313	2.74355	346.98	9.82143	6	19	MC1	6	0.468108	-1.11321	0.0275203	19.6667	17.6667	Red	-1.09259	0.0333833	19.6667	18	Red	-1.18	0.00156279	19.6667	16.6667	Blue
386010519	YP_005928796.1	PPUBIRD1_0907	Outer Membrane	COG4993	Central metabolism	Carbohydrate transport and metabolism	Outer membrane assembly lipoprotein YfgL	4.91517	40682	33	40	36	36	29	24	40	41	39	7	11	7	2.1877	2.94971	0.614523	2.67932	8.43125	1011.06	63.6842	19	41	MGB2	20	3.9358	-1.21739	0.0866118	37.3333	30.6667	Red	1.09821	0.0784875	37.3333	41	Red	-4	0.000161107	37.3333	9.33333	Blue
386011248	YP_005929525.1	PPUBIRD1_1652	Unknown	-	-	-	hypothetical protein PPUBIRD1_1652	5.54958	13041.9	4	6	6	4	4	4	5	6	3	4	2	2	0.920114	1.07347	0.613409	1.22682	3.83381	196.27	27.3504	3	6	MC3	3	0.857838	-1.26667	0.0580583	6.33333	5	Red	-1.11765	0.289508	6.33333	5.66667	Red	-1.72727	0.0237103	6.33333	3.66667	Blue
386010049	YP_005928326.1	PPUBIRD1_0427	Cytoplasmic	COG0828	Translation and transcription	Translation, ribosomal structure and biogenesis	RpsU	10.7887	8364.64	8	6	4	5	8	9	6	9	10	1	2	2	2.63012	2.98877	0.597754	2.15192	8.36856	131.41	43.662	4	10	MGB3	4	5.40736	1.19048	0.234264	7	8.33333	Red	1.33333	0.11705	7	9.33333	Green	-2.625	0.011323	7	2.66667	Blue
386013869	YP_005932146.1	PPUBIRD1_4368	Unknown (This protein may have multiple localization sites)	COG1360	Cell motility and secretion	Cell motility and secretion	OmpA/MotB domain-containing protein	9.51084	17138	8	8	10	6	6	6	6	8	4	4	3	3	1.0503	1.0503	0.583499	1.5171	4.20119	336.48	46.2963	5	10	MC3	5	1.22148	-1.38095	0.00806504	9.66667	7	Blue	-1.38095	0.0580583	9.66667	7	Green	-2.23077	0.00100936	9.66667	4.33333	Blue
386014327	YP_005932604.1	PPUBIRD1_4846	Cytoplasmic Membrane	COG3975	Function unknown	General function prediction only	Carboxyl-terminal protease	5.64624	46305.4	27	30	28	28	26	17	30	28	23	11	7	8	1.5333	1.74925	0.561489	1.83564	5.67968	738.52	57.9909	16	30	MGB1	18	1.65831	-1.18919	0.126418	29.3333	24.6667	Red	-1.04762	0.293525	29.3333	28	Red	-3.03448	9.53496e-05	29.3333	9.66667	Blue
386009804	YP_005928081.1	PPUBIRD1_0168	Unknown	COG3218	Function unknown	General function prediction only	Putative lipoprotein	9.16069	23174.2	8	9	8	10	8	9	9	8	6	6	4	3	1.16509	0.992482	0.560968	1.07878	3.79732	184.71	49.2891	5	9	MGB1	5	1.05356	1.07143	0.18695	9.33333	10	Red	-1.07692	0.259259	9.33333	8.66667	Red	-1.75	0.0066178	9.33333	5.33333	Blue
386010634	YP_005928911.1	PPUBIRD1_1024	Unknown	COG3631	Function unknown	General function prediction only	hypothetical protein PPUBIRD1_1024	8.70922	18018	5	7	5	8	7	7	7	5	6	3	3	3	1.221	0.999002	0.499501	0.943502	3.66301	136.3	27.8481	2	7	MS3	2	0.83801	1.25	0.0445047	6.66667	8.33333	Red	1.05	0.362329	6.66667	7	Red	-1.66667	0.00806504	6.66667	4	Blue
386013749	YP_005932026.1	PPUBIRD1_4244	Cytoplasmic Membrane	COG1290	Central metabolism	Energy production and conversion	cytochrome b/b6 protein	8.23568	46002.1	8	10	10	9	7	8	7	6	2	7	7	7	0.521715	0.326072	0.456501	0.608667	1.91295	163	10.8911	4	10	MC2	4	0.360286	-1.14815	0.102553	10.3333	9	Red	-1.72222	0.0300241	10.3333	6	Blue	-1.29167	0.0124481	10.3333	8	Blue
386012904	YP_005931181.1	PPUBIRD1_3381	Cytoplasmic Membrane	COG0760	Translation and transcription	Posttranslational modification, protein turnover, chaperones	PpiC-type peptidyl-prolyl cis-trans isomerase	5.06975	68537.3	27	24	27	31	34	20	22	25	19	11	9	8	1.2402	0.96298	0.408537	1.13807	3.74979	826	39.6469	17	31	MS1	21	1.11395	1.08642	0.3109	27	29.3333	Red	-1.17391	0.0580583	27	23	Red	-2.6129	0.000117808	27	10.3333	Blue
386014347	YP_005932624.1	PPUBIRD1_4866	Unknown	COG3266	Function unknown	Function unknown	Sporulation domain-containing protein	6.34849	55390.9	15	19	17	15	15	14	17	18	14	8	7	7	0.794355	0.884622	0.397177	0.920729	2.99688	536.48	32.7032	10	17	MGB1	11	0.669364	-1.14894	0.0620851	18	15.6667	Red	-1.03846	0.354799	18	17.3333	Red	-2.16	0.000648539	18	8.33333	Blue
386013343	YP_005931620.1	PPUBIRD1_3828	Cytoplasmic Membrane	COG1087	Cell envelope biogenesis, outer membrane	Cell envelope biogenesis, outer membrane	Polysaccharide biosynthesis protein CapD	6.55659	73651.9	15	15	14	16	16	18	15	13	10	12	8	8	0.678869	0.51594	0.380167	0.597405	2.17238	389.48	24.6988	9	18	MS3	10	0.473149	1.12766	0.0275203	15.6667	17.6667	Red	-1.14634	0.125408	15.6667	13.6667	Red	-1.51613	0.00891632	15.6667	10.3333	Blue
386013634	YP_005931911.1	PPUBIRD1_4124	Cytoplasmic Membrane	COG0681	Intracellular trafficking, secretion and vesicular transport	Intracellular trafficking and secretion	LepB protein	8.86855	32039.8	19	22	20	17	14	15	19	21	18	3	6	3	1.43571	1.81025	0.374534	1.90388	5.52437	471.67	43.662	10	22	MC2	11	1.86235	-1.30612	0.00800548	21.3333	16.3333	Blue	-1.04918	0.233802	21.3333	20.3333	Red	-4.26667	0.000127504	21.3333	5	Blue
386010115	YP_005928392.1	PPUBIRD1_0493	Cytoplasmic	COG0089	Translation and transcription	Translation, ribosomal structure and biogenesis	protein RplW	9.87152	10893	14	5	9	9	12	16	6	9	14	1	0	3	3.39669	2.66227	0.36721	2.57047	8.99664	329.78	61.6162	6	16	MS3	6	7.91626	1.29032	0.207351	10.3333	13.3333	Red	1.03226	0.464313	10.3333	10.6667	Red	-4.42857	0.0218297	10.3333	2.33333	Blue
386012969	YP_005931246.1	PPUBIRD1_3446	Periplasmic	COG2132	Central metabolism	Secondary metabolites biosynthesis, transport and catabolism	CopA-like copper resistance protein	6.0174	63706.7	41	42	45	36	33	27	17	17	15	7	8	8	1.50691	0.76915	0.36103	2.00921	4.64629	700.09	42.1603	16	45	MC3	17	2.05949	-1.32323	0.0106894	43.6667	33	Blue	-2.51923	2.18607e-05	43.6667	17.3333	Blue	-5.03846	1e-05	43.6667	8.66667	Blue
386013991	YP_005932268.1	PPUBIRD1_4494	Unknown	-	-	-	Putative type IV secretion system protein DotC	5.65304	33483.8	10	12	14	11	8	7	9	9	15	4	4	4	0.776495	0.985551	0.358382	1.07515	3.19557	375.55	39.8671	8	14	MC3	10	1.12903	-1.34483	0.0580583	13	9.66667	Green	-1.08333	0.343666	13	12	Red	-2.6	0.00113921	13	5	Blue
386011194	YP_005929471.1	PPUBIRD1_1596	Unknown	COG3198	Function unknown	Function unknown	hypothetical protein PPUBIRD1_1596	5.08912	19542.1	6	8	9	8	6	7	0	1	2	2	3	2	1.0746	0.153515	0.358201	1.17695	2.76327	185.03	39.2045	5	8	MC2	6	1.02043	-1.08333	0.280719	8.66667	8	Red	-4.33333	0.0015991	8.66667	2	Blue	-2.6	0.00240634	8.66667	3.33333	Blue
386013394	YP_005931671.1	PPUBIRD1_3880	Outer Membrane	COG2853	Cell envelope biogenesis, outer membrane	Cell envelope biogenesis, outer membrane	VacJ family lipoprotein	5.51528	30753.9	9	6	12	9	10	9	7	7	10	6	3	2	0.910454	0.780389	0.357678	0.877938	2.92646	326.75	39.2727	5	12	MC3	6	0.890884	1.03333	0.429654	10	10.3333	Red	-1.11111	0.321665	10	9	Red	-2.14286	0.0323384	10	4.66667	Blue
386013247	YP_005931524.1	PPUBIRD1_3730	Cytoplasmic Membrane	COG4133	Translation and transcription	Posttranslational modification, protein turnover, chaperones	ABC transporter ATP-binding protein	6.61389	34466.3	8	7	7	18	12	12	15	13	11	5	2	4	1.21858	1.13154	0.319152	0.638304	3.30758	323.56	41.2903	7	18	MS1	9	1.08414	1.8	0.0151364	8.33333	15	Blue	1.68	0.00460294	8.33333	14	Blue	-1.78571	0.00885215	8.33333	4.66667	Blue
386010864	YP_005929141.1	PPUBIRD1_1256	Cytoplasmic Membrane	COG0811	Intracellular trafficking, secretion and vesicular transport	Intracellular trafficking and secretion	TolQ	5.97702	25294	8	5	9	8	8	6	8	10	6	4	2	2	0.869771	0.948842	0.316281	0.869771	3.00467	261.79	25.1082	5	9	MC3	5	0.735668	1	0.5	8.33333	8.33333	Red	1.08	0.354799	8.33333	9	Red	-2.27273	0.0136954	8.33333	3.66667	Blue
386011511	YP_005929788.1	PPUBIRD1_1934	Cytoplasmic	-	-	-	hypothetical protein PPUBIRD1_1934	9.2206	26600.1	9	6	5	5	8	6	4	5	6	3	3	2	0.714282	0.563907	0.30075	0.751876	2.33081	149.987	16.5957	4	9	MC1	4	0.689992	-1.04545	0.41701	7.66667	7.33333	Red	-1.27778	0.13972	7.66667	6	Red	-2.09091	0.016339	7.66667	3.66667	Blue
386013625	YP_005931902.1	PPUBIRD1_4115	Cytoplasmic Membrane	COG4993	Central metabolism	Carbohydrate transport and metabolism	Quinoprotein glucose dehydrogenase A	5.73616	86475.7	56	58	46	60	53	46	68	52	46	9	9	7	1.83867	1.91962	0.289099	1.85023	5.89761	1510.67	64.5081	28	68	MGB1	31	2.39536	-1.00617	0.477238	54.3333	54	Red	1.03681	0.401993	54.3333	56.3333	Red	-5.82143	0.000141299	54.3333	9.33333	Blue
386013843	YP_005932120.1	PPUBIRD1_4341	Cytoplasmic Membrane	COG1970	Cell envelope biogenesis, outer membrane	Cell envelope biogenesis, outer membrane	MscL	5.0654	14735	7	10	6	7	8	6	7	7	2	2	2	0	1.42518	1.08585	0.271462	1.56091	4.34339	197.93	38.1295	5	7	MGB1	6	2.02568	-1.08333	0.321665	8.66667	8	Red	-1.36842	0.159785	8.66667	6.33333	Green	-3.71429	0.00498466	8.66667	2.33333	Blue
386012833	YP_005931110.1	PPUBIRD1_3306	Unknown	COG1225	Translation and transcription	Posttranslational modification, protein turnover, chaperones	Electron transport protein SCO1/SenC	7.59927	22195.3	7	9	6	4	2	4	7	3	4	2	2	2	0.450546	0.630764	0.270327	0.9912	2.34284	162.17	38.1188	4	9	MC2	4	0.86933	-1.92308	0.0111971	8.33333	4.33333	Blue	-1.47059	0.0740741	8.33333	5.66667	Green	-2.77778	0.00188601	8.33333	3	Blue
386013883	YP_005932160.1	PPUBIRD1_4382	Unknown	-	-	-	hypothetical protein PPUBIRD1_4382	7.88849	26270.3	7	6	8	7	7	6	5	8	6	2	3	2	0.761317	0.723251	0.266461	0.799383	2.55041	295.23	35.0195	4	8	MC3	4	0.529463	-1.04348	0.321665	8	7.66667	Red	-1.09091	0.280719	8	7.33333	Red	-2.4	0.00109606	8	3.33333	Blue
386013088	YP_005931365.1	PPUBIRD1_3567	Cytoplasmic Membrane	COG0598	Central metabolism	Inorganic ion transport and metabolism	CmaX	5.0997	37969.7	6	7	6	7	6	6	7	5	4	3	4	3	0.500398	0.421388	0.263368	0.500398	1.68555	152.89	16.3142	3	6	MS3	3	0.345323	1	0.5	7.33333	7.33333	Red	-1.15789	0.174321	7.33333	6.33333	Red	-1.69231	0.00156279	7.33333	4.33333	Blue
386014000	YP_005932277.1	PPUBIRD1_4503	Unknown	-	-	-	Putative type IV secretion system protein IcmG/DotF	10.0879	22795.3	13	12	10	5	5	4	14	13	11	2	2	2	0.614163	1.66701	0.263213	1.53541	4.0798	405.67	32.8502	6	14	MGB1	7	1.64555	-2.23529	0.000878305	12.6667	5.66667	Blue	1.07895	0.233802	12.6667	13.6667	Red	-4.22222	0.00019679	12.6667	3	Blue
386013290	YP_005931567.1	PPUBIRD1_3773	Cytoplasmic Membrane	COG3119	Central metabolism	Inorganic ion transport and metabolism	hypothetical protein PPUBIRD1_3773	6.36612	76525.2	16	11	13	13	12	7	19	18	16	8	7	5	0.418163	0.692583	0.261352	0.522704	1.8948	525.59	28.7591	10	18	MGB2	11	0.452047	-1.22857	0.160566	14.3333	11.6667	Red	1.30233	0.0316692	14.3333	18.6667	Blue	-1.86957	0.00860698	14.3333	7.66667	Blue
386013323	YP_005931600.1	PPUBIRD1_3807	Cytoplasmic	COG0438	Cell envelope biogenesis, outer membrane	Cell envelope biogenesis, outer membrane	Cps5A	5.57703	28484.7	5	6	5	3	4	2	9	9	10	2	2	3	0.315959	0.982983	0.245746	0.561705	2.10639	209.12	28.5156	4	10	MGB3	4	0.634074	-1.58333	0.0124481	6.33333	4	Blue	1.63158	0.000528782	6.33333	10.3333	Blue	-1.9	0.00156279	6.33333	3.33333	Blue
386011688	YP_005929965.1	PPUBIRD1_2120	Unknown	COG4735	Function unknown	Function unknown	hypothetical protein PPUBIRD1_2120	6.60576	28891	6	6	7	5	4	4	4	4	4	2	3	2	0.449968	0.415355	0.24229	0.657645	1.76526	171.26	19.7802	3	7	MC3	3	0.472588	-1.375	0.0066178	7.33333	5.33333	Blue	-1.46667	0.00109606	7.33333	5	Blue	-2.2	0.000528782	7.33333	3.33333	Blue
386010836	YP_005929113.1	PPUBIRD1_1226	Outer Membrane	COG3637	Cell envelope biogenesis, outer membrane	Cell envelope biogenesis, outer membrane	OprH	6.27376	21469.8	17	16	7	7	9	9	32	16	19	2	1	2	1.16443	3.12067	0.232886	1.86309	6.38107	679.11	65.1741	12	32	MGB1	13	7.93625	-1.53571	0.0993222	14.3333	9.33333	Green	1.62791	0.0993808	14.3333	23.3333	Green	-5.375	0.0108953	14.3333	2.66667	Blue
386014213	YP_005932490.1	PPUBIRD1_4727	Cytoplasmic	COG2192	Translation and transcription	Posttranslational modification, protein turnover, chaperones	Carbamoyltransferase	6.77598	65604.1	12	13	11	13	14	13	12	9	11	5	5	5	0.609718	0.487774	0.228644	0.548746	1.87488	299.91	28.8889	8	14	MS2	8	0.477711	1.10256	0.0580583	13	14.3333	Red	-1.11429	0.137288	13	11.6667	Red	-2.16667	0.000132753	13	6	Blue
386013879	YP_005932156.1	PPUBIRD1_4378	Cytoplasmic	COG0059	Central metabolism	Amino acid transport and metabolism	protein IlvC	5.48466	36347.3	7	4	8	5	8	9	10	15	11	2	2	4	0.605271	0.990444	0.220099	0.522734	2.33855	374.46	34.9112	7	11	MGB3	7	0.719918	1.13636	0.293957	7.33333	8.33333	Red	1.77273	0.0217197	7.33333	13	Blue	-2	0.0279643	7.33333	3.66667	Blue
386010133	YP_005928410.1	PPUBIRD1_0511	Cytoplasmic Membrane	COG0201	Intracellular trafficking, secretion and vesicular transport	Intracellular trafficking and secretion	SecY protein	9.81831	46522.7	9	9	7	8	9	5	10	8	8	3	4	3	0.472888	0.558867	0.214949	0.537372	1.78408	203.97	10.4895	3	9	MS2	3	0.355406	-1.12	0.253579	9.33333	8.33333	Red	1.03571	0.370761	9.33333	9.66667	Red	-2.15385	0.00128513	9.33333	4.33333	Blue
386009709	YP_005927986.1	PPUBIRD1_0071	Cytoplasmic Membrane	COG0706	Intracellular trafficking, secretion and vesicular transport	Intracellular trafficking and secretion	OxaA	8.80389	61880.1	11	7	10	7	9	9	12	7	6	5	5	3	0.404007	0.404007	0.210084	0.452488	1.47059	406.93	23.0357	7	12	MGB1	9	0.379828	-1.10714	0.253579	10.3333	9.33333	Red	-1.10714	0.337259	10.3333	9.33333	Red	-1.9375	0.0110014	10.3333	5.33333	Blue
386010572	YP_005928849.1	PPUBIRD1_0960	Unknown	COG3489	Function unknown	General function prediction only	hypothetical protein PPUBIRD1_0960	6.02124	38428.9	14	14	18	17	14	14	16	21	20	2	4	2	1.17099	1.48326	0.208176	1.19701	4.05944	423.84	46.0452	9	21	MGB2	10	1.24018	-1.02083	0.425619	16.3333	16	Red	1.22449	0.0724092	16.3333	20	Red	-4.45455	0.000525985	16.3333	3.66667	Blue
386013839	YP_005932116.1	PPUBIRD1_4337	Cytoplasmic Membrane	COG1966	Signal transduction mechanisms	Signal transduction mechanisms	protein CstA	8.90776	73701.6	10	12	9	10	11	10	12	9	11	5	6	4	0.420615	0.434183	0.203523	0.420615	1.47894	298.22	10.4651	6	12	MGB1	6	0.261677	1	0.5	11.3333	11.3333	Red	1.02941	0.401241	11.3333	11.6667	Red	-1.88889	0.00359116	11.3333	6	Blue
386013984	YP_005932261.1	PPUBIRD1_4486	Periplasmic	-	-	-	Putative lipoprotein	8.66797	30254	6	6	7	3	5	8	5	6	7	2	2	2	0.528856	0.594963	0.198321	0.628017	1.95016	265.73	28.7234	4	6	MC1	6	0.448459	-1.15789	0.26954	7.33333	6.33333	Red	-1.04762	0.321665	7.33333	7	Red	-2.44444	0.00010102	7.33333	3	Blue
386013075	YP_005931352.1	PPUBIRD1_3554	Periplasmic	COG2027	Cell envelope biogenesis, outer membrane	Cell envelope biogenesis, outer membrane	D-alanyl-D-alanine carboxypeptidase/D-alanyl-D-alanine-endopeptidase	9.41929	52301.3	15	14	15	18	17	15	16	18	17	4	3	3	0.955999	0.975119	0.1912	0.841279	2.9636	388.04	32.2314	8	18	MGB2	10	0.720007	1.12766	0.0505958	15.6667	17.6667	Red	1.14894	0.0124481	15.6667	18	Red	-3.61538	1e-05	15.6667	4.33333	Blue
386011091	YP_005929368.1	PPUBIRD1_1491	Cytoplasmic	COG1536	Cell motility and secretion	Cell motility and secretion	protein FliG	4.88568	36999.2	9	10	11	9	4	3	6	7	4	3	2	2	0.432442	0.45947	0.189193	0.810829	1.89193	235.16	28.6136	5	11	MC3	5	0.703638	-1.73684	0.0371387	11	6.33333	Green	-1.65	0.0073603	11	6.66667	Blue	-3.3	0.000163211	11	3.33333	Blue
386010936	YP_005929213.1	PPUBIRD1_1329	Cytoplasmic Membrane	COG3555	Translation and transcription	Posttranslational modification, protein turnover, chaperones	hypothetical protein PPUBIRD1_1329	9.70104	35850.6	6	9	8	11	10	10	6	5	5	1	2	3	0.8647	0.446297	0.167361	0.641552	2.11991	267.33	25.0804	6	11	MS1	7	0.602921	1.30769	0.0237103	8.66667	11.3333	Blue	-1.36842	0.0342936	8.66667	6.33333	Blue	-2.88889	0.00289228	8.66667	3	Blue
386014290	YP_005932567.1	PPUBIRD1_4808	Cytoplasmic Membrane	COG5000	Signal transduction mechanisms	Signal transduction mechanisms	methyl-accepting chemotaxis sensory transducer	5.07307	69027.5	11	8	15	6	5	1	0	1	1	2	5	3	0.173844	0.028974	0.14487	0.492557	0.840245	640	19.7492	9	15	MC3	12	0.450491	-2.46667	0.0223096	12.3333	5	Blue	-7.4	0.00327808	12.3333	1.66667	Blue	-2.84615	0.0111971	12.3333	4.33333	Blue
386011713	YP_005929990.1	PPUBIRD1_2146	Cytoplasmic Membrane	COG0840	Cell motility and secretion	Cell motility and secretion	methyl-accepting chemotaxis sensory transducer	4.8181	57392.5	12	7	15	15	12	10	1	2	1	2	4	2	0.644684	0.0696956	0.139391	0.592412	1.44618	526.81	28.4658	8	12	MS2	7	0.485763	1.08108	0.367209	12.3333	13.3333	Red	-5.28571	0.0066178	12.3333	2.33333	Blue	-3.36364	0.0116735	12.3333	3.66667	Blue
386011132	YP_005929409.1	PPUBIRD1_1532	Unknown	COG4235	Translation and transcription	Posttranslational modification, protein turnover, chaperones	hypothetical protein PPUBIRD1_1532	5.04112	43098.4	6	10	14	12	9	8	3	4	4	2	2	2	0.672879	0.25523	0.139216	0.696082	1.76341	354.15	29.8995	7	14	MC3	7	0.68969	-1.03125	0.452149	11	10.6667	Red	-2.35714	0.0266503	11	4.66667	Blue	-3.66667	0.0128607	11	3	Blue
386012422	YP_005930699.1	PPUBIRD1_2882	Unknown	-	-	-	hypothetical protein PPUBIRD1_2882	4.60428	44553.1	6	8	4	4	5	4	4	2	2	3	2	1	0.291787	0.179561	0.134671	0.404012	1.01003	173.95	17.6329	4	8	MC2	4	0.373618	-1.3125	0.118898	7	5.33333	Red	-1.90909	0.0333833	7	3.66667	Blue	-2.33333	0.0181389	7	3	Blue
386010252	YP_005928529.1	PPUBIRD1_0634	Cytoplasmic Membrane	COG0840	Cell motility and secretion	Cell motility and secretion	methyl-accepting chemotaxis sensory transducer	5.2277	69865.5	12	5	13	7	10	6	1	2	0	3	4	2	0.329204	0.0429397	0.128819	0.429397	0.930359	409.85	22.7202	9	13	MC3	11	0.443744	-1.26923	0.224928	11	8.66667	Red	-5.5	0.0126107	11	2	Blue	-2.75	0.0267385	11	4	Blue
386013697	YP_005931974.1	PPUBIRD1_4191	Cytoplasmic Membrane	COG0840	Cell motility and secretion	Cell motility and secretion	methyl-accepting chemotaxis sensory transducer	5.04189	67672.5	14	10	12	12	15	6	9	8	4	4	2	2	0.487642	0.310318	0.118216	0.531974	1.44815	547.327	23.8782	8	15	MS2	7	0.461002	-1.08333	0.373245	13	12	Red	-1.625	0.0296737	13	8	Blue	-3.54545	0.00109606	13	3.66667	Blue
386013992	YP_005932269.1	PPUBIRD1_4495	Unknown	-	-	-	Putative lipoprotein	9.1431	17107.1	12	11	9	6	7	5	12	9	8	0	0	2	1.0522	1.69521	0.116911	1.87057	4.73489	241.6	47.205	7	12	MC1	8	2.05702	-1.66667	0.00572346	11.6667	7	Blue	-1.09375	0.26954	11.6667	10.6667	Red	-7	0.000413845	11.6667	1.66667	Blue
386011113	YP_005929390.1	PPUBIRD1_1513	Cytoplasmic	COG2972	Signal transduction mechanisms	Signal transduction mechanisms	chemotaxis protein CheA	4.67088	79612.9	6	7	8	6	5	5	2	1	0	2	4	3	0.200972	0.0376823	0.113047	0.263776	0.615478	146.81	14.5917	5	8	MC3	7	0.196375	-1.26316	0.0333833	8	6.33333	Red	-4	0.00091313	8	2	Blue	-2	0.00402495	8	4	Blue
386014002	YP_005932279.1	PPUBIRD1_4505	Unknown	-	-	-	Putative type IV secretion system protein IcmK/DotH	5.21482	35571.2	18	21	25	16	8	5	17	18	16	1	2	1	0.815266	1.43374	0.11245	1.79921	4.16067	520.93	43.0267	9	25	MC3	9	1.58413	-2.09375	0.0195136	22.3333	10.6667	Blue	-1.24074	0.054505	22.3333	18	Red	-9.57143	0.000311978	22.3333	2.33333	Blue
386013078	YP_005931355.1	PPUBIRD1_3557	Cytoplasmic Membrane	COG2070	Function unknown	General function prediction only	protein PyrD	6.97774	35594.8	4	11	9	9	4	3	8	10	8	2	2	0	0.449503	0.730443	0.112376	0.674255	1.96658	249.97	30.8824	4	10	MGB2	4	0.485244	-1.42105	0.196564	9	6.33333	Green	1.07407	0.38779	9	9.66667	Red	-3.85714	0.0190146	9	2.33333	Blue
386014032	YP_005932309.1	PPUBIRD1_4541	Cytoplasmic	COG3972	Function unknown	General function prediction only	Superfamily I DNA/RNA helicase-like protein	6.01771	85384.9	23	26	14	11	30	39	0	1	8	3	2	4	0.936934	0.105405	0.105405	0.737836	1.88558	851.52	36.0053	16	39	MS3	16	1.01923	1.25758	0.281683	22	27.6667	Red	-5.5	0.00746473	22	4	Blue	-5.5	0.00393782	22	4	Blue
386013061	YP_005931338.1	PPUBIRD1_3540	Cytoplasmic Membrane	COG2202	Signal transduction mechanisms	Signal transduction mechanisms	methyl-accepting chemotaxis sensory transducer	5.75385	57021	7	10	13	11	15	10	4	3	0	0	5	1	0.631346	0.122762	0.105224	0.526121	1.38545	465.23	29.1747	7	13	MC3	6	0.490276	1.18182	0.217665	11	13	Red	-3.3	0.0110152	11	3.33333	Blue	-3.66667	0.0128607	11	3	Blue
386012928	YP_005931205.1	PPUBIRD1_3405	Cytoplasmic Membrane	COG0840	Cell motility and secretion	Cell motility and secretion	Methyl-accepting chemotaxis transducer	5.10947	66971.2	10	12	15	9	11	5	3	2	2	2	3	2	0.373295	0.104523	0.104523	0.552476	1.13482	498.1	23.4076	8	15	MC3	7	0.530166	-1.42857	0.0774737	13.3333	9.33333	Green	-4	0.00128513	13.3333	3.33333	Blue	-4	0.00128513	13.3333	3.33333	Blue
386013236	YP_005931513.1	PPUBIRD1_3719	Cytoplasmic	COG1098	Translation and transcription	Translation, ribosomal structure and biogenesis	Ribonuclease	5.02926	121536	22	13	14	4	8	15	15	9	9	3	4	5	0.222157	0.271525	0.0987364	0.403174	0.995592	661.45	18.3562	11	22	MC1	11	0.359138	-1.73333	0.0814556	17.3333	10	Green	-1.44444	0.100081	17.3333	12	Green	-3.46667	0.00660961	17.3333	5	Blue
386012970	YP_005931247.1	PPUBIRD1_3447	Outer Membrane	COG3667	Central metabolism	Inorganic ion transport and metabolism	Copper resistance protein B, putative	6.20966	32509.3	22	21	19	19	18	17	16	16	16	2	1	0	1.66106	1.4765	0.0922812	1.90714	5.13699	441.31	35.7143	8	22	MC1	8	1.82264	-1.14035	0.0323384	21.6667	19	Red	-1.27451	0.00306113	21.6667	17	Blue	-10.8333	2.42908e-05	21.6667	2	Blue
386010876	YP_005929153.1	PPUBIRD1_1268	Cytoplasmic Membrane	COG5339	Function unknown	Function unknown	hypothetical protein PPUBIRD1_1268	5.3376	57521.2	17	20	19	26	22	19	19	15	9	2	3	0	1.16479	0.74755	0.0869245	0.973554	2.97282	730.68	49.8148	15	26	MS1	16	1.20418	1.18644	0.0862969	19.6667	23.3333	Red	-1.28261	0.113382	19.6667	15.3333	Red	-7.375	8.38824e-05	19.6667	2.66667	Blue
386010139	YP_005928416.1	PPUBIRD1_0517	Cytoplasmic	COG0203	Translation and transcription	Translation, ribosomal structure and biogenesis	protein RplQ	9.77092	12084.5	9	8	6	8	10	11	4	6	12	0	0	1	2.39978	1.82052	0.0827509	1.90327	6.20632	211.36	40.367	4	11	MS3	4	2.79633	1.23077	0.092037	8.66667	10.6667	Red	-1.04	0.451351	8.66667	8.33333	Red	-6.5	0.00073656	8.66667	1.33333	Blue
386010165	YP_005928442.1	PPUBIRD1_0545	Outer Membrane	COG3637	Cell envelope biogenesis, outer membrane	Cell envelope biogenesis, outer membrane	OprG	5.07578	24180.3	6	14	6	4	4	3	18	5	2	2	0	0	0.454916	1.0339	0.082712	1.07526	2.64678	318.85	58.1498	9	18	MGB1	9	2.16312	-2.07143	0.0681591	9.66667	4.66667	Green	-1.03571	0.477646	9.66667	9.33333	Red	-5.8	0.0218297	9.66667	1.66667	Blue
386010268	YP_005928545.1	PPUBIRD1_0650	Unknown	COG3008	Function unknown	General function prediction only	hypothetical protein PPUBIRD1_0650	9.10926	83194.1	9	8	5	10	8	7	11	8	4	2	2	2	0.300502	0.276462	0.0721205	0.264442	0.913526	277.09	15.6658	6	11	MGB1	7	0.271782	1.12	0.26954	8.33333	9.33333	Red	1.04	0.447187	8.33333	8.66667	Red	-2.77778	0.0056775	8.33333	3	Blue
386010792	YP_005929069.1	PPUBIRD1_1182	Cytoplasmic Membrane	COG4133	Translation and transcription	Posttranslational modification, protein turnover, chaperones	LivG	8.84836	28302.9	7	7	4	3	4	3	5	4	4	0	1	1	0.35332	0.459317	0.0706641	0.635977	1.51928	239.45	35.2941	5	7	MC2	5	0.640185	-1.61538	0.0323384	7	4.33333	Green	-1.3125	0.0945018	7	5.33333	Green	-4.2	0.00359116	7	1.66667	Blue
386010238	YP_005928515.1	PPUBIRD1_0620	Unknown (This protein may have multiple localization sites)	COG2373	Function unknown	General function prediction only	lipoprotein yfhM	5.37619	178131	17	20	9	16	12	11	11	7	4	4	3	4	0.21894	0.123504	0.0617522	0.258236	0.662433	626.72	13.366	13	20	MC2	16	0.233476	-1.16667	0.277204	16.3333	14	Red	-1.96	0.053416	16.3333	8.33333	Green	-3.5	0.0120551	16.3333	4.66667	Blue
386014001	YP_005932278.1	PPUBIRD1_4504	Unknown	-	-	-	Putative type IV secretion system protein IcmE/DotG	5.30836	50835.3	16	11	14	7	7	6	13	13	12	2	1	0	0.393427	0.747512	0.0590141	0.806526	2.00648	496.91	29.8947	10	16	MC1	12	0.748255	-1.91304	0.00466892	14.6667	7.66667	Blue	-1.07317	0.26954	14.6667	13.6667	Red	-7.33333	0.000630899	14.6667	2	Blue
386011055	YP_005929332.1	PPUBIRD1_1454	Extracellular	COG4787	Cell motility and secretion	Cell motility and secretion	protein FlgE	4.54002	45784.5	6	6	5	3	2	2	0	0	0	0	1	1	0.15289	0	0.0436829	0.371304	0.567877	248.29	10.4545	3	6	MC1	4	0.203813	-2	0.00105532	6.66667	3.33333	Blue	-6.66667	3.51053e-05	6.66667	1	Blue	-4	0.000223619	6.66667	1.66667	Blue
386011090	YP_005929367.1	PPUBIRD1_1490	Cytoplasmic Membrane	COG4669	Intracellular trafficking, secretion and vesicular transport	Intracellular trafficking and secretion	protein Fliprotein F	4.78492	63129.2	6	7	9	4	2	3	2	1	2	0	1	1	0.142565	0.0792027	0.0316811	0.348492	0.60194	248.43	17.5676	5	9	MC3	5	0.253058	-2.08333	0.0073603	8.33333	4	Blue	-3.125	0.00192897	8.33333	2.66667	Blue	-5	0.00105532	8.33333	1.66667	Blue
386010499	YP_005928776.1	PPUBIRD1_0887	Cytoplasmic Membrane	COG0342	Intracellular trafficking, secretion and vesicular transport	Intracellular trafficking and secretion	SecF	4.99527	32710.5	6	6	6	6	6	6	5	4	4	1	0	0	0.550282	0.397426	0.0305712	0.550282	1.52856	147.34	11.9205	2	6	MC2	2	0.293959	1	0.5	7	7	Red	-1.3125	0.00374522	7	5.33333	Blue	-5.25	3.51053e-05	7	1.33333	Blue
386010498	YP_005928775.1	PPUBIRD1_0886	Cytoplasmic Membrane	COG1033	Function unknown	General function prediction only	protein SecD	8.9804	66830.6	19	24	17	16	18	16	23	15	12	0	1	1	0.748161	0.748161	0.0299264	0.897793	2.42404	611.18	29.1935	12	23	MGB1	16	0.740016	-1.18868	0.100975	21	17.6667	Red	-1.18868	0.219756	21	17.6667	Red	-12.6	0.000392522	21	1.66667	Blue
386013346	YP_005931623.1	PPUBIRD1_3831	Cytoplasmic	COG0297	Central metabolism	Carbohydrate transport and metabolism	Glycosyl transferases group 1-like protein	6.52402	42154.3	12	11	12	13	10	7	8	6	8	0	1	0	0.711671	0.521892	0.0237224	0.830283	2.08757	285.69	25.1948	6	13	MS1	8	0.599387	-1.15152	0.199104	12.6667	11	Red	-1.52	0.00217841	12.6667	8.33333	Blue	-9.5	1e-05	12.6667	1.33333	Blue
386014178	YP_005932455.1	PPUBIRD1_4692	Cytoplasmic Membrane	COG1291	Cell motility and secretion	Cell motility and secretion	Flagellar motor protein MotA	5.79719	30292.6	6	7	4	2	4	4	2	2	2	0	0	0	0.330114	0.198068	0	0.561194	1.08938	190.92	15.5477	3	6	MC1	3	0.448459	-1.53846	0.0512118	6.66667	4.33333	Green	-2.22222	0.0070863	6.66667	3	Blue	-6.66667	0.00150819	6.66667	1	Blue
386009833	YP_005928110.1	PPUBIRD1_0197	Cytoplasmic Membrane	COG4167	Defense mechanisms	Defense mechanisms	Toxin secretion ATP-binding protein	7.23501	78534.2	5	7	6	4	4	6	5	4	5	0	0	0	0.178266	0.178266	0	0.2292	0.585732	226.4	9.7493	4	7	MC2	5	0.156548	-1.23529	0.102553	7	5.66667	Red	-1.23529	0.0580583	7	5.66667	Red	-7	0.000242064	7	1	Blue
386014354	YP_005932631.1	PPUBIRD1_4873	Extracellular	COG0768	Cell envelope biogenesis, outer membrane	Cell envelope biogenesis, outer membrane	Penicillin-binding protein 1A	6.06653	83527.5	6	7	5	5	7	6	4	4	4	0	0	0	0.215498	0.143665	0	0.215498	0.574661	179.02	10.691	4	7	MS2	5	0.146645	1	0.5	7	7	Red	-1.4	0.0128607	7	5	Blue	-7	0.000242064	7	1	Blue
386011960	YP_005930237.1	PPUBIRD1_2402	Cytoplasmic	COG1105	Central metabolism	Carbohydrate transport and metabolism	Ribokinase-like domain-containing protein	5.21569	33523	6	8	5	3	2	3	3	3	10	0	0	0	0.238642	0.477284	0	0.566775	1.2827	206.44	27.5316	4	8	MC2	5	0.519629	-2	0.00885215	7.33333	3.66667	Blue	-1.15789	0.354495	7.33333	6.33333	Red	-7.33333	0.000995744	7.33333	1	Blue
386013216	YP_005931493.1	PPUBIRD1_3699	Unknown	-	-	-	Putative lipoprotein	5.13784	22323.2	3	7	9	5	2	2	0	0	0	0	0	0	0.403169	0	0	0.851134	1.2543	181.79	35.8209	4	9	MC3	4	0.858232	-1.83333	0.0877617	7.33333	4	Green	-7.33333	0.0114741	7.33333	1	Blue	-7.33333	0.0114741	7.33333	1	Blue
386013504	YP_005931781.1	PPUBIRD1_3993	Unknown (This protein may have multiple localization sites)	COG0739	Cell envelope biogenesis, outer membrane	Cell envelope biogenesis, outer membrane	Peptidase M23B	10.5811	37297.5	6	7	7	4	3	3	3	2	2	0	0	0	0.268114	0.18768	0	0.536229	0.992023	289.14	19.3182	4	7	MC2	5	0.458253	-1.76923	0.00105532	7.66667	4.33333	Blue	-2.3	0.000388954	7.66667	3.33333	Blue	-7.66667	1.84416e-05	7.66667	1	Blue
386014110	YP_005932387.1	PPUBIRD1_4621	Cytoplasmic	COG0330	Translation and transcription	Posttranslational modification, protein turnover, chaperones	hypothetical protein PPUBIRD1_4621	5.22928	30896.3	4	7	9	7	6	4	2	3	4	0	0	0	0.550228	0.291297	0	0.647328	1.48885	279.81	30.9859	5	9	MC3	5	0.573727	-1.15	0.293957	7.66667	6.66667	Red	-1.91667	0.0394638	7.66667	4	Green	-7.66667	0.00505985	7.66667	1	Blue
386010457	YP_005928734.1	PPUBIRD1_0844	Outer Membrane	-	-	-	Outer membrane porin	5.11882	49104.7	8	10	4	10	4	3	8	8	5	0	0	0	0.346199	0.427657	0	0.448022	1.22188	338.72	22.2973	6	10	MC2	8	0.497856	-1.25	0.292423	8.33333	6.66667	Red	-1.04167	0.438695	8.33333	8	Red	-8.33333	0.0070863	8.33333	1	Blue
386013624	YP_005931901.1	PPUBIRD1_4114	Outer Membrane	COG3659	Cell envelope biogenesis, outer membrane	Cell envelope biogenesis, outer membrane	OprB	5.71321	49132.1	9	7	6	3	2	2	3	3	3	0	0	0	0.142473	0.18318	0	0.447773	0.773426	376	18.2432	7	9	MC1	6	0.681142	-2.5	0.00303681	8.33333	3.33333	Blue	-2.08333	0.0039831	8.33333	4	Blue	-8.33333	0.000571309	8.33333	1	Blue
386011009	YP_005929286.1	PPUBIRD1_1407	Cytoplasmic	COG0247	Central metabolism	Energy production and conversion	hypothetical protein PPUBIRD1_1407	6.69869	110887	5	14	5	6	6	6	5	2	2	0	0	0	0.162327	0.0811634	0	0.216436	0.459926	227.29	14.4135	7	14	MC2	8	0.229774	-1.28571	0.270735	9	7	Red	-2.25	0.0945018	9	4	Green	-9	0.028	9	1	Blue
386011931	YP_005930208.1	PPUBIRD1_2372	Cytoplasmic Membrane	COG2610	Central metabolism	Carbohydrate transport and metabolism	GntP protein	7.14259	47559.1	9	10	6	8	7	6	11	8	8	0	0	0	0.441556	0.567715	0	0.525662	1.53493	247.62	18.2222	4	10	MC2	4	0.346946	-1.16667	0.18695	9.33333	8	Red	1.07143	0.345881	9.33333	10	Red	-9.33333	0.0011358	9.33333	1	Blue
386010784	YP_005929061.1	PPUBIRD1_1174	Unknown (This protein may have multiple localization sites)	COG1360	Cell motility and secretion	Cell motility and secretion	OmpA/MotB domain-containing protein	9.84934	34111	9	7	11	2	4	3	3	4	5	0	0	0	0.263844	0.351793	0	0.791533	1.40717	330.26	33.8462	6	11	MC3	7	0.639213	-2.5	0.00483948	10	4	Blue	-2	0.00897396	10	5	Blue	-10	0.000730822	10	1	Blue
386010767	YP_005929044.1	PPUBIRD1_1157	Periplasmic	COG2366	Function unknown	General function prediction only	Acyl-homoserine lactone acylase quiP	8.79101	88646.1	9	10	8	7	5	2	8	7	5	0	0	0	0.157931	0.225616	0	0.304582	0.688129	329.847	12.6691	5	10	MC2	6	0.213565	-1.76471	0.0251241	10	5.66667	Blue	-1.30435	0.0456301	10	7.66667	Green	-10	4.9441e-05	10	1	Blue
386013705	YP_005931982.1	PPUBIRD1_4199	Unknown	-	-	-	hypothetical protein PPUBIRD1_4199	9.40319	14567.5	7	10	10	4	2	4	0	1	0	0	0	0	0.686462	0.0686462	0	1.85345	2.60856	227.9	50.7812	4	10	MC3	4	1.53248	-2.30769	0.00460294	10	4.33333	Blue	-7.5	0.000596441	10	1.33333	Blue	-10	0.000421916	10	1	Blue
386011956	YP_005930233.1	PPUBIRD1_2398	Unknown	COG2303	Central metabolism	Amino acid transport and metabolism	Gluconate 2-dehydrogenase flavoprotein	7.68116	64823.2	13	12	5	3	2	3	15	8	4	0	0	0	0.123413	0.416517	0	0.462797	1.00273	319.49	19.2893	8	13	MC1	8	0.421618	-3	0.0223096	11	3.66667	Blue	-1.1	0.409275	11	10	Red	-11	0.00824452	11	1	Blue
386011955	YP_005930232.1	PPUBIRD1_2397	Unknown	-	-	-	Gluconate 2-dehydrogenase acceptor subunit	5.10343	26902.5	7	9	14	5	6	5	11	8	8	0	0	0	0.594741	1.00363	0	1.11514	2.71351	454.58	45.9677	7	14	MC3	7	1.29224	-1.73684	0.0456301	11	6.33333	Green	-1.1	0.343666	11	10	Red	-11	0.00431196	11	1	Blue
386010344	YP_005928621.1	PPUBIRD1_0729	Cytoplasmic	COG0261	Translation and transcription	Translation, ribosomal structure and biogenesis	protein RplU	9.98904	11624.3	15	12	4	14	16	15	11	10	15	0	0	0	3.87119	3.09695	0	2.66682	9.63496	307	61.5385	6	15	MGB3	6	5.30671	1.41176	0.11705	11.3333	16	Green	1.14706	0.33461	11.3333	13	Red	-11.3333	0.0172973	11.3333	1	Blue
386010891	YP_005929168.1	PPUBIRD1_1283	Unknown	-	-	-	hypothetical protein PPUBIRD1_1283	9.02088	30008.6	24	23	24	3	2	1	8	8	6	0	0	0	0.199943	0.733123	0	2.36599	3.29905	572.91	50.3497	8	24	MC3	8	2.36273	-8.22222	1e-05	24.6667	3	Blue	-2.96	1.28313e-05	24.6667	8.33333	Blue	-24.6667	1e-05	24.6667	1	Blue
386010893	YP_005929170.1	PPUBIRD1_1285	Unknown	-	-	-	hypothetical protein PPUBIRD1_1285	5.17198	42972.4	38	47	47	24	26	21	24	22	17	0	0	0	1.65222	1.46606	0	3.07174	6.19002	1039.9	64.4279	17	47	MC2	19	4.17242	-1.82432	0.001827	45	24.6667	Blue	-2.04545	0.00162338	45	22	Blue	-45	6.28716e-05	45	1	Blue
386010892	YP_005929169.1	PPUBIRD1_1284	Unknown	-	-	-	hypothetical protein PPUBIRD1_1284	5.79315	67105.9	45	46	44	37	33	27	34	34	16	0	0	0	1.44548	1.25175	0	2.01175	4.70898	1183.74	45.3397	20	46	MC2	21	1.77108	-1.38	0.00644768	46	33.3333	Blue	-1.58621	0.0239066	46	29	Blue	-46	1e-05	46	1	Blue
386010678	YP_005928955.1	PPUBIRD1_1068	Cytoplasmic Membrane	COG4586	Function unknown	General function prediction only	Sugar ABC transporter, ATP-binding subunit	6.26527	41898.9	63	71	71	63	59	55	53	61	53	0	0	0	4.22445	3.98578	0	4.89273	13.103	1191.9	75.5208	21	71	MC2	22	8.90291	-1.15556	0.0286176	69.3333	60	Red	-1.22353	0.0141687	69.3333	56.6667	Red	-69.3333	1e-05	69.3333	1	Blue
386010679	YP_005928956.1	PPUBIRD1_1069	Outer Membrane	COG3659	Cell envelope biogenesis, outer membrane	Cell envelope biogenesis, outer membrane	Porin B	5.76535	49557.6	93	108	71	81	73	66	83	83	84	0	0	0	4.43928	5.04464	0	5.48857	14.9725	1587.22	64.6532	26	108	MC2	27	10.7062	-1.23318	0.104476	91.6667	74.3333	Red	-1.08696	0.266287	91.6667	84.3333	Red	-91.6667	0.000540098	91.6667	1	Blue
Proteins not belonging to the Blue Class (PatternLab)
386010512	YP_005928789.1	PPUBIRD1_0900	Extracellular	COG0105	Central metabolism		hypothetical protein PPUBIRD1_0900	5.44827	15034.7	0	0	0	0	0	0	1	0	1	6	4	5	0	0.133026	0.997694	0	1.13072	148.47	29.078	2	5	MB3	2	0.719519	1	0.5	1	1	Red	1.66667	0.0580583	1	1.66667	Green	6	0.000489044	1	6	Orange
386010741	YP_005929018.1	PPUBIRD1_1131	Unknown	COG0278	Translation and transcription		Glutaredoxin-like protein	4.90469	12129.1	0	0	0	1	0	0	1	0	0	6	2	4	0.0824463	0.0824463	0.989355	0	1.15425	146.98	42.3423	3	6	MB1	3	0.937443	1.33333	0.18695	1	1.33333	Red	1.33333	0.18695	1	1.33333	Green	5	0.0128607	1	5	Orange
386014155	YP_005932432.1	PPUBIRD1_4667	Cytoplasmic	COG0360	Translation and transcription		protein RpsF	4.94083	16362.9	0	2	2	0	1	3	2	2	1	4	4	5	0.244456	0.30557	0.794481	0.244456	1.58896	106.54	15.6028	2	4	MB2	2	0.395964	1	0.5	2.33333	2.33333	Red	1.14286	0.338934	2.33333	2.66667	Red	2.28571	0.00789992	2.33333	5.33333	Orange
386013880	YP_005932157.1	PPUBIRD1_4379	Cytoplasmic	COG0440	Central metabolism		protein IlvH	5.92994	17773.6	0	0	0	0	0	0	0	0	0	5	4	5	0	0	0.787684	0	0.787684	143.73	29.4479	3	5	MB1	4	0.587105	1	0.5	1	1	Red	1	0.5	1	1	Red	5.66667	7.55057e-05	1	5.66667	Orange
386013399	YP_005931676.1	PPUBIRD1_3885	Cytoplasmic	COG0851	DNA replication, recombination and repair		protein MinE	5.61905	9703.06	1	0	0	0	0	0	1	0	0	2	2	3	0	0.10306	0.721422	0.10306	0.927543	69.4	22.619	2	3	MB3	2	0.719171	-1.33333	0.18695	1.33333	1	Red	1	0.5	1.33333	1.33333	Red	2.5	0.0066178	1.33333	3.33333	Orange
386010101	YP_005928378.1	PPUBIRD1_0479	Cytoplasmic	COG0250	Translation and transcription		protein NusG	5.23782	17830.2	0	1	0	0	0	3	0	0	0	4	4	4	0.168254	0	0.673015	0.0560845	0.897353	77.99	20.1258	2	4	MB1	2	0.360621	1.5	0.280719	1.33333	2	Green	-1.33333	0.18695	1.33333	1	Green	3.75	0.000194086	1.33333	5	Orange
386013481	YP_005931758.1	PPUBIRD1_3970	Periplasmic	COG0450	Translation and transcription		Alkyl hydroperoxide reductase/thiol specific antioxidant/ Mal allergen	5.0243	16579.5	1	2	2	7	4	4	2	3	2	4	4	3	0.90473	0.422207	0.663469	0.301577	2.29198	214.24	45.4545	4	7	MS1	4	0.932338	2.25	0.0170547	2.66667	6	Orange	1.25	0.1151	2.66667	3.33333	Red	1.75	0.0066178	2.66667	4.66667	Orange
386013307	YP_005931584.1	PPUBIRD1_3791	Cytoplasmic	COG0625	Translation and transcription		glutathione S-transferase	5.51712	23192.6	0	0	0	0	0	2	0	0	1	6	4	4	0.0862343	0.0431172	0.60364	0	0.732992	65.04	28	2	6	MB1	2	0.433026	1.66667	0.18695	1	1.66667	Green	1.33333	0.18695	1	1.33333	Green	5.66667	0.00109606	1	5.66667	Orange
386012128	YP_005930405.1	PPUBIRD1_2575	Cytoplasmic	COG1218	Central metabolism		Inositol monophosphatase family protein	4.54667	27779.7	0	0	0	0	0	0	0	0	0	5	4	6	0	0	0.539963	0	0.539963	101.75	19.0114	2	4	MB2	2	0.222599	1	0.5	1	1	Red	1	0.5	1	1	Red	6	0.000489044	1	6	Orange
386012550	YP_005930827.1	PPUBIRD1_3011	Cytoplasmic	COG0745	Signal transduction mechanisms		Two component LuxR family transcriptional regulator	5.62508	24490.8	0	0	0	0	0	0	0	0	0	5	4	4	0	0	0.530811	0	0.530811	85.04	23.5294	3	4	MB2	3	0.406274	1	0.5	1	1	Red	1	0.5	1	1	Red	5.33333	0.00010102	1	5.33333	Orange
386009750	YP_005928027.1	PPUBIRD1_0113	Unknown	COG4575	Function unknown		hypothetical protein PPUBIRD1_0113	9.12935	11952.2	0	0	0	9	9	10	0	0	0	3	1	2	2.34267	0	0.502001	0	2.84467	206.83	41.1215	4	9	MS1	4	2.06875	10.3333	1e-05	1	10.3333	Blue	1	0.5	1	1	Red	3	0.0128607	1	3	Orange
386010206	YP_005928483.1	PPUBIRD1_0587	Cytoplasmic	COG0221	Central metabolism		Ppa	4.77245	19176.8	0	0	0	0	0	0	0	0	0	4	2	3	0	0	0.469317	0	0.469317	115.79	30.8571	2	3	MB3	2	0.33314	1	0.5	1	1	Red	1	0.5	1	1	Red	4	0.00326669	1	4	Orange
386011770	YP_005930047.1	PPUBIRD1_2206	Periplasmic	COG1225	Translation and transcription		redoxin domain-containing protein	5.17423	17371	0	0	0	0	0	0	0	0	0	3	3	2	0	0	0.460537	0	0.460537	65.93	31.3253	2	3	MB1	2	0.37081	1	0.5	1	1	Red	1	0.5	1	1	Red	3.66667	0.000661948	1	3.66667	Orange
386014500	YP_005932777.1	PPUBIRD1_5024	Cytoplasmic	COG3159	Function unknown		hypothetical protein PPUBIRD1_5024	5.77404	26348.9	0	0	0	0	0	1	0	0	0	6	2	4	0.0379523	0	0.455428	0	0.49338	174.11	15.2542	2	4	MB3	2	0.373542	1.33333	0.18695	1	1.33333	Red	1	0.5	1	1	Red	5	0.0128607	1	5	Orange
386013410	YP_005931687.1	PPUBIRD1_3896	Cytoplasmic	COG0560	Central metabolism		HAD family hydrolase	4.78804	24539.3	0	0	0	0	0	0	0	0	0	3	4	4	0	0	0.44826	0	0.44826	100.5	32.7189	3	4	MB2	3	0.404192	1	0.5	1	1	Red	1	0.5	1	1	Red	4.66667	0.000194086	1	4.66667	Orange
386013363	YP_005931640.1	PPUBIRD1_3848	Cytoplasmic	COG2519	Translation and transcription		protein UbiG	5.59549	26067.3	0	0	0	0	0	2	1	0	2	5	3	3	0.0767243	0.115086	0.421984	0	0.613795	176.24	26.2931	3	5	MB1	4	0.378932	1.66667	0.18695	1	1.66667	Green	2	0.0791512	1	2	Green	4.66667	0.00266406	1	4.66667	Orange
386013398	YP_005931675.1	PPUBIRD1_3884	Cytoplasmic	COG4963	Intracellular trafficking, secretion and vesicular transport		protein MinD	5.9163	29631.6	0	0	0	0	0	3	0	0	0	4	5	3	0.101243	0	0.404973	0	0.506217	178.07	17.7778	3	5	MB2	4	0.328347	2	0.18695	1	2	Green	1	0.5	1	1	Red	5	0.00113921	1	5	Orange
386014263	YP_005932540.1	PPUBIRD1_4781	Cytoplasmic	COG0189	Central metabolism		GshB	5.34108	35204.1	0	0	0	0	0	0	0	0	0	6	4	4	0	0	0.397681	0	0.397681	146.65	11.3565	2	6	MB1	2	0.376266	1	0.5	1	1	Red	1	0.5	1	1	Red	5.66667	0.00109606	1	5.66667	Orange
386014281	YP_005932558.1	PPUBIRD1_4799	Cytoplasmic	COG1041	DNA replication, recombination and repair		UbiE protein	9.0584	28379.5	0	0	0	3	1	5	1	0	1	5	4	2	0.31713	0.0704733	0.387603	0	0.775206	170.65	18.75	3	5	MS3	5	0.344149	4	0.0300849	1	4	Orange	1.66667	0.0580583	1	1.66667	Green	4.66667	0.0070863	1	4.66667	Orange
386012985	YP_005931262.1	PPUBIRD1_3462	Unknown	COG4575	Function unknown		hypothetical protein PPUBIRD1_3462	5.59871	16045.4	0	0	1	0	0	0	2	0	0	2	2	2	0	0.124647	0.37394	0.0623233	0.56091	115.94	29.5302	2	2	MGB1	2	0.405118	-1.33333	0.18695	1.33333	1	Red	1.25	0.338934	1.33333	1.66667	Red	2.25	0.00374522	1.33333	3	Orange
386013192	YP_005931469.1	PPUBIRD1_3674	Cytoplasmic	COG4799	Lipid transport and metabolism		Acetyl-coenzyme A carboxylase carboxyl transferase subunit beta	7.60735	32488.8	2	1	0	1	1	2	1	2	1	6	4	2	0.123119	0.123119	0.369358	0.0923396	0.707937	173.92	19.5286	3	6	MB1	3	0.296176	1.16667	0.321665	2	2.33333	Red	1.16667	0.321665	2	2.33333	Red	2.5	0.0404001	2	5	Orange
386012547	YP_005930824.1	PPUBIRD1_3008	Cytoplasmic Membrane	COG4618	Function unknown		ABC transporter	9.39465	27096.4	0	0	0	0	0	0	0	0	0	5	2	3	0	0	0.369053	0	0.369053	104.71	21.9512	3	5	MB1	3	0.361538	1	0.5	1	1	Red	1	0.5	1	1	Red	4.33333	0.00972088	1	4.33333	Orange
386013762	YP_005932039.1	PPUBIRD1_4257	Cytoplasmic	COG0175	Central metabolism		protein CysD	6.28679	35262	2	2	0	1	2	2	2	1	1	4	4	5	0.141796	0.113437	0.368669	0.113437	0.737338	78.63	13.4426	2	5	MB3	2	0.270653	1.14286	0.338934	2.33333	2.66667	Red	1	0.5	2.33333	2.33333	Red	2.28571	0.00789992	2.33333	5.33333	Orange
386013199	YP_005931476.1	PPUBIRD1_3681	Cytoplasmic	COG2265	Translation and transcription		UbiE/COQ5 family methyltransferase	5.55382	28173.2	0	0	0	0	0	0	0	0	0	2	4	4	0	0	0.354947	0	0.354947	128.61	34.6457	3	4	MB3	3	0.347186	1	0.5	1	1	Red	1	0.5	1	1	Red	4.33333	0.00374522	1	4.33333	Orange
386013170	YP_005931447.1	PPUBIRD1_3652	Cytoplasmic	COG3967	Cell envelope biogenesis, outer membrane		short-chain dehydrogenase	4.97252	26380.9	0	0	0	0	0	0	0	0	0	4	3	2	0	0	0.341156	0	0.341156	88.82	17.7165	2	4	MB1	2	0.235648	1	0.5	1	1	Red	1	0.5	1	1	Red	4	0.00326669	1	4	Orange
386010758	YP_005929035.1	PPUBIRD1_1148	Cytoplasmic Membrane	COG1149	Central metabolism		hypothetical protein PPUBIRD1_1148	5.02824	38196.7	0	2	0	0	0	0	0	0	0	5	4	4	0	0	0.340344	0.0523605	0.392704	92.35	20.6044	3	5	MB1	4	0.247592	-1.66667	0.18695	1.66667	1	Green	-1.66667	0.18695	1.66667	1	Green	3.2	0.00396655	1.66667	5.33333	Orange
386013541	YP_005931818.1	PPUBIRD1_4030	Unknown	COG2171	Central metabolism		2,3,4,5-tetrahydropyridine-2,6-carboxylate N-succinyltransferase	5.52995	35851.7	0	0	0	0	0	0	0	0	0	3	4	5	0	0	0.334712	0	0.334712	102.55	11.6279	3	5	MB3	3	0.266065	1	0.5	1	1	Red	1	0.5	1	1	Red	5	0.00113921	1	5	Orange
386013411	YP_005931688.1	PPUBIRD1_3897	Cytoplasmic Membrane	COG1062	Central metabolism		Alcohol dehydrogenase, zinc-containing	4.89145	33957.6	0	0	0	0	0	0	0	0	0	4	4	3	0	0	0.323934	0	0.323934	159.46	23.125	3	4	MB2	4	0.282334	1	0.5	1	1	Red	1	0.5	1	1	Red	4.66667	0.000194086	1	4.66667	Orange
386014277	YP_005932554.1	PPUBIRD1_4795	Cytoplasmic	-	-		protein PhaF	10.1531	25381.9	1	1	1	0	1	0	0	1	0	2	3	3	0.0393982	0.0393982	0.315186	0.118195	0.512177	81.14	9.09091	2	3	MB2	3	0.245612	-1.5	0.0580583	2	1.33333	Green	-1.5	0.0580583	2	1.33333	Green	1.83333	0.00374522	2	3.66667	Orange
386010564	YP_005928841.1	PPUBIRD1_0952	Cytoplasmic	COG3710	Translation and transcription		ColR	5.80803	25473.4	0	0	0	0	0	0	0	0	0	3	3	2	0	0	0.314053	0	0.314053	155.77	17.1806	2	3	MB1	3	0.244463	1	0.5	1	1	Red	1	0.5	1	1	Red	3.66667	0.000661948	1	3.66667	Orange
386010770	YP_005929047.1	PPUBIRD1_1160	Cytoplasmic	COG0013	Translation and transcription		Synthetase, putative	5.67865	29374.2	0	0	0	0	0	1	0	0	0	3	2	4	0.0340435	0	0.306392	0	0.340435	77.03	29.771	3	4	MB3	3	0.331112	1.33333	0.18695	1	1.33333	Red	1	0.5	1	1	Red	4	0.00326669	1	4	Orange
386012546	YP_005930823.1	PPUBIRD1_3007	Unknown	COG2319	Function unknown		YVTN family beta-propeller repeat-containing protein	5.8206	36008	0	0	0	0	0	0	0	0	0	4	3	4	0	0	0.305488	0	0.305488	129.28	7.59878	2	3	MB2	2	0.169214	1	0.5	1	1	Red	1	0.5	1	1	Red	4.66667	0.000194086	1	4.66667	Orange
386009952	YP_005928229.1	PPUBIRD1_0323	Cytoplasmic Membrane	COG4619	Function unknown		Glycine betaine/L-proline ABC transporter, ATP-binding subunit	7.62836	43696.9	0	0	0	2	1	0	0	0	0	5	3	5	0.0686547	0	0.297504	0	0.366158	131.53	11.4796	3	5	MB3	3	0.21441	2	0.0791512	1	2	Green	1	0.5	1	1	Red	5.33333	0.001445	1	5.33333	Orange
386014557	YP_005932834.1	PPUBIRD1_5082	Cytoplasmic	COG0033	Central metabolism		Phosphomannomutase/phosphoglucomutase	5.18757	50567.2	0	0	0	0	0	0	0	0	0	6	4	5	0	0	0.296635	0	0.296635	189.2	11.588	3	6	MB1	4	0.1833	1	0.5	1	1	Red	1	0.5	1	1	Red	6	0.000489044	1	6	Orange
386012537	YP_005930814.1	PPUBIRD1_2998	Unknown (This protein may have multiple localization sites)	COG0491	Function unknown		Beta-lactamase domain protein	5.98203	33722.6	0	0	0	0	0	0	0	0	0	3	4	3	0	0	0.296537	0	0.296537	78.79	12.0521	2	3	MB3	3	0.181577	1	0.5	1	1	Red	1	0.5	1	1	Red	4.33333	0.000281002	1	4.33333	Orange
386013729	YP_005932006.1	PPUBIRD1_4224	Cytoplasmic	COG0026	Central metabolism		Ddl	4.88608	34051.5	0	0	0	0	0	1	0	0	0	3	2	5	0.0293673	0	0.293673	0	0.32304	156.59	26.4151	3	5	MB3	3	0.281322	1.33333	0.18695	1	1.33333	Red	1	0.5	1	1	Red	4.33333	0.00972088	1	4.33333	Orange
386013900	YP_005932177.1	PPUBIRD1_4399	Cytoplasmic	COG0801	Central metabolism		protein FolK	5.10175	17470.2	1	0	0	0	2	1	0	0	1	2	1	2	0.171721	0.0572402	0.286201	0.0572402	0.572402	101.65	29.5597	2	2	MB3	2	0.368209	1.5	0.18695	1.33333	2	Green	1	0.5	1.33333	1.33333	Red	2	0.0237103	1.33333	2.66667	Orange
386013313	YP_005931590.1	PPUBIRD1_3797	Cytoplasmic	COG0284	Central metabolism		PyrF	5.13513	24535.7	0	0	0	0	0	0	0	0	0	3	1	3	0	0	0.285298	0	0.285298	116.25	26.1803	2	3	MB3	2	0.253962	1	0.5	1	1	Red	1	0.5	1	1	Red	3.33333	0.0124481	1	3.33333	Orange
386009995	YP_005928272.1	PPUBIRD1_0368	Unknown	COG0225	Translation and transcription		protein MsrA	4.92033	24565	0	0	0	0	1	2	0	0	0	3	2	2	0.122125	0	0.284959	0	0.407084	81.3	19.8198	2	3	MB1	2	0.253962	2	0.0791512	1	2	Green	1	0.5	1	1	Red	3.33333	0.00109606	1	3.33333	Orange
386010593	YP_005928870.1	PPUBIRD1_0981	Cytoplasmic	COG2511	Translation and transcription		protein GatB	5.05656	52654.8	0	0	0	0	0	0	0	0	0	7	4	4	0	0	0.284874	0	0.284874	120.68	7.69231	2	7	MB1	2	0.240587	1	0.5	1	1	Red	1	0.5	1	1	Red	6	0.00374522	1	6	Orange
386009747	YP_005928024.1	PPUBIRD1_0110	Cytoplasmic	COG0159	Central metabolism		TrpA	5.16779	28392.8	0	0	0	0	0	0	0	0	0	4	3	1	0	0	0.281761	0	0.281761	165.28	25.2788	3	4	MB1	4	0.344149	1	0.5	1	1	Red	1	0.5	1	1	Red	3.66667	0.0195103	1	3.66667	Orange
386009713	YP_005927990.1	PPUBIRD1_0075	Cytoplasmic	COG0592	DNA replication, recombination and repair		DnaN protein	5.15598	40693.3	0	0	0	0	0	0	0	0	0	4	4	3	0	0	0.270315	0	0.270315	89.48	9.53678	2	4	MB1	2	0.148926	1	0.5	1	1	Red	1	0.5	1	1	Red	4.66667	0.000194086	1	4.66667	Orange
386010406	YP_005928683.1	PPUBIRD1_0792	Cytoplasmic	COG0035	Central metabolism		hypothetical protein PPUBIRD1_0792	6.53174	22985.3	0	0	0	0	0	0	0	0	0	1	3	2	0	0	0.261036	0	0.261036	107.04	22.6415	2	3	MB2	2	0.272481	1	0.5	1	1	Red	1	0.5	1	1	Red	3	0.0128607	1	3	Orange
386013736	YP_005932013.1	PPUBIRD1_4231	Cytoplasmic	COG0285	Central metabolism		protein MurE	5.33346	53582.7	0	0	0	0	0	0	0	0	0	4	5	4	0	0	0.242616	0	0.242616	107.61	6.45161	2	5	MB2	2	0.172402	1	0.5	1	1	Red	1	0.5	1	1	Red	5.33333	0.00010102	1	5.33333	Orange
386013739	YP_005932016.1	PPUBIRD1_4234	Cytoplasmic	COG0275	Cell envelope biogenesis, outer membrane		MraW	6.63152	34279.1	0	0	0	0	0	0	0	0	0	2	3	3	0	0	0.233379	0	0.233379	65.03	15.5556	2	3	MB2	2	0.178473	1	0.5	1	1	Red	1	0.5	1	1	Red	3.66667	0.000661948	1	3.66667	Orange
386010444	YP_005928721.1	PPUBIRD1_0831	Cytoplasmic	COG0157	Central metabolism		NadC	5.36117	30189.9	0	0	0	0	0	0	0	0	0	2	2	3	0	0	0.231866	0	0.231866	81.89	8.86525	2	3	MB3	2	0.204316	1	0.5	1	1	Red	1	0.5	1	1	Red	3.33333	0.00109606	1	3.33333	Orange
386011070	YP_005929347.1	PPUBIRD1_1470	Cytoplasmic	COG1067	Translation and transcription		FleQ	5.48763	55516.4	0	0	0	0	0	1	0	0	0	4	2	6	0.0180127	0	0.216152	0	0.234165	131.88	14.053	4	6	MB3	4	0.291389	1.33333	0.18695	1	1.33333	Red	1	0.5	1	1	Red	5	0.0128607	1	5	Orange
386014294	YP_005932571.1	PPUBIRD1_4812	Periplasmic	COG4623	Cell envelope biogenesis, outer membrane		amino acid ABC transporter substrate-binding protein	7.76197	29829.4	0	0	0	0	0	0	0	0	2	1	2	3	0	0.0670479	0.201144	0	0.268192	86.25	19.1729	2	3	MB3	2	0.206742	1	0.5	1	1	Red	1.66667	0.18695	1	1.66667	Green	3	0.0128607	1	3	Orange
386012536	YP_005930813.1	PPUBIRD1_2997	Periplasmic	COG1520	Function unknown		Pyrrolo-quinoline quinone	8.43784	64829.8	0	0	0	0	0	0	0	0	0	4	4	5	0	0	0.200525	0	0.200525	119.45	7.39496	3	5	MB3	3	0.140767	1	0.5	1	1	Red	1	0.5	1	1	Red	5.33333	0.00010102	1	5.33333	Orange
386013370	YP_005931647.1	PPUBIRD1_3855	Cytoplasmic	COG0607	Central metabolism		hypothetical protein PPUBIRD1_3855	5.37737	35091.5	0	0	0	0	0	0	0	0	0	2	3	2	0	0	0.199479	0	0.199479	92.23	8.3871	2	3	MB2	2	0.17372	1	0.5	1	1	Red	1	0.5	1	1	Red	3.33333	0.00109606	1	3.33333	Orange
386013359	YP_005931636.1	PPUBIRD1_3844	Cytoplasmic	COG1605	Central metabolism		PheA	6.09633	40473.9	0	0	1	0	0	1	0	0	0	2	2	4	0.0247073	0	0.197658	0.0247073	0.247073	63.79	8.24176	2	4	MB3	3	0.149781	1	0.5	1.33333	1.33333	Red	-1.33333	0.18695	1.33333	1	Green	2.75	0.0175842	1.33333	3.66667	Orange
386013598	YP_005931875.1	PPUBIRD1_4088	Cytoplasmic	COG0498	Central metabolism		Threonine synthase	5.93904	51598.3	0	0	0	0	0	0	0	0	0	4	5	1	0	0	0.193805	0	0.193805	180.76	18.5501	3	5	MB2	3	0.179518	1	0.5	1	1	Red	1	0.5	1	1	Red	4.33333	0.0250754	1	4.33333	Orange
386012371	YP_005930648.1	PPUBIRD1_2831	Cytoplasmic	COG0060	Translation and transcription		protein CysS	5.56492	51601.7	0	0	0	0	0	0	0	0	0	5	2	3	0	0	0.193792	0	0.193792	147.11	8.04348	3	5	MB1	3	0.179518	1	0.5	1	1	Red	1	0.5	1	1	Red	4.33333	0.00972088	1	4.33333	Orange
386013533	YP_005931810.1	PPUBIRD1_4022	Cytoplasmic	COG1608	Function unknown		protein PyrH	5.86502	26466.6	0	0	0	0	0	0	0	0	0	2	2	1	0	0	0.188918	0	0.188918	47.07	20.2429	2	2	MB2	3	0.23459	1	0.5	1	1	Red	1	0.5	1	1	Red	2.66667	0.00374522	1	2.66667	Orange
386014310	YP_005932587.1	PPUBIRD1_4829	Cytoplasmic	COG0158	Central metabolism		hypothetical protein PPUBIRD1_4829	5.70615	37222.9	0	0	0	0	0	0	0	0	0	2	3	2	0	0	0.188056	0	0.188056	62.35	8.03571	2	3	MB2	2	0.163385	1	0.5	1	1	Red	1	0.5	1	1	Red	3.33333	0.00109606	1	3.33333	Orange
386010505	YP_005928782.1	PPUBIRD1_0893	Cytoplasmic	COG0076	Central metabolism		IscS	5.84918	44440.7	0	0	0	0	0	0	0	0	0	2	4	2	0	0	0.180015	0	0.180015	87.73	7.67327	2	4	MB2	2	0.135746	1	0.5	1	1	Red	1	0.5	1	1	Red	3.66667	0.00806504	1	3.66667	Orange
386013039	YP_005931316.1	PPUBIRD1_3518	Cytoplasmic	COG1024	Lipid transport and metabolism		FadB_3	5.7242	77331.6	0	1	0	2	4	9	3	4	0	6	4	3	0.19397	0.0905193	0.168107	0.0129313	0.465528	151.89	9.79021	4	9	MS3	4	0.248026	4.5	0.0456301	1.33333	6	Green	2.5	0.092037	1.33333	3.33333	Green	4	0.0066178	1.33333	5.33333	Orange
386009693	YP_005927970.1	PPUBIRD1_0055	Cytoplasmic	COG1737	Translation and transcription		protein GlmS	5.75548	66256.8	0	0	0	0	0	0	0	0	0	2	5	4	0	0	0.166021	0	0.166021	122.6	10.9656	3	5	MB2	3	0.137792	1	0.5	1	1	Red	1	0.5	1	1	Red	4.66667	0.0070863	1	4.66667	Orange
386010685	YP_005928962.1	PPUBIRD1_1075	Cytoplasmic	COG0119	Central metabolism		protein LeuA	5.27202	61718.3	0	0	0	0	0	0	0	0	0	3	4	3	0	0	0.162027	0	0.162027	127.37	9.51526	2	4	MB2	3	0.0965304	1	0.5	1	1	Red	1	0.5	1	1	Red	4.33333	0.000281002	1	4.33333	Orange
386014455	YP_005932732.1	PPUBIRD1_4979	Cytoplasmic	COG3968	Function unknown		Glutamine synthetase, putative	4.8043	50918.5	0	0	0	0	0	0	0	0	0	3	3	2	0	0	0.157114	0	0.157114	85.5	11.7904	2	3	MB2	2	0.117936	1	0.5	1	1	Red	1	0.5	1	1	Red	3.66667	0.000661948	1	3.66667	Orange
386014390	YP_005932667.1	PPUBIRD1_4910	Cytoplasmic	COG4230	Central metabolism		Aldehyde dehydrogenase	9.01817	52535.7	0	0	0	6	6	6	0	0	0	3	2	3	0.342624	0	0.152277	0	0.494901	87.15	9.03361	2	6	MS3	3	0.114065	7	0.5	1	7	Green	1	0.5	1	1	Red	3.66667	0.000661948	1	3.66667	Orange
386011704	YP_005929981.1	PPUBIRD1_2137	Cytoplasmic	COG1167	Translation and transcription		GntR family transcriptional regulator	6.47613	28161	0	0	0	0	0	0	0	0	0	2	1	1	0	0	0.14204	0	0.14204	73.83	14.4	1	2	MB1	2	0.104441	1	0.5	1	1	Red	1	0.5	1	1	Red	2.33333	0.00806504	1	2.33333	Orange
386010095	YP_005928372.1	PPUBIRD1_0473	Cytoplasmic	COG0180	Translation and transcription		TyrS	5.68908	44202	0	0	0	0	0	0	0	0	0	2	3	1	0	0	0.135741	0	0.135741	97.3	16.5414	3	3	MB2	3	0.211516	1	0.5	1	1	Red	1	0.5	1	1	Red	3	0.0128607	1	3	Orange
386014161	YP_005932438.1	PPUBIRD1_4674	Cytoplasmic Membrane	COG0840	Cell motility and secretion		methyl-accepting chemotaxis sensory transducer	5.24482	66470.9	0	0	1	0	0	0	0	0	0	4	4	1	0	0	0.135398	0.0150442	0.150442	113.1	9.85692	3	4	MB2	2	0.187146	-1.33333	0.18695	1.33333	1	Red	-1.33333	0.18695	1.33333	1	Green	3	0.0323384	1.33333	4	Orange
386013898	YP_005932175.1	PPUBIRD1_4397	Cytoplasmic	COG2201	Cell motility and secretion		Putative two component, sigma54 specific, transcriptional regulator, Fis family	5.41514	52577.2	0	0	0	0	0	0	0	0	0	3	2	2	0	0	0.133138	0	0.133138	81.71	7.91667	2	3	MB1	2	0.114065	1	0.5	1	1	Red	1	0.5	1	1	Red	3.33333	0.00109606	1	3.33333	Orange
386010692	YP_005928969.1	PPUBIRD1_1082	Cytoplasmic	COG1606	Function unknown		protein GuaA	5.29931	58167.7	0	0	1	0	0	0	0	0	0	3	2	2	0	0	0.120342	0.0171917	0.137533	69.03	11.619	2	3	MB1	2	0.102613	-1.33333	0.18695	1.33333	1	Red	-1.33333	0.18695	1.33333	1	Green	2.5	0.0066178	1.33333	3.33333	Orange
386013774	YP_005932051.1	PPUBIRD1_4270	Cytoplasmic	COG1702	Signal transduction mechanisms		PhoH family protein	5.53486	51823.9	0	0	0	0	0	0	0	0	0	1	2	3	0	0	0.115777	0	0.115777	59.34	5.81897	2	3	MB3	2	0.11584	1	0.5	1	1	Red	1	0.5	1	1	Red	3	0.0128607	1	3	Orange
386014067	YP_005932344.1	PPUBIRD1_4577	Cytoplasmic	COG0215	Translation and transcription		LeuS protein	5.54764	96636.3	0	0	0	0	0	0	0	0	0	3	4	4	0	0	0.113829	0	0.113829	92.5	4.60829	2	4	MB2	2	0.0929218	1	0.5	1	1	Red	1	0.5	1	1	Red	4.66667	0.000194086	1	4.66667	Orange
386012906	YP_005931183.1	PPUBIRD1_3383	Cytoplasmic	COG2802	Function unknown		hypothetical protein PPUBIRD1_3383	5.75957	88653.1	0	0	2	0	3	5	0	0	1	3	3	2	0.0902393	0.0112799	0.0902393	0.0225598	0.214318	151.35	6.39098	3	5	MS3	4	0.101619	2.2	0.139541	1.66667	3.66667	Green	-1.25	0.338934	1.66667	1.33333	Red	2.2	0.0275203	1.66667	3.66667	Orange
386010757	YP_005929034.1	PPUBIRD1_1147	Cytoplasmic	COG0525	Translation and transcription		methionyl-tRNA synthetase	5.47597	75128.8	0	0	0	0	0	0	0	0	0	3	1	2	0	0	0.0798628	0	0.0798628	92.3	4.27099	2	3	MB1	4	0.0789737	1	0.5	1	1	Red	1	0.5	1	1	Red	3	0.0128607	1	3	Orange
386009659	YP_005927936.1	PPUBIRD1_0021	Cytoplasmic	COG1074	DNA replication, recombination and repair		UvrD	5.87106	81641.8	0	0	0	0	0	0	0	0	0	1	2	2	0	0	0.0612431	0	0.0612431	120.36	4.12088	2	2	MB2	2	0.0724904	1	0.5	1	1	Red	1	0.5	1	1	Red	2.66667	0.00374522	1	2.66667	Orange
386010381	YP_005928658.1	PPUBIRD1_0767	Cytoplasmic	COG1825	Translation and transcription		50S ribosomal protein L25	5.7241	21285.2	4	2	1	1	4	16	2	2	16	0	0	0	0.986602	0.939621	0	0.328867	2.25509	280.68	63.4518	8	16	MS3	8	2.22542	2.4	0.18695	3.33333	8	Green	2.3	0.206582	3.33333	7.66667	Green	-3.33333	0.0286176	3.33333	1	Orange
386010790	YP_005929067.1	PPUBIRD1_1180	Unknown (This protein may have multiple localization sites)	COG3650	Function unknown		Membrane protein-like protein	6.83287	24258.5	4	5	4	4	4	4	7	6	4	0	0	0	0.494673	0.700787	0	0.535896	1.73136	190.03	31.25	3	7	MGB1	3	0.58185	-1.06667	0.18695	5.33333	5	Red	1.25	0.1151	5.33333	6.66667	Red	-5.33333	0.00010102	5.33333	1	Orange
386012761	YP_005931038.1	PPUBIRD1_3234	Unknown	-	-		hypothetical protein PPUBIRD1_3234	9.99752	26812	4	4	5	4	6	3	6	6	5	0	0	0	0.484858	0.634045	0	0.484858	1.60376	148.33	34.8361	3	6	MGB2	4	0.366587	1	0.5	5.33333	5.33333	Red	1.25	0.0237103	5.33333	6.66667	Red	-5.33333	0.00010102	5.33333	1	Orange
386010515	YP_005928792.1	PPUBIRD1_0903	Unknown	COG1426	Function unknown		Cro/CI family transcriptional regulator	5.52694	35015.1	2	3	2	2	3	2	10	6	6	1	0	1	0.199914	0.628301	0.0571183	0.199914	1.08525	288	27.6786	5	10	MGB1	5	0.494335	1	0.5	3.33333	3.33333	Red	2.5	0.0110014	3.33333	8.33333	Blue	-2	0.0120551	3.33333	1.66667	Orange
386010865	YP_005929142.1	PPUBIRD1_1257	Cytoplasmic Membrane	COG0848	Intracellular trafficking, secretion and vesicular transport		TolR	8.82986	16236.5	2	2	1	1	2	1	4	3	2	0	0	0	0.246359	0.554307	0	0.307948	1.10861	129.74	19.3333	2	4	MGB1	3	0.398969	-1.14286	0.259259	2.66667	2.33333	Red	1.5	0.0580583	2.66667	4	Green	-2.66667	0.00374522	2.66667	1	Orange
386010384	YP_005928661.1	PPUBIRD1_0770	Unknown	COG3017	Cell envelope biogenesis, outer membrane		LolB	7.83318	22898.7	2	2	3	5	3	4	5	4	3	0	0	0	0.524046	0.524046	0	0.305694	1.35379	106.34	35.122	3	5	MGB1	3	0.437828	1.5	0.0333833	3.33333	5	Green	1.5	0.0333833	3.33333	5	Orange	-3.33333	0.00109606	3.33333	1	Orange
386013973	YP_005932250.1	PPUBIRD1_4474	Outer Membrane	COG1360	Cell motility and secretion		OmpA/MotB domain-containing protein	9.50721	23277.1	2	3	4	4	3	0	4	3	4	0	0	0	0.300724	0.472567	0	0.386645	1.15994	212	20.7373	3	4	MGB1	4	0.430664	-1.2	0.321665	4	3.33333	Red	1.16667	0.18695	4	4.66667	Red	-4	0.00326669	4	1	Orange
386010623	YP_005928900.1	PPUBIRD1_1013	Unknown	COG1463	Central metabolism		Ttg2C	4.79423	16943	4	6	4	4	4	6	2	4	2	2	2	2	0.826298	0.47217	0.354128	0.826298	2.47889	143.26	41.6149	4	6	MC2	4	0.908781	1	0.5	5.66667	5.66667	Red	-1.54545	0.0505958	5.66667	3.66667	Green	-1.88889	0.00806504	5.66667	3	Orange
386014208	YP_005932485.1	PPUBIRD1_4722	Cytoplasmic	-	-		hypothetical protein PPUBIRD1_4722	6.78963	27613.2	2	5	4	7	4	4	2	6	5	1	1	1	0.543218	0.470789	0.108644	0.39836	1.52101	124.99	26.9388	3	5	MC2	3	0.49943	1.28571	0.18695	4.66667	6	Red	1.14286	0.338934	4.66667	5.33333	Red	-2.33333	0.0195103	4.66667	2	Orange
386010849	YP_005929126.1	PPUBIRD1_1240	Cytoplasmic	-	-		Putative lipoprotein	5.16917	35703.2	4	2	4	6	6	4	4	6	6	2	1	2	0.448139	0.448139	0.140043	0.280087	1.31641	209.64	11.6719	2	4	MS3	2	0.26697	1.46154	0.0505958	4.33333	6.33333	Green	1.46154	0.0505958	4.33333	6.33333	Green	-1.625	0.0445047	4.33333	2.66667	Orange
386010621	YP_005928898.1	PPUBIRD1_1011	Cytoplasmic Membrane	COG1134	Central metabolism		Ttg2A	5.43109	29126.1	4	5	6	6	4	4	4	4	5	3	2	2	0.480668	0.446335	0.240334	0.515002	1.68234	164.92	29.7398	4	5	MGB3	5	0.46839	-1.05882	0.362329	6	5.66667	Red	-1.125	0.18695	6	5.33333	Red	-1.8	0.00806504	6	3.33333	Orange
386014292	YP_005932569.1	PPUBIRD1_4810	Cytoplasmic Membrane	COG1134	Central metabolism		Amino acid ABC transporter ATP-binding protein	7.02068	27001	2	4	5	5	2	2	4	4	4	0	1	1	0.333321	0.444428	0.0740713	0.407392	1.25921	89.44	18.0328	2	5	MS1	2	0.363206	-1.16667	0.321665	4.66667	4	Red	1.07143	0.362329	4.66667	5	Red	-2.8	0.0167359	4.66667	1.66667	Orange
386013332	YP_005931609.1	PPUBIRD1_3817	Unknown (This protein may have multiple localization sites)	COG3967	Cell envelope biogenesis, outer membrane		short-chain dehydrogenase	8.84018	27616.4	3	3	2	2	2	3	5	4	3	1	0	0	0.253472	0.434524	0.0362103	0.289683	1.01389	117.01	13.9535	2	4	MGB2	2	0.224512	-1.1	0.259259	3.66667	3.33333	Red	1.36364	0.0580583	3.66667	5	Green	-2.75	0.0038813	3.66667	1.33333	Orange
386013020	YP_005931297.1	PPUBIRD1_3499	Cytoplasmic Membrane	COG4170	Defense mechanisms		protein LolD	6.71817	25288.3	2	2	4	4	3	4	3	3	4	0	1	1	0.434984	0.39544	0.079088	0.316352	1.22586	112.66	24.569	3	4	MS1	4	0.392131	1.27273	0.125408	3.66667	4.66667	Red	1.18182	0.210824	3.66667	4.33333	Red	-2.2	0.0275203	3.66667	1.66667	Orange
386013320	YP_005931597.1	PPUBIRD1_3804	Cytoplasmic Membrane	COG1123	Function unknown		ABC transporter	4.87131	15497.6	2	1	1	0	1	0	2	1	3	0	0	0	0.064526	0.387156	0	0.258104	0.709786	137.64	23.5294	2	3	MGB3	2	0.421345	-1.75	0.0505958	2.33333	1.33333	Green	1.28571	0.18695	2.33333	3	Red	-2.33333	0.00806504	2.33333	1	Orange
386013232	YP_005931509.1	PPUBIRD1_3715	Cytoplasmic Membrane	COG0616	Translation and transcription		signal peptide peptidase SppA	6.0605	36473.7	6	2	6	6	5	4	6	2	5	0	0	1	0.411255	0.356421	0.027417	0.383838	1.17893	267.89	24.0122	4	5	MS2	6	0.361998	1.05882	0.4149	5.66667	6	Red	-1.0625	0.43086	5.66667	5.33333	Red	-4.25	0.0172079	5.66667	1.33333	Orange
386009832	YP_005928109.1	PPUBIRD1_0196	Cytoplasmic Membrane	COG1566	Defense mechanisms		HlyD family type I secretion membrane fusion protein	6.97201	51085.5	2	2	4	11	6	8	7	6	4	0	0	0	0.489376	0.332776	0	0.1566	0.978752	288.69	23.5808	6	11	MS1	8	0.395185	2.54545	0.0119556	3.66667	9.33333	Blue	1.81818	0.0266691	3.66667	6.66667	Blue	-3.66667	0.00806504	3.66667	1	Orange
386013243	YP_005931520.1	PPUBIRD1_3726	Cytoplasmic Membrane	COG0811	Intracellular trafficking, secretion and vesicular transport		MotA/TolQ/ExbB proton channel	6.44239	24392	4	5	2	3	2	2	3	2	3	0	0	0	0.286979	0.327976	0	0.450967	1.06592	116.18	8.92857	2	3	MGB1	3	0.256452	-1.4	0.1151	4.66667	3.33333	Green	-1.27273	0.174321	4.66667	3.66667	Red	-4.66667	0.0070863	4.66667	1	Orange
386009779	YP_005928056.1	PPUBIRD1_0142	Cytoplasmic Membrane	COG4107	Central metabolism		MetN1	5.75932	36633.2	5	4	5	5	5	3	5	5	2	0	0	0	0.354869	0.327572	0	0.382167	1.06461	243.45	27.4627	4	5	MS1	6	0.359519	-1.0625	0.338934	5.66667	5.33333	Red	-1.13333	0.280719	5.66667	5	Red	-5.66667	7.55057e-05	5.66667	1	Orange
386014439	YP_005932716.1	PPUBIRD1_4961	Cytoplasmic Membrane	COG4586	Function unknown		protein CysA	5.93107	36949.2	4	3	4	4	5	5	4	3	5	3	2	2	0.378899	0.324771	0.18945	0.297706	1.19083	121.34	22.4924	3	5	MS2	4	0.257339	1.21429	0.0505958	4.66667	5.66667	Red	1.07143	0.321665	4.66667	5	Red	-1.4	0.0237103	4.66667	3.33333	Orange
386013939	YP_005932216.1	PPUBIRD1_4439	Cytoplasmic	COG0134	Central metabolism		protein LldD	7.8728	41394.4	1	4	4	4	4	4	4	4	4	0	0	0	0.289894	0.289894	0	0.217421	0.797209	123.1	9.71129	2	4	MGB3	2	0.146417	1.25	0.18695	4	5	Red	1.25	0.18695	4	5	Red	-4	0.019971	4	1	Orange
386014064	YP_005932341.1	PPUBIRD1_4573	Cytoplasmic Membrane	COG0388	Function unknown		Lnt	8.77521	56137.6	3	5	4	5	4	5	8	4	4	0	1	0	0.249387	0.285014	0.0178134	0.21376	0.765975	163.18	14.0594	4	8	MGB1	4	0.224564	1.13333	0.18695	5	5.66667	Red	1.26667	0.20536	5	6.33333	Red	-3.75	0.00266406	5	1.33333	Orange
386014241	YP_005932518.1	PPUBIRD1_4756	Outer Membrane	COG2821	Cell envelope biogenesis, outer membrane		MltA domain-containing protein	6.97452	41497.3	3	4	4	4	4	3	4	4	3	2	3	2	0.265077	0.265077	0.168686	0.265077	0.963917	123.48	10.705	2	4	MC3	2	0.146007	1	0.5	4.66667	4.66667	Red	1	0.5	4.66667	4.66667	Red	-1.4	0.0237103	4.66667	3.33333	Orange
386010677	YP_005928954.1	PPUBIRD1_1067	Cytoplasmic Membrane	COG1177	Central metabolism		binding-protein-dependent transport system inner membrane protein	9.57785	30422.4	2	4	3	3	2	2	4	2	2	0	0	0	0.230094	0.262964	0	0.295835	0.788892	121.77	13.1673	3	4	MGB1	3	0.317732	-1.2	0.18695	4	3.33333	Red	-1.09091	0.362329	4	3.66667	Red	-4	0.00326669	4	1	Orange
386010738	YP_005929015.1	PPUBIRD1_1128	Cytoplasmic Membrane	COG4178	Function unknown		ABC transporter ATP-binding protein	5.96256	40200.8	6	4	4	5	4	4	3	2	5	2	2	2	0.323376	0.248751	0.149251	0.348251	1.06963	143.81	9.7561	2	5	MS1	2	0.234277	-1.0625	0.338934	5.66667	5.33333	Red	-1.30769	0.147128	5.66667	4.33333	Red	-1.88889	0.00806504	5.66667	3	Orange
386011058	YP_005929335.1	PPUBIRD1_1457	Extracellular	COG1558	Cell motility and secretion		protein FlgG	4.38892	27500.8	5	5	4	2	2	2	2	2	2	1	1	0	0.218175	0.218175	0.0727251	0.509076	1.01815	132.61	16.4751	2	5	MC2	2	0.356625	-1.88889	0.000661948	5.66667	3	Orange	-1.88889	0.000661948	5.66667	3	Orange	-3.4	0.000528782	5.66667	1.66667	Orange
386013997	YP_005932274.1	PPUBIRD1_4500	Unknown	-	-		Putative type IV secretion system protein IcmJ/DotN	6.33367	27674.9	2	2	4	2	2	0	2	2	2	0	1	0	0.144535	0.216803	0.0361339	0.289071	0.686544	78.47	17.3387	2	4	MC3	2	0.223552	-1.57143	0.1151	3.66667	2.33333	Green	-1.22222	0.18695	3.66667	3	Red	-2.75	0.0175842	3.66667	1.33333	Orange
386014072	YP_005932349.1	PPUBIRD1_4582	Cytoplasmic	COG1619	Defense mechanisms		Muramoyltetrapeptide carboxypeptidase, putative	5.96061	33052.1	4	2	1	2	0	0	3	3	1	0	0	0	0.0605106	0.211787	0	0.211787	0.484085	110.07	23.7179	3	3	MGB2	4	0.290695	-2	0.103076	3.33333	1.66667	Green	1	0.5	3.33333	3.33333	Red	-3.33333	0.0286176	3.33333	1	Orange
386011294	YP_005929571.1	PPUBIRD1_1699	Cytoplasmic Membrane	COG4778	Central metabolism		ABC transporter	7.08621	59306.6	5	6	3	2	3	3	7	3	2	3	1	2	0.134892	0.202338	0.101169	0.236061	0.674461	167.59	13.6449	4	6	MC2	4	0.211389	-1.54545	0.0505958	5.66667	3.66667	Green	-1.13333	0.362329	5.66667	5	Red	-1.88889	0.0323384	5.66667	3	Orange
386014209	YP_005932486.1	PPUBIRD1_4723	Cytoplasmic	COG0438	Cell envelope biogenesis, outer membrane		hypothetical protein PPUBIRD1_4723	9.0699	36912	2	1	2	2	2	1	2	2	3	0	0	0	0.135457	0.18964	0	0.135457	0.460554	91.96	11.9497	2	3	MGB3	2	0.164935	1	0.5	2.66667	2.66667	Red	1.25	0.1151	2.66667	3.33333	Red	-2.66667	0.00374522	2.66667	1	Orange
386010720	YP_005928997.1	PPUBIRD1_1110	Cytoplasmic	COG0069	Central metabolism		glutamate synthase (NADPH)	8.09403	59075.2	4	4	5	5	3	3	5	2	4	0	0	0	0.186203	0.186203	0	0.220058	0.592465	174.91	10.5751	3	5	MS1	4	0.155297	-1.14286	0.210824	5.33333	4.66667	Red	-1.14286	0.259259	5.33333	4.66667	Red	-5.33333	0.00010102	5.33333	1	Orange
386011315	YP_005929592.1	PPUBIRD1_1721	Cytoplasmic Membrane	COG1007	Central metabolism		NADH-quinone oxidoreductase subunit L	8.96639	66094.2	4	4	2	2	4	4	4	4	4	0	0	0	0.151299	0.181559	0	0.151299	0.484157	96.81	3.07942	2	4	MGB1	2	0.0900264	1	0.5	4.33333	4.33333	Red	1.15385	0.18695	4.33333	5	Red	-4.33333	0.00374522	4.33333	1	Orange
386013350	YP_005931627.1	PPUBIRD1_3835	Cytoplasmic	COG0463	Cell envelope biogenesis, outer membrane		Glycosyltransferases involved in cell wall biogenesis	8.49576	44966.8	3	5	4	5	6	4	2	2	4	0	1	0	0.333579	0.177909	0.0222386	0.266864	0.800591	179.6	13.3333	4	6	MS2	5	0.28596	1.2	0.143932	5	6	Red	-1.36364	0.102553	5	3.66667	Green	-3.75	0.00266406	5	1.33333	Orange
386014231	YP_005932508.1	PPUBIRD1_4745	Unknown	-	-		Putative lipoprotein	5.19856	11728.9	3	5	7	4	2	3	0	0	2	0	0	0	0.767337	0.170519	0	1.27889	2.21675	157.09	46.789	3	5	MC2	3	1.49113	-1.5	0.0981306	6	4	Green	-3.6	0.0156879	6	1.66667	Orange	-6	0.00617424	6	1	Orange
386013737	YP_005932014.1	PPUBIRD1_4232	Cytoplasmic Membrane	COG4953	Cell envelope biogenesis, outer membrane		peptidoglycan glycosyltransferase	9.56124	63284.3	3	2	3	3	4	3	4	3	3	0	0	0	0.158017	0.158017	0	0.126414	0.442448	88.11	7.38832	2	4	MS2	2	0.144405	1.18182	0.1151	3.66667	4.33333	Red	1.18182	0.1151	3.66667	4.33333	Red	-3.66667	0.000661948	3.66667	1	Orange
386013336	YP_005931613.1	PPUBIRD1_3821	Unknown	-	-		Phytanoyl-CoA dioxygenase	9.75845	38865.9	2	4	2	3	2	5	2	2	2	0	0	0	0.257295	0.154377	0	0.205836	0.617508	156.4	15.8501	3	5	MS3	3	0.242989	1.18182	0.289508	3.66667	4.33333	Red	-1.22222	0.18695	3.66667	3	Red	-3.66667	0.00806504	3.66667	1	Orange
386014204	YP_005932481.1	PPUBIRD1_4718	Cytoplasmic Membrane	COG0396	Translation and transcription		Lipid A export ATP-binding/permease protein msbA	6.82531	66219.1	4	3	3	4	4	4	4	3	3	0	1	0	0.181217	0.151014	0.0151014	0.151014	0.498346	163.65	5.1495	2	3	MGB2	2	0.0898711	1.15385	0.0580583	4.33333	5	Red	1	0.5	4.33333	4.33333	Red	-3.25	0.00156279	4.33333	1.33333	Orange
386010254	YP_005928531.1	PPUBIRD1_0636	Cytoplasmic Membrane	COG2608	Central metabolism		Heavy metal translocating P-type ATPase	6.69987	83473.6	5	6	4	4	6	6	1	4	7	2	2	4	0.191677	0.143758	0.0958386	0.179697	0.610971	93.47	7.50939	3	6	MS3	3	0.146645	1.05556	0.362329	6	6.33333	Red	-1.2	0.306506	6	5	Red	-1.63636	0.0286176	6	3.66667	Orange
386011202	YP_005929479.1	PPUBIRD1_1604	Cytoplasmic Membrane	-	-		CcoQ_2	8.48559	7229.78	3	4	5	3	5	3	0	0	1	1	1	1	1.52149	0.138317	0.414951	1.6598	3.73456	90	31.25	2	3	MS1	2	1.01919	-1.07143	0.362329	5	4.66667	Red	-3.75	0.00266406	5	1.33333	Orange	-2.5	0.00326669	5	2	Orange
386013695	YP_005931972.1	PPUBIRD1_4189	Cytoplasmic Membrane	COG0306	Central metabolism		Phosphate transporter	9.14116	52422	3	4	5	4	3	3	2	2	3	0	0	0	0.19076	0.133532	0	0.228912	0.553203	147.18	10.8163	3	5	MC3	3	0.176284	-1.15385	0.18695	5	4.33333	Red	-1.5	0.0333833	5	3.33333	Orange	-5	0.00113921	5	1	Orange
386011495	YP_005929772.1	PPUBIRD1_1910	Unknown	-	-		hypothetical protein PPUBIRD1_1910	8.77368	25107.7	4	2	2	1	1	1	2	1	0	0	0	0	0.119485	0.119485	0	0.318628	0.557599	100.29	10.0457	2	4	MC1	2	0.247941	-1.83333	0.0333833	3.66667	2	Green	-1.83333	0.0658888	3.66667	2	Green	-3.66667	0.00806504	3.66667	1	Orange
386014003	YP_005932280.1	PPUBIRD1_4506	Cytoplasmic	-	-		Putative type IV secretion system protein IcmL/DotI	6.76044	28206.5	2	5	1	1	0	0	1	2	0	0	0	0	0.0354529	0.106359	0	0.283623	0.425435	137.3	18.8976	3	5	MC2	3	0.345661	-2.75	0.067351	3.66667	1.33333	Green	-1.83333	0.13972	3.66667	2	Green	-3.66667	0.0453666	3.66667	1	Orange
386010453	YP_005928730.1	PPUBIRD1_0840	Cytoplasmic Membrane	COG1445	Central metabolism		PTS system fructose subfamily transporter subunit IIC	8.61767	59260.6	4	4	4	3	2	3	2	2	2	1	0	0	0.134997	0.101248	0.0168746	0.202495	0.455615	85.87	8.62069	2	3	MS3	2	0.100826	-1.36364	0.00806504	5	3.66667	Orange	-1.66667	0.5	5	3	Green	-3.75	0.000194086	5	1.33333	Orange
386013996	YP_005932273.1	PPUBIRD1_4499	Cytoplasmic Membrane	-	-		Putative type IV secretion system protein IcmB/DotO	5.8385	115201	4	4	3	2	0	0	4	2	2	0	0	0	0.0173609	0.0694436	0	0.0954849	0.182289	117.58	3.60273	2	4	MGB1	2	0.0510398	-2.8	0.00789992	4.66667	1.66667	Orange	-1.27273	0.125408	4.66667	3.66667	Red	-4.66667	0.000194086	4.66667	1	Orange
386010747	YP_005929024.1	PPUBIRD1_1137	Outer Membrane	COG2885	Cell envelope biogenesis, outer membrane		OmpA/MotB domain-containing protein	9.71766	34940.1	1	1	3	0	1	0	0	0	0	0	0	0	0.0286204	0	0	0.143102	0.171723	122.54	16.2577	2	3	MC3	2	0.174885	-2	0.0740741	2.66667	1.33333	Green	-2.66667	0.0333833	2.66667	1	Orange	-2.66667	0.0333833	2.66667	1	Orange
386014295	YP_005932572.1	PPUBIRD1_4813	Cytoplasmic Membrane	COG1215	Cell envelope biogenesis, outer membrane		Glucans biosynthesis glucosyltransferase H	8.79781	91358.4	2	2	1	2	2	0	0	0	0	0	0	0	0.0437836	0	0	0.0547295	0.0985131	116.47	3.42717	2	2	MC2	2	0.0645821	-1.14286	0.338934	2.66667	2.33333	Red	-2.66667	0.00374522	2.66667	1	Orange	-2.66667	0.00374522	2.66667	1	Orange
386010250	YP_005928527.1	PPUBIRD1_0632	Cytoplasmic	COG0183	Lipid transport and metabolism		Acetyl-CoA acetyltransferase	8.4311	45565.8	1	2	4	4	2	3	0	0	0	0	0	0	0.197516	0	0	0.153624	0.35114	103.63	8	2	3	MS3	2	0.204879	1.2	0.280719	3.33333	4	Red	-3.33333	0.0286176	3.33333	1	Orange	-3.33333	0.0286176	3.33333	1	Orange
386010111	YP_005928388.1	PPUBIRD1_0489	Cytoplasmic	COG0481	Cell envelope biogenesis, outer membrane		Tuf_2	5.22177	43451.1	59	64	68	60	68	71	56	66	56	11	229	243	4.57986	4.09656	11.1159	4.39574	24.1881	1708.05	81.1083	27	243	MB3	28	48.6297	1.04124	0.279542	64.6667	67.3333	Red	-1.07182	0.181746	64.6667	60.3333	Red	2.50515	0.132486	64.6667	162	Green
386009700	YP_005927977.1	PPUBIRD1_0062	Cytoplasmic	COG0712	Central metabolism		AtpH	5.57468	19185.1	35	48	57	30	28	25	43	51	47	72	55	64	4.32628	7.34946	9.95566	7.29734	28.9287	545.12	79.7753	9	48	MC2	9	5.48176	-1.66279	0.0220319	47.6667	28.6667	Blue	1.00699	0.481601	47.6667	48	Red	1.35664	0.0512224	47.6667	64.6667	Green
386010099	YP_005928376.1	PPUBIRD1_0477	Cytoplasmic	COG0481	Cell envelope biogenesis, outer membrane		hypothetical protein PPUBIRD1_0477	5.22177	43468.1	0	0	0	0	0	2	0	0	0	242	8	8	0.0460107	0	5.93538	0	5.98139	1705	81.1083	27	8	MB3	26	42.573	1.66667	0.18695	1	1.66667	Green	1	0.5	1	1	Red	87	0.166046	1	87	Green
386010112	YP_005928389.1	PPUBIRD1_0490	Cytoplasmic	COG0051	Translation and transcription		protein RpsJ	9.7652	11745.4	13	5	2	3	10	15	6	8	16	10	10	11	2.38392	2.5542	2.63933	1.7028	9.28024	295.72	64.0777	7	16	MGB3	8	6.79638	1.34783	0.30349	7.66667	10.3333	Red	1.43478	0.249294	7.66667	11	Green	1.47826	0.164392	7.66667	11.3333	Green
386013567	YP_005931844.1	PPUBIRD1_4057	Outer Membrane	COG1360	Cell motility and secretion		OmpA/MotB domain-containing protein	9.03949	28903.8	8	7	10	45	40	37	5	8	6	12	15	9	4.2209	0.657353	1.24551	0.864938	6.9887	1006.45	59.3156	16	45	MS1	16	8.25693	4.46429	0.000102181	9.33333	41.6667	Blue	-1.27273	0.092037	9.33333	7.33333	Red	1.39286	0.0661432	9.33333	13	Green
386010996	YP_005929273.1	PPUBIRD1_1393	Unknown	COG0778	Central metabolism		Nitroreductase	6.38325	19935.5	0	0	0	0	0	0	0	0	0	6	6	6	0	0	0.902912	0	0.902912	165.71	20	3	6	MB2	3	0.514758	1	0.5	1	1	Red	1	0.5	1	1	Red	7	0.5	1	7	Green
386013702	YP_005931979.1	PPUBIRD1_4196	Cytoplasmic	-	-		Transcriptional regulator MvaT, P16 subunit	9.39623	14147.5	2	2	2	2	2	3	3	4	4	6	4	1	0.494786	0.777521	0.777521	0.424102	2.47393	110.71	33.6	3	6	MB1	3	0.775185	1.11111	0.18695	3	3.33333	Red	1.55556	0.00374522	3	4.66667	Orange	1.55556	0.157648	3	4.66667	Green
386014559	YP_005932836.1	PPUBIRD1_5084	Cytoplasmic	COG0856	Central metabolism		protein PyrE	5.08948	23065	0	0	0	0	0	0	0	0	0	4	4	4	0	0	0.520269	0	0.520269	115.73	38.9671	3	4	MB3	3	0.435414	1	0.5	1	1	Red	1	0.5	1	1	Red	5	0.5	1	5	Green
386013200	YP_005931477.1	PPUBIRD1_3682	Cytoplasmic	COG1048	Central metabolism		LeuD	5.358	24282.3	0	0	0	0	0	1	0	0	0	4	4	4	0.0411823	0	0.494187	0	0.535369	152.83	16.3551	2	4	MB2	2	0.257716	1.33333	0.18695	1	1.33333	Red	1	0.5	1	1	Red	5	0.5	1	5	Green
386010107	YP_005928384.1	PPUBIRD1_0485	Cytoplasmic	COG0086	Translation and transcription		protein RpoC	6.7997	154687	2	0	35	0	1	2	1	0	0	24	23	21	0.019394	0.00646465	0.439596	0.239192	0.704647	826.667	22.0872	17	35	MC3	21	0.449773	-6.66667	0.187506	13.3333	2	Green	-10	0.175061	13.3333	1.33333	Green	1.775	0.207654	13.3333	23.6667	Green
386010340	YP_005928617.1	PPUBIRD1_0725	Cytoplasmic	COG1047	Translation and transcription		FklB_2	4.64333	21665	1	2	2	1	1	4	2	0	1	4	2	3	0.276945	0.138472	0.415417	0.230787	1.06162	86.23	25.8537	2	4	MB1	2	0.290637	1.125	0.383822	2.66667	3	Red	-1.33333	0.18695	2.66667	2	Green	1.5	0.0580583	2.66667	4	Green
386009805	YP_005928082.1	PPUBIRD1_0169	Unknown	COG3008	Function unknown		hypothetical protein PPUBIRD1_0169	5.42833	33042.1	0	2	2	1	0	0	2	2	0	5	2	2	0.0302644	0.121058	0.27238	0.121058	0.544759	79.33	19.2308	2	5	MB1	2	0.290695	-1.75	0.125408	2.33333	1.33333	Green	1	0.5	2.33333	2.33333	Red	1.71429	0.118898	2.33333	4	Green
386010087	YP_005928364.1	PPUBIRD1_0465	Cytoplasmic	COG0537	Central metabolism		Histidine triad (HIT) protein	5.79919	12719.5	0	0	0	0	0	0	0	0	0	3	0	0	0	0	0.235858	0	0.235858	100.02	25.8929	2	3	MB1	2	0.526542	1	0.5	1	1	Red	1	0.5	1	1	Red	2	0.18695	1	2	Green
386011811	YP_005930088.1	PPUBIRD1_2247	Cytoplasmic	COG3967	Cell envelope biogenesis, outer membrane		short-chain dehydrogenase	9.13482	33093.4	0	0	0	0	0	0	0	0	0	2	2	2	0	0	0.181305	0	0.181305	82.94	10.6109	2	2	MB2	2	0.184791	1	0.5	1	1	Red	1	0.5	1	1	Red	3	0.5	1	3	Green
386014453	YP_005932730.1	PPUBIRD1_4977	Cytoplasmic	COG0001	Central metabolism		Putative aminotransferase	5.91446	49848.4	0	0	0	0	0	0	0	0	0	3	3	3	0	0	0.180547	0	0.180547	93.78	9.27152	2	3	MB3	3	0.120388	1	0.5	1	1	Red	1	0.5	1	1	Red	4	0.5	1	4	Green
386013616	YP_005931893.1	PPUBIRD1_4106	Cytoplasmic	COG0494	DNA replication, recombination and repair		NUDIX hydrolase	4.97707	22427.7	0	0	0	0	0	0	0	0	0	1	3	0	0	0	0.178351	0	0.178351	51.69	23.6181	2	3	MB2	2	0.279764	1	0.5	1	1	Red	1	0.5	1	1	Red	2.33333	0.102553	1	2.33333	Green
386010795	YP_005929072.1	PPUBIRD1_1185	Periplasmic	COG0683	Central metabolism		BraC	6.01623	39377.3	0	0	0	0	0	0	0	0	0	2	2	2	0	0	0.152372	0	0.152372	85.47	14.8248	2	2	MB1	2	0.154209	1	0.5	1	1	Red	1	0.5	1	1	Red	3	0.5	1	3	Green
386009806	YP_005928083.1	PPUBIRD1_0170	Cytoplasmic Membrane	COG1119	Central metabolism		ABC transporter	5.98909	28240.1	0	2	0	2	0	0	0	1	0	2	1	1	0.0708213	0.0354106	0.141643	0.0708213	0.318696	71.6	18.251	2	2	MS1	2	0.218869	1	0.5	1.66667	1.66667	Red	-1.25	0.338934	1.66667	1.33333	Red	1.4	0.210824	1.66667	2.33333	Green
386011397	YP_005929674.1	PPUBIRD1_1806	Cytoplasmic	COG1221	Translation and transcription		protein ClpA	5.59278	83259.6	2	2	2	2	1	4	2	2	2	6	3	2	0.0840744	0.0720638	0.132117	0.0720638	0.360319	145.34	6.08466	2	3	MB2	2	0.0710083	1.11111	0.362329	3	3.33333	Red	1	0.5	3	3	Red	1.55556	0.118898	3	4.66667	Green
386014143	YP_005932420.1	PPUBIRD1_4654	Periplasmic	COG0683	Central metabolism		extracellular ligand-binding receptor	5.93158	40245.5	0	0	0	0	0	0	0	0	0	3	0	2	0	0	0.124238	0	0.124238	76.85	8.20106	2	3	MB1	2	0.150646	1	0.5	1	1	Red	1	0.5	1	1	Red	2.66667	0.0658888	1	2.66667	Green
386009950	YP_005928227.1	PPUBIRD1_0321	Cytoplasmic	COG1411	Function unknown		HisA	5.15476	25890.4	0	0	0	0	0	0	0	0	0	2	0	1	0	0	0.115873	0	0.115873	38.46	4.4898	1	1	MB3	2	0.113542	1	0.5	1	1	Red	1	0.5	1	1	Red	2	0.0791512	1	2	Green
386011189	YP_005929466.1	PPUBIRD1_1591	Cytoplasmic	COG0664	Signal transduction mechanisms		Anr	6.13584	27203.9	0	0	0	0	0	0	0	0	0	0	1	2	0	0	0.110278	0	0.110278	31.56	6.55738	1	1	MB2	2	0.107901	1	0.5	1	1	Red	1	0.5	1	1	Red	2	0.0791512	1	2	Green
386012343	YP_005930620.1	PPUBIRD1_2802	Cytoplasmic	COG0625	Translation and transcription		Putative glutathione S-transferase YghU	5.73468	31152.9	0	0	0	0	0	0	0	0	0	0	1	2	0	0	0.0962993	0	0.0962993	43.68	16.7857	2	2	MB3	2	0.197366	1	0.5	1	1	Red	1	0.5	1	1	Red	2	0.0791512	1	2	Green
386011888	YP_005930165.1	PPUBIRD1_2327	Cytoplasmic	COG4230	Central metabolism		Aldehyde dehydrogenase	5.53461	53332.3	0	0	0	0	0	0	0	0	0	0	3	2	0	0	0.0937519	0	0.0937519	89.87	11.2676	2	3	MB2	2	0.112344	1	0.5	1	1	Red	1	0.5	1	1	Red	2.66667	0.0658888	1	2.66667	Green
386010244	YP_005928521.1	PPUBIRD1_0626	Unknown	-	-		hypothetical protein PPUBIRD1_0626	9.2345	21435.8	0	0	0	2	0	1	0	0	0	1	0	1	0.139953	0	0.0933021	0	0.233255	42.45	5.29101	1	2	MS1	2	0.137497	2	0.0791512	1	2	Green	1	0.5	1	1	Red	1.66667	0.0580583	1	1.66667	Green
386013329	YP_005931606.1	PPUBIRD1_3813	Cytoplasmic	COG0449	Cell envelope biogenesis, outer membrane		KpsF/GutQ family protein	5.46248	33285.2	0	0	0	0	0	0	0	0	0	0	2	1	0	0	0.0901302	0	0.0901302	95.28	12.5806	2	2	MB2	2	0.184139	1	0.5	1	1	Red	1	0.5	1	1	Red	2	0.0791512	1	2	Green
386009776	YP_005928053.1	PPUBIRD1_0139	Cytoplasmic Membrane	COG1999	Function unknown		Electron transport protein SCO1/SenC	7.71372	22946.1	0	0	0	0	0	0	0	0	0	1	1	0	0	0	0.0871607	0	0.0871607	41.91	4.7619	1	1	MB1	2	0.128675	1	0.5	1	1	Red	1	0.5	1	1	Red	1.66667	0.0580583	1	1.66667	Green
386014235	YP_005932512.1	PPUBIRD1_4749	Cytoplasmic	COG1071	Central metabolism		TktA	5.16789	72395.9	0	0	0	0	0	0	0	0	0	2	2	2	0	0	0.0828777	0	0.0828777	43.56	7.96992	2	2	MB1	2	0.0819551	1	0.5	1	1	Red	1	0.5	1	1	Red	3	0.5	1	3	Green
386013260	YP_005931537.1	PPUBIRD1_3743	Cytoplasmic	COG2008	Central metabolism		aminotransferase yfbQ	5.53803	44682.1	0	0	0	0	0	0	0	0	0	1	2	0	0	0	0.067141	0	0.067141	66.07	11.9107	2	2	MB2	3	0.135043	1	0.5	1	1	Red	1	0.5	1	1	Red	2	0.0791512	1	2	Green
386014359	YP_005932636.1	PPUBIRD1_4878	Cytoplasmic	COG0018	Translation and transcription		protein ArgS	5.57279	63658.6	0	0	0	0	0	0	0	0	0	2	0	2	0	0	0.0628352	0	0.0628352	62.55	7.09343	2	2	MB3	2	0.0935833	1	0.5	1	1	Red	1	0.5	1	1	Red	2.33333	0.0580583	1	2.33333	Green
386012886	YP_005931163.1	PPUBIRD1_3362	Cytoplasmic	COG0722	Central metabolism		AroF	5.94369	39016.1	0	0	0	0	0	0	0	0	0	2	0	0	0	0	0.0512608	0	0.0512608	71.63	14.5251	2	2	MB1	2	0.155589	1	0.5	1	1	Red	1	0.5	1	1	Red	1.66667	0.18695	1	1.66667	Green
386013612	YP_005931889.1	PPUBIRD1_4102	Cytoplasmic Membrane	COG0151	Central metabolism		protein PurT	5.61389	42549	0	0	0	0	0	0	0	0	0	0	2	0	0	0	0.0470046	0	0.0470046	50.23	8.90585	2	2	MB2	2	0.142031	1	0.5	1	1	Red	1	0.5	1	1	Red	1.66667	0.18695	1	1.66667	Green
386010108	YP_005928385.1	PPUBIRD1_0486	Cytoplasmic	COG0048	Translation and transcription		protein RpsL	11.1444	13718.4	16	11	8	13	17	16	12	8	17	5	7	8	3.35317	2.69712	1.4579	2.55133	10.0595	258.117	53.6585	6	17	MGB3	7	4.89346	1.28947	0.117466	12.6667	16.3333	Red	1.05263	0.429027	12.6667	13.3333	Red	-1.65217	0.0577635	12.6667	7.66667	Green
386010109	YP_005928386.1	PPUBIRD1_0487	Cytoplasmic	COG0049	Translation and transcription		protein RpsG	9.98556	14046.5	11	8	8	10	10	15	8	9	16	6	6	8	2.49172	2.34934	1.42384	1.92218	8.18708	390.237	58.7302	9	16	MGB3	9	4.66585	1.26667	0.120991	10	12.6667	Red	1.2	0.250585	10	12	Red	-1.30435	0.0620851	10	7.66667	Green
386013751	YP_005932028.1	PPUBIRD1_4246	Cytoplasmic	COG0103	Translation and transcription		protein RpsI	11.1966	14582.8	12	10	6	11	13	14	11	10	11	6	8	6	2.60581	2.19437	1.37148	1.92007	8.09174	239.48	49.2308	5	11	MS1	5	2.04969	1.32258	0.0831164	10.3333	13.6667	Green	1.12903	0.249434	10.3333	11.6667	Red	-1.34783	0.1151	10.3333	7.66667	Green
386010103	YP_005928380.1	PPUBIRD1_0481	Cytoplasmic	COG0081	Translation and transcription		protein RplA	9.49647	24236	19	5	11	6	16	28	7	6	24	8	9	8	2.06305	1.52666	1.03152	1.44413	6.06536	655.92	70.5628	12	28	MS3	12	4.58303	1.39474	0.271818	12.6667	17.6667	Green	1.05263	0.464904	12.6667	13.3333	Red	-1.35714	0.229329	12.6667	9.33333	Green
386010269	YP_005928546.1	PPUBIRD1_0651	Cytoplasmic	COG0268	Translation and transcription		protein RpsT	10.7482	10062.6	4	4	4	6	6	6	4	5	7	2	2	2	1.7888	1.59005	0.596268	1.19254	5.16766	154.23	19.5652	2	6	MS3	2	1.19935	1.4	0.5	5	7	Green	1.26667	0.102553	5	6.33333	Red	-1.66667	0.5	5	3	Green
386010123	YP_005928400.1	PPUBIRD1_0501	Cytoplasmic	COG0093	Translation and transcription		RplN	10.94	13401.4	12	5	3	7	14	16	6	4	12	1	1	5	2.76091	1.64162	0.522335	1.49239	6.41726	463.37	60.6557	8	16	MS3	8	5.14145	1.73913	0.107935	7.66667	13.3333	Green	1.08696	0.431725	7.66667	8.33333	Red	-2.3	0.113382	7.66667	3.33333	Green
386012902	YP_005931179.1	PPUBIRD1_3379	Unknown	-	-		hypothetical protein PPUBIRD1_3379	9.18211	9991.1	2	2	6	6	3	4	0	0	0	2	2	1	1.30116	0	0.500445	1.00089	2.80249	156.67	35.8696	3	6	MS1	3	1.19935	1.23077	0.282767	4.33333	5.33333	Red	-4.33333	0.0333833	4.33333	1	Orange	-1.625	0.145987	4.33333	2.66667	Green
386010129	YP_005928406.1	PPUBIRD1_0507	Cytoplasmic	COG0256	Translation and transcription		protein RplR	10.1873	12619.8	21	6	4	5	15	20	4	4	21	0	1	4	3.16962	2.29797	0.396202	2.45645	8.32025	350.23	49.1379	8	20	MS3	9	7.43464	1.26471	0.344	11.3333	14.3333	Red	-1.0625	0.46801	11.3333	10.6667	Red	-4.25	0.0950221	11.3333	2.66667	Green
386014152	YP_005932429.1	PPUBIRD1_4664	Cytoplasmic	COG0359	Translation and transcription		RplI	5.41596	15457.2	8	3	4	0	5	12	5	4	7	3	1	2	1.09981	1.03511	0.388168	0.97042	3.49351	219.22	44.5946	5	12	MS3	5	1.87143	1.11111	0.434639	6	6.66667	Red	1.05556	0.429654	6	6.33333	Red	-2	0.070033	6	3	Green
386012759	YP_005931036.1	PPUBIRD1_3232	Unknown (This protein may have multiple localization sites)	-	-		sporulation domain-containing protein	5.83732	20539.4	1	6	5	6	2	2	3	6	2	2	3	2	0.486868	0.535555	0.340808	0.584242	1.94747	201.82	37.5661	4	6	MS1	5	0.710114	-1.15385	0.379401	5	4.33333	Red	-1.07143	0.436079	5	4.66667	Red	-1.5	0.173245	5	3.33333	Green
386009945	YP_005928222.1	PPUBIRD1_0316	Unknown	COG2982	Cell envelope biogenesis, outer membrane		AsmA family protein	5.85368	80357.3	12	22	13	16	19	14	20	16	12	8	11	6	0.609776	0.597332	0.31111	0.584888	2.10311	507.96	31.2	12	22	MC2	15	0.532321	1.04	0.429027	16.6667	17.3333	Red	1.02	0.46824	16.6667	17	Red	-1.78571	0.0519662	16.6667	9.33333	Green
386011065	YP_005929342.1	PPUBIRD1_1465	Extracellular	COG1344	Cell motility and secretion		Flagellin	4.81856	48407.5	7	4	14	0	0	0	0	0	0	2	4	4	0	0	0.206579	0.516448	0.723028	568.98	26.4583	7	14	MC3	7	0.506036	-9.33333	0.0240917	9.33333	1	Blue	-9.33333	0.0240917	9.33333	1	Blue	-2.15385	0.0875068	9.33333	4.33333	Green
386010582	YP_005928859.1	PPUBIRD1_0970	Unknown	-	-		hypothetical protein PPUBIRD1_0970	5.7106	30885.9	3	5	9	8	7	5	2	3	1	2	2	2	0.647544	0.194263	0.194263	0.550412	1.58648	344.82	32.872	6	8	MS1	9	0.723119	1.15	0.319384	6.66667	7.66667	Red	-2.22222	0.0596967	6.66667	3	Green	-2.22222	0.0530832	6.66667	3	Green
386012879	YP_005931156.1	PPUBIRD1_3355	Cytoplasmic Membrane	-	-		hypothetical protein PPUBIRD1_3355	7.11836	57058.4	5	4	5	5	3	3	5	6	4	4	4	2	0.192785	0.262888	0.175259	0.245362	0.876294	160.23	9.58904	4	6	MGB2	5	0.220303	-1.21429	0.125408	5.66667	4.66667	Red	1.05882	0.321665	5.66667	6	Red	-1.30769	0.0740741	5.66667	4.33333	Green
386014411	YP_005932688.1	PPUBIRD1_4933	Cytoplasmic Membrane	COG0682	Cell envelope biogenesis, outer membrane		prolipoprotein diacylglyceryl transferase	9.67636	30255	6	5	2	4	5	4	6	6	3	2	2	1	0.429681	0.495786	0.165262	0.429681	1.52041	105.07	20.1493	2	6	MC1	2	0.320321	1	0.5	5.33333	5.33333	Red	1.125	0.345881	5.33333	6	Red	-2	0.0496503	5.33333	2.66667	Green
386013264	YP_005931541.1	PPUBIRD1_3747	Cytoplasmic	COG1205	Function unknown		DEAD/DEAH box helicase	8.94226	60887.7	4	8	4	0	2	2	2	0	1	3	3	4	0.0656948	0.0492711	0.164237	0.262779	0.541982	223.22	11.6279	4	8	MC2	4	0.205565	-2.71429	0.0275203	6.33333	2.33333	Blue	-3.16667	0.020321	6.33333	2	Blue	-1.46154	0.109653	6.33333	4.33333	Green
386011474	YP_005929751.1	PPUBIRD1_1885	Cytoplasmic Membrane	COG0616	Translation and transcription		Putative periplasmic protease	9.31164	37477.1	4	2	5	8	5	7	3	3	2	2	1	2	0.533659	0.213464	0.133415	0.293513	1.17405	206.06	23.8938	5	8	MS1	5	0.456664	1.64286	0.0369631	4.66667	7.66667	Green	-1.27273	0.174321	4.66667	3.66667	Red	-1.75	0.0505958	4.66667	2.66667	Green
386011204	YP_005929481.1	PPUBIRD1_1606	Cytoplasmic Membrane	COG0843	Central metabolism		CcoN_2	9.37885	52789.2	5	6	2	2	2	3	5	2	2	2	2	2	0.132603	0.17049	0.11366	0.246263	0.663015	164.37	10.5485	3	6	MC2	3	0.175101	-1.6	0.092037	5.33333	3.33333	Green	-1.33333	0.220912	5.33333	4	Red	-1.77778	0.0620851	5.33333	3	Green
386013254	YP_005931531.1	PPUBIRD1_3737	Cytoplasmic	-	-		hypothetical protein PPUBIRD1_3737	7.08023	29105.8	1	2	3	2	2	1	1	2	1	0	2	1	0.171787	0.13743	0.103072	0.206144	0.618433	57.04	15.6863	2	3	MC3	2	0.211771	-1.125	0.321665	3	2.66667	Red	-1.28571	0.18695	3	2.33333	Red	-1.5	0.143932	3	2	Green
386013566	YP_005931843.1	PPUBIRD1_4056	Unknown	-	-		hypothetical protein PPUBIRD1_4056	9.29906	14699.5	2	1	1	10	8	10	0	0	0	0	1	0	1.90482	0	0.0680294	0.272118	2.24497	131.8	16.7883	3	10	MS3	3	1.51586	4.42857	0.000213546	2.33333	10.3333	Blue	-2.33333	0.00806504	2.33333	1	Orange	-1.75	0.0505958	2.33333	1.33333	Green
386013351	YP_005931628.1	PPUBIRD1_3836	Cytoplasmic Membrane	COG3206	Cell envelope biogenesis, outer membrane		hypothetical protein PPUBIRD1_3836	6.70263	39635.7	0	3	4	3	3	1	3	3	3	1	1	0	0.176608	0.227068	0.0504595	0.176608	0.630744	116.31	8.28571	2	4	MC3	4	0.152853	1	0.5	3.33333	3.33333	Red	1.2	0.304327	3.33333	4	Red	-2	0.1262	3.33333	1.66667	Green
386013327	YP_005931604.1	PPUBIRD1_3811	Cytoplasmic	COG2068	Function unknown		3-deoxy-D-manno-octulosonate cytidylyltransferase	5.52336	46025.4	1	3	1	0	0	1	0	1	1	0	0	2	0.0217272	0.0434543	0.0434543	0.108636	0.217272	158.45	19.1589	2	3	MC2	2	0.130973	-2	0.0740741	2.66667	1.33333	Green	-1.6	0.125408	2.66667	1.66667	Green	-1.6	0.174321	2.66667	1.66667	Green
386013569	YP_005931846.1	PPUBIRD1_4059	Unknown	COG0596	Function unknown		Putative lipoprotein	7.85879	34091.5	0	2	1	4	1	1	2	2	0	1	0	0	0.175997	0.117331	0.0293328	0.0879984	0.410659	63.85	14.9837	2	4	MS1	2	0.179085	1.5	0.217665	2	3	Green	1.16667	0.362329	2	2.33333	Red	-1.5	0.18695	2	1.33333	Green
386014408	YP_005932685.1	PPUBIRD1_4929	Cytoplasmic Membrane	COG4087	Function unknown		CadA	5.94661	79911.1	0	2	2	5	4	5	4	2	2	1	1	0	0.175195	0.100111	0.0250278	0.0500557	0.35039	158.8	6.49867	4	5	MS3	5	0.153779	2.42857	0.00552825	2.33333	5.66667	Orange	1.57143	0.1151	2.33333	3.66667	Green	-1.4	0.210824	2.33333	1.66667	Green
386013339	YP_005931616.1	PPUBIRD1_3824	Cytoplasmic Membrane	COG1062	Central metabolism		Beta-ketoacyl synthase-like protein	5.25034	269062	3	4	3	0	2	4	1	2	5	1	3	2	0.0222997	0.0297329	0.0222997	0.0371662	0.111498	105.7	2.88115	3	5	MGB3	4	0.0326387	-1.44444	0.16473	4.33333	3	Green	-1.18182	0.310654	4.33333	3.66667	Red	-1.44444	0.0580583	4.33333	3	Green
386013222	YP_005931499.1	PPUBIRD1_3705	Cytoplasmic	COG1559	Central metabolism		Aminodeoxychorismate lyase	5.19575	46032.9	2	3	0	1	0	0	0	0	1	0	1	0	0.0217236	0.0217236	0.0217236	0.108618	0.173789	109.58	6.32603	2	3	MC2	2	0.130973	-2	0.1151	2.66667	1.33333	Green	-2	0.1151	2.66667	1.33333	Green	-2	0.1151	2.66667	1.33333	Green
386013906	YP_005932183.1	PPUBIRD1_4405	Outer Membrane	-	-		hypothetical protein PPUBIRD1_4405	5.7722	107172	1	2	1	2	3	1	0	1	1	0	0	2	0.0559848	0.0186616	0.0186616	0.0373232	0.130631	129.31	5.11247	2	2	MS1	2	0.0549142	1.28571	0.18695	2.33333	3	Red	-1.4	0.1151	2.33333	1.66667	Green	-1.4	0.210824	2.33333	1.66667	Green
386011077	YP_005929354.1	PPUBIRD1_1477	Cytoplasmic	COG1165	Central metabolism		Thiamine pyrophosphate binding domain-containing protein	5.28797	63147.5	0	3	0	0	0	1	0	0	0	1	0	0	0.0158359	0	0.0158359	0.0475078	0.0791797	42	8.81356	2	3	MC2	2	0.0944313	-1.5	0.280719	2	1.33333	Green	-2	0.18695	2	1	Green	-1.5	0.280719	2	1.33333	Green
386011356	YP_005929633.1	PPUBIRD1_1763	Cytoplasmic	COG0366	Central metabolism		Alpha amylase, catalytic region	5.67196	76915.2	1	1	1	2	3	4	0	0	0	1	0	0	0.117012	0	0.0130013	0.039004	0.169017	84.9	6.10119	2	3	MS2	2	0.0771037	2	0.0128607	2	4	Orange	-2	0.5	2	1	Green	-1.5	0.0580583	2	1.33333	Green
386014346	YP_005932623.1	PPUBIRD1_4865	Cytoplasmic	COG0070	Central metabolism		protein GltB	5.88235	161669	1	2	9	0	2	2	1	1	0	1	0	1	0.0247419	0.0123709	0.0123709	0.0742256	0.123709	223.13	5.13167	4	9	MC3	4	0.0929266	-2.14286	0.181798	5	2.33333	Green	-3	0.129711	5	1.66667	Green	-3	0.129711	5	1.66667	Green
386013094	YP_005931371.1	PPUBIRD1_3574	Unknown (This protein may have multiple localization sites)	COG2902	Central metabolism		NAD-glutamate dehydrogenase	5.57504	182411	0	0	5	0	0	2	0	0	0	1	0	1	0.0109643	0	0.0109643	0.0274106	0.0493391	81.21	3.76311	3	5	MC3	3	0.0484163	-1.6	0.303584	2.66667	1.66667	Green	-2.66667	0.18695	2.66667	1	Green	-1.6	0.293957	2.66667	1.66667	Green
386013477	YP_005931754.1	PPUBIRD1_3966	Cytoplasmic Membrane	COG0643	Cell motility and secretion		GacS	5.40364	100577	2	4	0	2	3	0	1	2	0	0	1	0	0.0497129	0.0298278	0.00994259	0.0596555	0.149139	79.03	2.50818	2	4	MC2	2	0.0585564	-1.125	0.4149	3	2.66667	Red	-1.5	0.240909	3	2	Green	-2.25	0.118898	3	1.33333	Green
386010464	YP_005928741.1	PPUBIRD1_0851	Outer Membrane	COG1538	Cell envelope biogenesis, outer membrane		TolC family type I secretion outer membrane protein	5.73498	51867.6	0	0	2	3	1	1	0	0	0	0	0	0	0.0963993	0	0	0.0385597	0.134959	98.37	14.0167	3	3	MS1	3	0.178291	1.6	0.174321	1.66667	2.66667	Green	-1.66667	0.18695	1.66667	1	Green	-1.66667	0.18695	1.66667	1	Green
386013273	YP_005931550.1	PPUBIRD1_3756	Cytoplasmic	COG0231	Translation and transcription		hypothetical protein PPUBIRD1_3756	4.73125	21289.7	2	0	0	0	2	5	0	0	3	0	0	0	0.328797	0.140913	0	0.0939421	0.563652	140.66	21.6931	3	5	MS3	3	0.477504	2	0.178005	1.66667	3.33333	Green	1.2	0.397628	1.66667	2	Red	-1.66667	0.18695	1.66667	1	Green
386013611	YP_005931888.1	PPUBIRD1_4101	Cytoplasmic Membrane	-	-		Metabolite-proton symporter	8.80727	45505.1	0	2	0	0	0	0	4	2	2	0	0	0	0	0.175804	0	0.0439511	0.219755	108.48	9.9537	2	4	MGB1	2	0.132638	-1.66667	0.18695	1.66667	1	Green	2.2	0.0505958	1.66667	3.66667	Green	-1.66667	0.18695	1.66667	1	Green
386011393	YP_005929670.1	PPUBIRD1_1802	Cytoplasmic	COG2838	Central metabolism		isocitrate dehydrogenase	5.38867	79910.1	0	0	3	0	2	8	2	2	1	0	0	0	0.125141	0.0625703	0	0.0375422	0.225253	243.1	9.85155	4	8	MS3	6	0.195786	2.16667	0.210389	2	4.33333	Green	1.33333	0.280719	2	2.66667	Red	-2	0.18695	2	1	Green
386013324	YP_005931601.1	PPUBIRD1_3808	Unknown	-	-		Cps5B	9.37701	65970.5	1	2	0	0	0	0	4	0	7	0	0	0	0	0.166741	0	0.0454749	0.212216	188.27	15.5668	4	7	MGB3	6	0.188497	-2	0.0791512	2	1	Green	2.33333	0.137288	2	4.66667	Green	-2	0.0791512	2	1	Green
386010098	YP_005928375.1	PPUBIRD1_0476	Unknown	-	-		hypothetical protein PPUBIRD1_0476	7.7724	15979.7	1	1	1	1	0	0	1	1	1	0	0	0	0.0625795	0.187739	0	0.187739	0.438057	59.68	10.6383	1	1	MC1	3	0.186703	-1.5	0.0580583	2	1.33333	Green	1	0.5	2	2	Red	-2	0.5	2	1	Green
386012737	YP_005931014.1	PPUBIRD1_3210	Cytoplasmic	COG0292	Translation and transcription		protein RplT	11.5952	13271.7	3	0	0	2	2	4	2	2	4	0	0	0	0.602785	0.602785	0	0.226044	1.43161	144	21.1864	3	4	MS3	3	0.839959	1.83333	0.118898	2	3.66667	Green	1.83333	0.118898	2	3.66667	Green	-2	0.18695	2	1	Green
386010577	YP_005928854.1	PPUBIRD1_0965	Cytoplasmic Membrane	COG3706	Signal transduction mechanisms		Diguanylate cyclase/phosphodiesterase	5.62524	77418.1	1	2	0	3	2	2	0	0	0	0	0	0	0.0904182	0	0	0.0387506	0.129169	79.82	4.68521	2	3	MS1	2	0.0765373	1.66667	0.0580583	2	3.33333	Green	-2	0.0791512	2	1	Green	-2	0.0791512	2	1	Green
386010617	YP_005928894.1	PPUBIRD1_1007	Unknown	COG1452	Cell envelope biogenesis, outer membrane		hypothetical protein PPUBIRD1_1007	6.59293	17700	2	0	1	2	0	0	3	2	0	0	0	0	0.112994	0.282485	0	0.169491	0.56497	75.77	36.3636	2	3	MGB1	2	0.363116	-1.2	0.362329	2	1.66667	Red	1.33333	0.280719	2	2.66667	Red	-2	0.0791512	2	1	Green
386010660	YP_005928937.1	PPUBIRD1_1050	Cytoplasmic	COG0540	Central metabolism		ArgI	5.92013	37887.1	1	0	2	0	0	1	1	1	2	0	0	0	0.0263942	0.105577	0	0.0791827	0.211154	73.52	2.97619	1	2	MGB3	2	0.0772056	-1.5	0.18695	2	1.33333	Green	1.16667	0.321665	2	2.33333	Red	-2	0.0791512	2	1	Green
386010673	YP_005928950.1	PPUBIRD1_1063	Cytoplasmic Membrane	COG4251	Signal transduction mechanisms		Integral membrane sensor signal transduction histidine kinase	6.5437	53967.9	1	2	0	2	0	1	2	2	0	0	0	0	0.0555886	0.0741181	0	0.0555886	0.185295	79.84	8.67769	2	2	MC2	2	0.11091	1	0.5	2	2	Red	1.16667	0.362329	2	2.33333	Red	-2	0.0791512	2	1	Green
386010742	YP_005929019.1	PPUBIRD1_1132	Cytoplasmic	COG2193	Central metabolism		Bfr	4.7358	17960.1	0	0	3	0	0	0	0	0	0	0	0	0	0	0	0	0.167037	0.167037	53.67	20.3822	2	3	MC3	2	0.35816	-2	0.18695	2	1	Green	-2	0.18695	2	1	Green	-2	0.18695	2	1	Green
386013019	YP_005931296.1	PPUBIRD1_3498	Cytoplasmic Membrane	COG0577	Defense mechanisms		LolC/E family lipoprotein releasing system, transmembrane protein	9.1154	44177.3	1	2	0	2	0	2	2	1	1	0	0	0	0.0905442	0.0905442	0	0.0679081	0.248996	101.82	11.138	2	2	MGB1	2	0.136815	1.16667	0.362329	2	2.33333	Red	1.16667	0.321665	2	2.33333	Red	-2	0.0791512	2	1	Green
386013731	YP_005932008.1	PPUBIRD1_4226	Cytoplasmic Membrane	COG4671	Function unknown		protein MurG	9.40421	38230.3	1	0	3	2	3	4	5	4	5	0	0	0	0.235415	0.366201	0	0.104629	0.706246	172.15	16.156	3	5	MGB3	5	0.247592	1.71429	0.0945018	2.33333	4	Green	2.42857	0.0120551	2.33333	5.66667	Orange	-2.33333	0.102553	2.33333	1	Green
386011101	YP_005929378.1	PPUBIRD1_1501	Cytoplasmic Membrane	COG1868	Cell motility and secretion		protein FliN	4.10333	17042.7	2	0	2	0	0	0	0	0	0	0	0	0	0	0	0	0.234705	0.234705	56.78	9.375	1	2	MC1	2	0.174238	-2.33333	0.0580583	2.33333	1	Green	-2.33333	0.0580583	2.33333	1	Green	-2.33333	0.0580583	2.33333	1	Green
386013627	YP_005931904.1	PPUBIRD1_4117	Unknown	COG5513	Function unknown		hypothetical protein PPUBIRD1_4117	4.92718	14126.2	0	3	1	1	2	2	2	2	2	0	0	0	0.353952	0.424742	0	0.283162	1.06186	105.51	51.5385	2	3	MC2	2	0.466096	1.14286	0.370761	2.33333	2.66667	Red	1.28571	0.245884	2.33333	3	Red	-2.33333	0.102553	2.33333	1	Green
386013683	YP_005931960.1	PPUBIRD1_4176	Outer Membrane	COG1538	Cell envelope biogenesis, outer membrane		TtgC	5.28536	52816	5	0	0	13	15	6	36	23	15	0	0	0	0.643745	1.40109	0	0.0946683	2.1395	983.18	54.3388	15	36	MGB1	15	1.93203	4.625	0.0195152	2.66667	12.3333	Blue	9.625	0.0111138	2.66667	25.6667	Blue	-2.66667	0.18695	2.66667	1	Green
386010117	YP_005928394.1	PPUBIRD1_0495	Cytoplasmic	COG0185	Translation and transcription		protein RpsS	10.6204	10341.7	4	1	1	2	5	9	2	3	7	0	0	0	1.54714	1.16035	0	0.580176	3.28767	119.677	40.6593	4	9	MS3	5	2.57873	2.11111	0.107192	3	6.33333	Green	1.66667	0.167426	3	5	Green	-3	0.0580583	3	1	Green
386011959	YP_005930236.1	PPUBIRD1_2401	Cytoplasmic	-	-		xylose isomerase domain-containing protein	5.41806	28194.8	2	2	2	0	2	6	2	2	3	0	0	0	0.28374	0.248273	0	0.212805	0.744819	201.53	27.027	4	6	MS3	4	0.485642	1.22222	0.362329	3	3.66667	Red	1.11111	0.18695	3	3.33333	Red	-3	0.5	3	1	Green
386013554	YP_005931831.1	PPUBIRD1_4044	Cytoplasmic Membrane	COG1566	Defense mechanisms		Efflux transporter, RND family, MFP subunit	7.85429	39415.9	2	2	2	4	1	2	0	1	2	0	0	0	0.177593	0.0761115	0	0.152223	0.405928	63.41	11.2022	2	4	MS1	2	0.153755	1.11111	0.362329	3	3.33333	Red	-1.5	0.0791512	3	2	Green	-3	0.5	3	1	Green
386011133	YP_005929410.1	PPUBIRD1_1533	Unknown	-	-		hypothetical protein PPUBIRD1_1533	9.66168	14974.6	0	4	5	4	1	1	4	2	1	0	0	0	0.400678	0.467457	0	0.601016	1.46915	88.18	52.8986	4	5	MC3	4	1.07047	-1.33333	0.306506	4	3	Red	-1.2	0.362329	4	3.33333	Red	-4	0.060502	4	1	Green
386011128	YP_005929405.1	PPUBIRD1_1528	Unknown	COG2332	Translation and transcription		CcmE	8.92391	16178.7	3	3	3	2	2	2	0	2	2	0	0	0	0.370858	0.247239	0	0.556288	1.17438	64.19	10.596	2	3	MC2	2	0.40202	-1.33333	0.5	4	3	Red	-1.71429	0.0333833	4	2.33333	Orange	-4	0.5	4	1	Green
386010132	YP_005928409.1	PPUBIRD1_0510	Cytoplasmic	COG0200	Translation and transcription		protein RplO	10.7739	15180.2	7	0	3	2	7	12	6	5	6	0	0	0	1.38338	1.11988	0	0.658754	3.16202	247.55	47.9167	6	12	MS3	6	1.93474	1.84615	0.178658	4.33333	8	Green	1.53846	0.159785	4.33333	6.66667	Green	-4.33333	0.0877617	4.33333	1	Green
386013864	YP_005932141.1	PPUBIRD1_4362	Cytoplasmic Membrane	COG0053	Central metabolism		Cation diffusion facilitator family transporter	6.11688	33860.5	5	5	0	3	4	2	7	6	4	0	0	0	0.265797	0.50206	0	0.295329	1.06319	156.82	19.0939	3	6	MGB2	4	0.393161	-1.08333	0.429654	4.33333	4	Red	1.53846	0.1418	4.33333	6.66667	Green	-4.33333	0.0580583	4.33333	1	Green
386012382	YP_005930659.1	PPUBIRD1_2842	Unknown (This protein may have multiple localization sites)	COG2911	Function unknown		hypothetical protein PPUBIRD1_2842	5.24579	128789	4	4	4	4	2	3	5	4	4	0	0	0	0.069882	0.100941	0	0.093176	0.263999	100.16	3.23383	2	5	MGB1	2	0.0690967	-1.25	0.0791512	5	4	Red	1.06667	0.18695	5	5.33333	Red	-5	0.5	5	1	Green
386014551	YP_005932828.1	PPUBIRD1_5076	Cytoplasmic	COG0227	Translation and transcription		RpmB	11.7768	8916.9	8	7	0	8	9	6	2	8	14	0	0	0	2.57937	2.69152	0	1.6822	6.95309	233.42	65.3846	6	14	MGB3	6	6.73245	1.44444	0.18695	6	8.66667	Green	1.5	0.261068	6	9	Green	-6	0.0589407	6	1	Green
386010676	YP_005928953.1	PPUBIRD1_1066	Cytoplasmic Membrane	COG4149	Central metabolism		binding-protein-dependent transport system inner membrane protein	9.77	33771.9	6	6	6	6	4	4	6	6	6	0	0	0	0.414545	0.532987	0	0.532987	1.48052	156.15	9.60265	3	6	MGB2	3	0.283353	-1.23529	0.0580583	7	5.66667	Red	1	0.5	7	7	Red	-7	0.5	7	1	Green
386014196	YP_005932473.1	PPUBIRD1_4710	Outer Membrane	COG1538	Cell envelope biogenesis, outer membrane		TolC family type I secretion outer membrane protein	5.43339	52589.8	13	7	0	0	5	0	20	0	0	0	0	0	0.0950755	0.380302	0	0.380302	0.855679	455.84	32.2851	8	20	MGB1	9	0.911894	-2.875	0.145306	7.66667	2.66667	Green	1	0.5	7.66667	7.66667	Red	-7.66667	0.0753048	7.66667	1	Green
386010128	YP_005928405.1	PPUBIRD1_0506	Cytoplasmic	COG0097	Translation and transcription		protein RplF	9.72584	19131.2	20	8	3	5	17	31	5	8	33	0	0	0	2.77034	2.40445	0	1.62039	6.79517	443.56	66.6667	8	33	MGB3	8	5.48176	1.64706	0.23159	11.3333	18.6667	Green	1.44118	0.324972	11.3333	16.3333	Green	-11.3333	0.0549363	11.3333	1	Green
386011957	YP_005930234.1	PPUBIRD1_2399	Cytoplasmic Membrane	COG2010	Central metabolism		Gluconate 2-dehydrogenase acceptor subunit	5.80619	44113.8	13	13	13	9	9	10	13	15	13	0	0	0	0.634722	0.929414	0	0.884077	2.44821	340.22	29.3976	6	13	MGB1	9	0.670161	-1.35484	0.000194086	14	10.3333	Blue	1.04762	0.18695	14	14.6667	Red	-14	0.5	14	1	Green
386009697	YP_005927974.1	PPUBIRD1_0059	Cytoplasmic	COG1155	Central metabolism		AtpB	4.87944	49328.3	214	242	240	212	215	165	315	318	267	268	268	250	12.0012	18.2451	15.9341	14.1095	60.2899	2549.46	93.4498	39	318	MGB2	41	104.07	-1.17479	0.0673678	233	198.333	Red	1.29185	0.0112537	233	301	Blue	1.12876	0.0251769	233	263	Red
386013535	YP_005931812.1	PPUBIRD1_4024	Cytoplasmic	COG0052	Translation and transcription		protein RpsB	8.85204	27006	51	37	33	39	57	80	29	33	81	39	46	47	6.51708	5.29513	4.88781	4.48049	21.1805	869.67	66.1224	16	80	MS3	16	9.75567	1.44355	0.116524	41.3333	59.6667	Green	1.17742	0.348957	41.3333	48.6667	Red	1.08871	0.287357	41.3333	45	Red
386009698	YP_005927975.1	PPUBIRD1_0060	Cytoplasmic	COG0224	Central metabolism		protein AtpG	8.91062	31444.4	34	38	42	39	34	24	37	42	36	42	45	44	3.08481	3.65725	4.16609	3.62545	14.5336	742.12	73.0769	16	42	MGB2	17	6.76908	-1.17	0.159253	39	33.3333	Red	1.00855	0.45792	39	39.3333	Red	1.1453	0.0418234	39	44.6667	Red
386011257	YP_005929534.1	PPUBIRD1_1661	Cytoplasmic Membrane	COG0029	Central metabolism		protein SdhA	5.83451	63408.8	60	67	63	62	58	58	76	75	71	68	79	75	2.80718	3.50109	3.50109	2.99643	12.8058	1216.79	52.5424	21	76	MGB1	22	3.81119	-1.0663	0.0873154	64.3333	60.3333	Red	1.1658	0.00683797	64.3333	75	Red	1.1658	0.0242426	64.3333	75	Red
386011923	YP_005930200.1	PPUBIRD1_2363	Cytoplasmic Membrane	COG1566	Defense mechanisms		MexE	9.17147	44576.4	45	36	46	52	69	77	68	72	69	45	47	44	4.44182	4.68858	3.05094	2.84904	15.0304	1007.14	59.0799	18	69	MS2	20	4.55235	1.54615	0.0210241	43.3333	67	Blue	1.63077	0.000649273	43.3333	70.6667	Blue	1.06923	0.207351	43.3333	46.3333	Red
386012140	YP_005930417.1	PPUBIRD1_2587	Unknown	-	-		hypothetical protein PPUBIRD1_2587	9.03489	24386.7	21	20	22	22	24	20	9	7	6	22	23	23	2.70639	0.902131	2.7884	2.58337	8.9803	428.79	69.7778	10	22	MB1	10	3.41011	1.04545	0.240909	22	23	Red	-2.64	0.000102083	22	8.33333	Blue	1.07576	0.0333833	22	23.6667	Red
386010433	YP_005928710.1	PPUBIRD1_0819	Outer Membrane	COG1360	Cell motility and secretion		OmpA/MotB domain-containing protein	9.23634	25117.4	16	19	19	22	19	20	19	20	19	22	22	20	2.42859	2.30915	2.54803	2.1499	9.43568	642.3	59.8326	8	22	MB2	8	2.77715	1.12281	0.0775081	19	21.3333	Red	1.07018	0.137288	19	20.3333	Red	1.17544	0.0250754	19	22.3333	Red
386010777	YP_005929054.1	PPUBIRD1_1167	Outer Membrane	COG1360	Cell motility and secretion		OmpA/MotB domain-containing protein	5.16135	24069.1	18	17	20	19	16	16	12	7	8	21	19	20	2.1189	1.12177	2.49283	2.28509	8.01859	393.53	43.0435	6	20	MB3	6	2.5692	-1.07407	0.18695	19.3333	18	Red	-1.93333	0.00306113	19.3333	10	Blue	1.08621	0.0945018	19.3333	21	Red
386010130	YP_005928407.1	PPUBIRD1_0508	Cytoplasmic	COG0098	Translation and transcription		protein RpsE	9.99941	17655.3	14	12	12	11	16	17	11	12	16	11	13	15	2.49217	2.20897	2.20897	2.15233	9.06243	445.69	50	7	17	MS3	7	3.03085	1.14634	0.183927	13.6667	15.6667	Red	1.02439	0.425619	13.6667	14	Red	1.02439	0.407451	13.6667	14	Red
386011201	YP_005929478.1	PPUBIRD1_1603	Unknown	COG3258	Central metabolism		CcoP_2	5.39915	33921.7	24	22	23	26	24	23	19	20	21	23	24	22	2.15202	1.76878	2.0341	2.0341	7.98899	404.54	52.7157	8	26	MS1	9	1.93768	1.05556	0.137288	24	25.3333	Red	-1.14286	0.0106558	24	21	Red	1	0.5	24	24	Red
386012905	YP_005931182.1	PPUBIRD1_3382	Cytoplasmic	COG0776	DNA replication, recombination and repair		HupB	9.39634	9244.02	7	4	6	5	8	12	8	7	11	8	6	4	2.70445	2.81263	1.94721	1.83903	9.30331	338.41	53.3333	5	11	MGB3	5	4.45274	1.4	0.147128	6.66667	9.33333	Green	1.45	0.0572386	6.66667	9.66667	Green	1.05	0.4149	6.66667	7	Red
386014154	YP_005932431.1	PPUBIRD1_4666	Cytoplasmic	COG0238	Translation and transcription		protein RpsR	10.7364	8921.83	5	4	4	2	7	7	2	5	6	4	6	6	1.79335	1.4571	1.79335	1.4571	6.50091	86.33	40.7895	2	7	MS3	2	2.21818	1.1875	0.293957	5.33333	6.33333	Red	1	0.5	5.33333	5.33333	Red	1.1875	0.125408	5.33333	6.33333	Red
386014164	YP_005932441.1	PPUBIRD1_4678	Cytoplasmic	COG0330	Translation and transcription		protein HflC	9.25311	32982.1	17	20	17	29	25	21	23	18	13	22	19	18	2.27396	1.63725	1.78885	1.63725	7.33731	538.93	44.2907	12	29	MS1	13	2.58194	1.36842	0.0248706	19	26	Blue	1	0.5	19	19	Red	1.08772	0.173245	19	20.6667	Red
386011324	YP_005929601.1	PPUBIRD1_1730	Cytoplasmic Membrane	COG1941	Central metabolism		protein NuoB	5.17791	25506.7	5	11	16	18	9	9	16	24	19	15	14	12	1.41139	2.31312	1.60742	1.25457	6.58651	534.83	70.6667	12	24	MGB2	13	3.62248	1.11429	0.38779	11.6667	13	Red	1.77143	0.0423038	11.6667	20.6667	Green	1.25714	0.207351	11.6667	14.6667	Red
386013053	YP_005931330.1	PPUBIRD1_3532	Unknown	-	-		Putative lipoprotein	5.26926	8126.22	3	4	4	4	4	4	3	4	4	4	5	4	1.4767	1.35364	1.59976	1.35364	5.78374	133.71	35.6164	2	4	MGB3	2	0.88557	1.07143	0.18695	4.66667	5	Red	1	0.5	4.66667	4.66667	Red	1.14286	0.1151	4.66667	5.33333	Red
386010641	YP_005928918.1	PPUBIRD1_1031	Cytoplasmic	COG0260	Central metabolism		protein PepA	7.53456	52420.4	49	17	16	41	67	67	62	67	63	28	29	25	3.33839	3.6627	1.56428	1.56428	10.1296	1430.04	75.0503	28	67	MGB2	32	6.40714	2.09412	0.0446068	28.3333	59.3333	Green	2.29412	0.0142805	28.3333	65	Blue	1	0.5	28.3333	28.3333	Red
386010425	YP_005928702.1	PPUBIRD1_0811	Unknown	-	-		hypothetical protein PPUBIRD1_0811	5.17709	67925.4	27	31	27	23	21	17	18	15	15	35	34	31	0.898044	0.706658	1.4722	1.25137	4.32828	767.37	41.242	14	34	MB2	15	1.31585	-1.375	0.0111971	29.3333	21.3333	Blue	-1.72549	0.000889383	29.3333	17	Blue	1.17045	0.0247714	29.3333	34.3333	Red
386010787	YP_005929064.1	PPUBIRD1_1177	Outer Membrane	COG3133	Cell envelope biogenesis, outer membrane		17 kDa surface antigen	9.02651	15672.1	3	8	5	5	4	4	5	4	5	8	8	6	0.829499	0.893306	1.40377	1.02092	4.14749	297.69	46.1039	4	8	MB1	5	1.00138	-1.1875	0.26954	6.33333	5.33333	Red	-1.11765	0.338934	6.33333	5.66667	Red	1.31579	0.139541	6.33333	8.33333	Red
386011624	YP_005929901.1	PPUBIRD1_2049	Unknown	-	-		hypothetical protein PPUBIRD1_2049	4.53154	11151.8	4	5	6	0	2	6	0	0	1	5	6	4	0.717374	0.0896718	1.34508	1.34508	3.4972	90.36	50.4673	3	6	MB2	3	1.59754	-1.63636	0.138535	6	3.66667	Green	-4.5	0.00109606	6	1.33333	Orange	1	0.5	6	6	Red
386013934	YP_005932211.1	PPUBIRD1_4434	Outer Membrane	COG2913	Cell envelope biogenesis, outer membrane		SmpA/OmlA domain-containing protein, partial	4.27151	13102.3	6	6	5	6	7	8	7	7	7	5	6	6	1.60277	1.60277	1.29748	1.29748	5.8005	169.54	73.3333	3	7	MS2	3	1.26911	1.2	0.0580583	6.66667	8	Red	1.2	0.00806504	6.66667	8	Red	1	0.5	6.66667	6.66667	Red
386011922	YP_005930199.1	PPUBIRD1_2362	Cytoplasmic Membrane	COG1033	Function unknown		MexF	5.5984	114688	45	48	50	61	62	58	63	57	58	48	52	44	1.5782	1.55204	1.25558	1.24686	5.63269	1343.57	41.0765	24	62	MS2	29	1.3385	1.26027	0.0012785	48.6667	61.3333	Blue	1.23973	0.0038813	48.6667	60.3333	Blue	1.00685	0.454328	48.6667	49	Red
386010778	YP_005929055.1	PPUBIRD1_1168	Outer Membrane	COG1360	Cell motility and secretion		OmpA/MotB domain-containing protein	4.7587	24619.1	9	8	6	8	9	8	4	4	4	10	10	10	1.01547	0.487426	1.21857	0.934233	3.6557	294.12	25.1046	5	10	MB2	6	0.760803	1.07692	0.259259	8.66667	9.33333	Red	-1.73333	0.0070863	8.66667	5	Blue	1.26923	0.0286176	8.66667	11	Red
386010232	YP_005928509.1	PPUBIRD1_0614	Unknown	COG5345	Function unknown		hypothetical protein PPUBIRD1_0614	6.24738	39379.2	12	16	15	21	16	17	16	19	15	16	13	14	1.37128	1.26971	1.09195	1.09195	4.82489	679.38	45.0704	9	21	MS1	9	1.20072	1.23913	0.0661432	15.3333	19	Red	1.15217	0.120873	15.3333	17.6667	Red	1	0.5	15.3333	15.3333	Red
386010105	YP_005928382.1	PPUBIRD1_0483	Unknown (This protein may have multiple localization sites)	COG0222	Translation and transcription		protein RplL	4.74045	12591.8	4	4	4	2	7	7	7	6	6	4	4	4	1.27067	1.50892	0.953003	0.953003	4.6856	224.54	33.0579	4	7	MGB1	5	1.34653	1.26667	0.234264	5	6.33333	Red	1.46667	0.00109606	5	7.33333	Blue	1	0.5	5	5	Red
386013599	YP_005931876.1	PPUBIRD1_4089	Cytoplasmic	COG0440	Central metabolism		hypothetical protein PPUBIRD1_4089	5.25673	46165.3	12	13	4	3	3	3	1	0	5	13	12	14	0.194952	0.129968	0.844791	0.628178	1.79789	506.55	33.4101	8	14	MB3	8	0.634196	-2.66667	0.0396535	10.6667	4	Green	-3.55556	0.0383157	10.6667	3	Green	1.3125	0.157648	10.6667	14	Red
386010118	YP_005928395.1	PPUBIRD1_0496	Cytoplasmic	COG0091	Translation and transcription		protein RplV	9.66332	8958.8	3	1	1	3	4	7	1	4	5	2	2	3	1.56271	1.11622	0.781354	0.55811	4.01839	163.73	39.0244	3	7	MS3	4	2.21818	2.125	0.0472232	2.66667	5.66667	Green	1.625	0.145987	2.66667	4.33333	Green	1.25	0.210824	2.66667	3.33333	Red
386011941	YP_005930218.1	PPUBIRD1_2382	Cytoplasmic	COG0456	Function unknown		Acetyltransferase	4.88936	18069.9	4	4	4	4	4	4	0	1	4	6	4	4	0.664086	0.276703	0.774767	0.664086	2.37964	160.29	22.6415	2	6	MB1	2	0.578559	1	0.5	5	5	Red	-1.875	0.0620851	5	2.66667	Green	1.13333	0.18695	5	5.66667	Red
386013581	YP_005931858.1	PPUBIRD1_4071	Cytoplasmic Membrane	COG0840	Cell motility and secretion		methyl-accepting chemotaxis sensory transducer	4.9784	58582.9	11	12	11	15	12	11	13	13	10	11	14	10	0.648653	0.614513	0.597444	0.580374	2.44098	393.02	26.2963	7	12	MS2	10	0.548228	1.10811	0.172636	12.3333	13.6667	Red	1.05405	0.280719	12.3333	13	Red	1.02703	0.401241	12.3333	12.6667	Red
386010730	YP_005929007.1	PPUBIRD1_1120	Cytoplasmic Membrane	COG4597	Central metabolism		Polar amino acid ABC transporter inner membrane subunit	7.69706	27446.7	2	3	5	10	10	9	11	7	9	6	4	3	1.0566	0.983726	0.473646	0.364343	2.87831	189.41	26.2097	4	11	MGB1	4	0.840431	2.46154	0.0012785	4.33333	10.6667	Blue	2.30769	0.00877023	4.33333	10	Blue	1.23077	0.233802	4.33333	5.33333	Red
386013498	YP_005931775.1	PPUBIRD1_3987	Cytoplasmic	COG0468	DNA replication, recombination and repair		recombinase A	5.49969	37521.5	4	5	4	4	7	6	4	4	4	5	5	7	0.453074	0.319817	0.453074	0.346468	1.57243	179.74	14.9296	3	7	MS2	4	0.349929	1.25	0.1151	5.33333	6.66667	Red	-1.06667	0.18695	5.33333	5	Red	1.25	0.0740741	5.33333	6.66667	Red
386009882	YP_005928159.1	PPUBIRD1_0249	Cytoplasmic Membrane	COG4674	Function unknown		Putative amino-acid ABC transporter ATP-binding protein	9.47087	27548.9	4	4	2	5	2	4	4	4	3	4	4	4	0.39929	0.39929	0.435589	0.362991	1.59716	109.86	17.0635	2	4	MC1	2	0.355017	1.07692	0.389025	4.33333	4.66667	Red	1.07692	0.338934	4.33333	4.66667	Red	1.15385	0.18695	4.33333	5	Red
386013849	YP_005932126.1	PPUBIRD1_4347	Cytoplasmic Membrane	COG1271	Central metabolism		CioA	9.02191	51751.6	4	9	4	6	5	4	6	4	2	9	6	7	0.289846	0.231877	0.425108	0.328492	1.27532	123.09	14.7752	3	9	MB1	3	0.315238	-1.11111	0.362329	6.66667	6	Red	-1.33333	0.228626	6.66667	5	Red	1.25	0.213343	6.66667	8.33333	Red
386010122	YP_005928399.1	PPUBIRD1_0500	Cytoplasmic	COG0186	Translation and transcription		protein RpsQ	9.80793	10051.5	3	0	0	0	4	6	0	1	4	1	2	1	0.994876	0.497438	0.397951	0.298463	2.18873	151.56	22.7273	3	6	MS3	3	1.19935	2.16667	0.156965	2	4.33333	Green	1.33333	0.345881	2	2.66667	Red	1.16667	0.383822	2	2.33333	Red
386013393	YP_005931670.1	PPUBIRD1_3879	Unknown	-	-		hypothetical protein PPUBIRD1_3879	6.02681	48948.8	6	5	3	8	7	4	3	7	4	6	5	5	0.388161	0.286013	0.326872	0.286013	1.28706	147.62	14.8148	3	8	MS1	4	0.261	1.29412	0.163082	5.66667	7.33333	Red	1	0.5	5.66667	5.66667	Red	1.11765	0.259259	5.66667	6.33333	Red
386014177	YP_005932454.1	PPUBIRD1_4691	Cytoplasmic Membrane	COG2885	Cell envelope biogenesis, outer membrane		MotB	5.03974	37819.2	4	4	4	5	5	4	5	4	4	4	4	4	0.370182	0.343741	0.317299	0.317299	1.34852	110.15	8.67052	2	5	MS1	2	0.250758	1.13333	0.0580583	5	5.66667	Red	1.06667	0.18695	5	5.33333	Red	1	0.5	5	5	Red
386009820	YP_005928097.1	PPUBIRD1_0184	Cytoplasmic Membrane	COG1282	Central metabolism		protein PntB	6.71837	50152.3	4	4	4	4	4	4	2	0	0	4	6	4	0.239271	0.0398785	0.27915	0.239271	0.79757	125.59	14.8536	3	6	MB2	3	0.185033	1	0.5	5	5	Red	-3	0.00374522	5	1.66667	Orange	1.13333	0.18695	5	5.66667	Red
386014380	YP_005932657.1	PPUBIRD1_4899	Cytoplasmic Membrane	COG4615	Central metabolism		protein FtsE	10.2839	24582.3	2	2	2	4	5	2	4	2	2	2	2	2	0.447477	0.325438	0.244078	0.244078	1.26107	160.72	26.009	3	5	MS2	3	0.404192	1.55556	0.0658888	3	4.66667	Green	1.22222	0.18695	3	3.66667	Red	1	0.5	3	3	Red
386013914	YP_005932191.1	PPUBIRD1_4413	Cytoplasmic	COG1100	Function unknown		InfB	6.42169	91110.7	12	5	2	2	7	11	6	4	13	8	7	7	0.219513	0.25244	0.241465	0.208538	0.921955	225.57	11.639	5	11	MS3	7	0.207348	1.04545	0.468354	7.33333	7.66667	Red	1.18182	0.378614	7.33333	8.66667	Red	1.13636	0.377085	7.33333	8.33333	Red
386013516	YP_005931793.1	PPUBIRD1_4005	Cytoplasmic	COG2071	Function unknown		protein PyrG	5.61041	59423.4	1	10	1	0	0	0	0	0	0	4	5	5	0	0	0.235597	0.201941	0.437538	254.55	21.2177	5	10	MC2	6	0.27032	-5	0.126644	5	1	Green	-5	0.126644	5	1	Green	1.13333	0.418007	5	5.66667	Red
386011195	YP_005929472.1	PPUBIRD1_1597	Cytoplasmic Membrane	COG0348	Central metabolism		Iron-sulfur cluster-binding protein	8.75369	53388.1	3	4	3	2	2	3	2	2	2	3	4	3	0.131115	0.112385	0.187308	0.187308	0.618115	117.7	9.95763	2	3	MB1	4	0.112344	-1.3	0.0505958	4.33333	3.33333	Green	-1.44444	0.00806504	4.33333	3	Orange	1	0.5	4.33333	4.33333	Red
386010346	YP_005928623.1	PPUBIRD1_0731	Cytoplasmic	COG1160	Function unknown		ObgE	4.78334	44797.5	2	2	2	0	2	2	1	1	2	3	2	3	0.0892907	0.0892907	0.178581	0.133936	0.491099	123.18	12.7451	2	3	MB1	2	0.134694	-1.28571	0.18695	3	2.33333	Red	-1.28571	0.0580583	3	2.33333	Red	1.22222	0.0580583	3	3.66667	Red
386013462	YP_005931739.1	PPUBIRD1_3950	Unknown	COG3249	Function unknown		hypothetical protein PPUBIRD1_3950	5.88931	37801.7	2	2	2	3	2	2	2	2	2	2	2	2	0.185177	0.158723	0.158723	0.158723	0.661346	72.07	10.1408	2	3	MS1	2	0.160866	1.11111	0.18695	3	3.33333	Red	1	0.5	3	3	Red	1	0.5	3	3	Red
386011484	YP_005929761.1	PPUBIRD1_1896	Cytoplasmic	COG2130	Function unknown		Alcohol dehydrogenase	5.84954	35445.1	0	0	3	0	1	0	0	0	0	2	2	1	0.0282126	0	0.141063	0.0846379	0.253914	110.23	9.82143	2	3	MC3	3	0.172002	-1.5	0.280719	2	1.33333	Green	-2	0.18695	2	1	Green	1.33333	0.280719	2	2.66667	Red
386013706	YP_005931983.1	PPUBIRD1_4200	Cytoplasmic	COG0469	Central metabolism		PykA	6.21921	52025.1	2	1	2	2	2	2	2	2	2	3	2	2	0.115329	0.115329	0.13455	0.0961075	0.461316	89.64	13.4298	2	3	MB1	2	0.115327	1.125	0.18695	2.66667	3	Red	1.125	0.18695	2.66667	3	Red	1.25	0.1151	2.66667	3.33333	Red
386013388	YP_005931665.1	PPUBIRD1_3874	Cytoplasmic Membrane	COG4146	Function unknown		ActP protein	9.26803	58940.3	2	2	2	3	4	4	6	4	4	2	3	2	0.186629	0.237528	0.118764	0.101798	0.64472	157.19	5.77617	3	6	MGB1	3	0.155916	1.55556	0.00374522	3	4.66667	Orange	1.88889	0.00806504	3	5.66667	Orange	1.11111	0.18695	3	3.33333	Red
386014355	YP_005932632.1	PPUBIRD1_4874	Cytoplasmic	COG0281	Central metabolism		protein MaeB	5.08769	45085.4	0	1	2	0	0	1	1	1	2	0	2	1	0.0221801	0.0887206	0.0665404	0.0665404	0.243982	93.19	10.6635	2	2	MC3	3	0.133658	-1.5	0.18695	2	1.33333	Green	1.16667	0.321665	2	2.33333	Red	1	0.5	2	2	Red
386013091	YP_005931368.1	PPUBIRD1_3571	Cytoplasmic	COG3848	Signal transduction mechanisms		PpsA	5.04567	83957.5	0	2	2	0	0	0	0	0	2	2	0	2	0	0.0238216	0.0476432	0.0476432	0.119108	63.56	2.45796	1	2	MGB3	2	0.034617	-2.33333	0.0580583	2.33333	1	Green	-1.4	0.259259	2.33333	1.66667	Green	1	0.5	2.33333	2.33333	Red
386013639	YP_005931916.1	PPUBIRD1_4129	Cytoplasmic	COG4941	Translation and transcription		AlgU	5.30243	22268.4	0	0	0	0	0	0	0	1	0	1	0	0	0	0.0449066	0.0449066	0	0.0898133	46.4	5.18135	1	1	MB1	2	0.132602	1	0.5	1	1	Red	1.33333	0.18695	1	1.33333	Green	1.33333	0.18695	1	1.33333	Red
386011962	YP_005930239.1	PPUBIRD1_2404	Cytoplasmic	COG0111	Central metabolism		gluconate 2-dehydrogenase	5.9234	34542.2	0	0	0	3	5	9	1	1	1	0	1	0	0.492152	0.0868503	0.0289501	0	0.607952	216.64	34.375	4	9	MS3	4	0.501855	6.66667	0.0162527	1	6.66667	Blue	2	0.5	1	2	Green	1.33333	0.18695	1	1.33333	Red
386012880	YP_005931157.1	PPUBIRD1_3356	Cytoplasmic	-	-		alpha-L-glutamate ligase	6.32232	35881.8	0	0	0	1	0	0	3	0	0	0	0	1	0.0278693	0.0836079	0.0278693	0	0.139346	65.52	17.1779	2	3	MGB1	2	0.169764	1.33333	0.18695	1	1.33333	Red	2	0.18695	1	2	Green	1.33333	0.18695	1	1.33333	Red
386011254	YP_005929531.1	PPUBIRD1_1658	Cytoplasmic	COG0372	Central metabolism		GltA	6.50557	47591.1	0	0	0	0	0	0	1	0	0	0	1	0	0	0.0210123	0.0210123	0	0.0420246	67.89	3.2634	1	1	MGB1	2	0.0613779	1	0.5	1	1	Red	1.33333	0.18695	1	1.33333	Green	1.33333	0.18695	1	1.33333	Red
386014183	YP_005932460.1	PPUBIRD1_4697	Cytoplasmic	COG3726	Function unknown		hypothetical protein PPUBIRD1_4697	4.87356	53542.7	0	0	1	2	1	1	1	0	0	0	1	0	0.0747067	0.0186767	0.0186767	0.0186767	0.130737	91.84	5.7732	2	2	MS1	2	0.111862	1.75	0.0505958	1.33333	2.33333	Green	1	0.5	1.33333	1.33333	Red	1	0.5	1.33333	1.33333	Red
386009998	YP_005928275.1	PPUBIRD1_0372	Cytoplasmic	COG0021	Central metabolism		AceE	5.55797	99241.4	0	0	0	0	0	7	0	0	0	1	0	0	0.070535	0	0.0100764	0	0.0806115	137.837	5.33485	4	7	MS3	4	0.122238	3.33333	0.18695	1	3.33333	Green	1	0.5	1	1	Red	1.33333	0.18695	1	1.33333	Red
386010697	YP_005928974.1	PPUBIRD1_1087	Cytoplasmic	COG2144	Function unknown		Phosphoribosylformylglycinamidine synthase	4.976	140641	1	0	0	0	0	8	0	0	0	0	1	0	0.0568823	0	0.00711029	0.00711029	0.0711029	211.28	9.93072	5	8	MS3	5	0.107405	2.75	0.217125	1.33333	3.66667	Green	-1.33333	0.18695	1.33333	1	Green	1	0.5	1.33333	1.33333	Red
386012590	YP_005930867.1	PPUBIRD1_3054	Cytoplasmic Membrane	-	-		Cyclic di-GMP-binding protein	5.79121	83476.5	0	0	0	0	2	2	15	13	10	0	0	0	0.0479177	0.455218	0	0	0.503135	468.49	20.0787	10	15	MGB1	14	0.407903	2.33333	0.0580583	1	2.33333	Green	13.6667	0.00047679	1	13.6667	Blue	1	0.5	1	1	Red
386013489	YP_005931766.1	PPUBIRD1_3978	Cytoplasmic	COG4097	Central metabolism		Fpr	5.22243	29690.9	0	0	0	0	0	7	0	0	2	0	0	0	0.235763	0.0673607	0	0	0.303123	133.25	19.305	3	7	MS3	3	0.45821	3.33333	0.18695	1	3.33333	Green	1.66667	0.18695	1	1.66667	Green	1	0.5	1	1	Red
386010503	YP_005928780.1	PPUBIRD1_0891	Cytoplasmic	COG0110	Function unknown		protein CysE	6.24774	28188.3	0	0	0	4	1	0	0	1	0	0	0	0	0.177378	0.0354757	0	0	0.212854	87.2	11.8774	2	4	MS1	2	0.21979	2.66667	0.118898	1	2.66667	Green	1.33333	0.18695	1	1.33333	Green	1	0.5	1	1	Red
386010618	YP_005928895.1	PPUBIRD1_1008	Unknown	COG3117	Function unknown		hypothetical protein PPUBIRD1_1008	6.10512	21263.9	0	0	0	2	0	0	0	1	0	0	0	0	0.0940561	0.0470281	0	0	0.141084	33.69	8.42105	1	1	MGB2	2	0.138963	1.66667	0.18695	1	1.66667	Green	1.33333	0.18695	1	1.33333	Green	1	0.5	1	1	Red
386010839	YP_005929116.1	PPUBIRD1_1229	Cytoplasmic Membrane	COG3633	Central metabolism		protein DctA	8.73841	46267.9	0	0	0	0	0	0	4	0	0	0	0	0	0	0.0864531	0	0	0.0864531	69.71	11.8182	2	4	MGB1	2	0.201713	1	0.5	1	1	Red	2.33333	0.18695	1	2.33333	Green	1	0.5	1	1	Red
386011913	YP_005930190.1	PPUBIRD1_2353	Cytoplasmic Membrane	COG4535	Central metabolism		hypothetical protein PPUBIRD1_2353	5.24017	57207.4	0	0	0	2	2	4	2	2	2	0	0	0	0.139842	0.104882	0	0	0.244724	113.52	8.79541	2	4	MS3	2	0.160719	3.66667	0.00806504	1	3.66667	Orange	3	0.5	1	3	Green	1	0.5	1	1	Red
386012597	YP_005930874.1	PPUBIRD1_3061	Cytoplasmic	-	-		hypothetical protein PPUBIRD1_3061	5.81324	53680.7	0	0	0	0	0	0	1	1	0	0	0	0	0	0.0372573	0	0	0.0372573	92.99	4.23387	1	1	MGB1	2	0.0543352	1	0.5	1	1	Red	1.66667	0.0580583	1	1.66667	Green	1	0.5	1	1	Red
386013180	YP_005931457.1	PPUBIRD1_3662	Extracellular	-	-		Fimbrial protein-like protein	4.87545	19516.8	0	0	0	0	0	0	3	2	0	0	0	0	0	0.256189	0	0	0.256189	80.82	20.603	2	2	MGB2	2	0.326909	1	0.5	1	1	Red	2.66667	0.0658888	1	2.66667	Green	1	0.5	1	1	Red
386013938	YP_005932215.1	PPUBIRD1_4438	Cytoplasmic Membrane	COG1620	Central metabolism		LctP	9.1384	57199.6	0	0	0	0	0	0	2	0	0	0	0	0	0	0.0349653	0	0	0.0349653	104.15	6.4695	2	2	MGB1	2	0.104464	1	0.5	1	1	Red	1.66667	0.18695	1	1.66667	Green	1	0.5	1	1	Red
386014131	YP_005932408.1	PPUBIRD1_4642	Unknown	-	-		DNA-binding transcriptional activator OsmE	6.25484	12340.1	0	0	0	3	3	3	0	0	0	0	0	0	0.729331	0	0	0	0.729331	58.14	32.7434	2	3	MS2	2	0.542757	4	0.5	1	4	Green	1	0.5	1	1	Red	1	0.5	1	1	Red
386014166	YP_005932443.1	PPUBIRD1_4680	Cytoplasmic	COG0370	Central metabolism		protein HflX	5.49366	48853.7	0	0	0	0	0	3	0	0	0	0	0	0	0.0614079	0	0	0	0.0614079	57.31	12.0092	2	3	MS3	2	0.122943	2	0.18695	1	2	Green	1	0.5	1	1	Red	1	0.5	1	1	Red
386014207	YP_005932484.1	PPUBIRD1_4721	Cytoplasmic	COG0297	Central metabolism		glycosyl transferase	9.58521	34029.3	0	0	0	2	0	0	0	0	0	0	0	0	0.0587728	0	0	0	0.0587728	68.45	8.44156	2	2	MS1	2	0.179702	1.66667	0.18695	1	1.66667	Green	1	0.5	1	1	Red	1	0.5	1	1	Red
386014574	YP_005932851.1	PPUBIRD1_5099	Cytoplasmic Membrane	COG0811	Intracellular trafficking, secretion and vesicular transport		TonB-system energizer ExbB type-1	8.83022	33553.7	0	0	0	0	0	0	2	0	0	0	0	0	0	0.0596059	0	0	0.0596059	78.75	10.1852	2	2	MGB1	2	0.182211	1	0.5	1	1	Red	1.66667	0.18695	1	1.66667	Green	1	0.5	1	1	Red
386010497	YP_005928774.1	PPUBIRD1_0885	Cytoplasmic Membrane	COG1862	Intracellular trafficking, secretion and vesicular transport		YajC	8.96292	11894.4	57	76	56	57	52	55	111	108	95	62	59	46	13.788	26.3989	14.0402	15.8898	70.1169	262.01	42.3423	4	108	MGB2	4	2.8402	-1.1497	0.13972	64	55.6667	Red	1.65104	0.00346315	64	105.667	Blue	-1.12941	0.209586	64	56.6667	Red
386009699	YP_005927976.1	PPUBIRD1_0061	Cytoplasmic	COG1155	Central metabolism		protein AtpA	5.37584	55300.6	107	115	117	120	103	90	128	137	126	97	100	95	5.65997	7.07044	5.28023	6.13013	24.1408	2151.52	64.0078	35	137	MGB2	35	18.6491	-1.08228	0.199932	114	105.333	Red	1.15205	0.00953036	114	131.333	Red	-1.15932	0.00489976	114	98.3333	Red
386009701	YP_005927978.1	PPUBIRD1_0063	Cytoplasmic Membrane	COG0711	Central metabolism		AtpF	5.55664	16888	27	26	23	22	23	23	24	26	30	22	19	20	4.02652	4.73708	3.61202	4.50023	16.8759	582.84	58.9744	9	27	MC1	9	7.17442	-1.11268	0.0496503	26.3333	23.6667	Red	1.05063	0.283019	26.3333	27.6667	Red	-1.23438	0.0142301	26.3333	21.3333	Red
386011921	YP_005930198.1	PPUBIRD1_2361	Outer Membrane	COG1538	Cell envelope biogenesis, outer membrane		RND efflux system outer membrane lipoprotein	5.15031	50833.5	71	68	76	78	82	75	83	78	79	63	60	60	4.62294	4.7213	3.59999	4.2295	17.1737	1471.66	70.276	26	83	MGB1	27	8.34154	1.09174	0.0486265	72.6667	79.3333	Red	1.11468	0.0202075	72.6667	81	Red	-1.17204	0.00683797	72.6667	62	Red
386009791	YP_005928068.1	PPUBIRD1_0154	Periplasmic	COG2863	Central metabolism		cytochrome c4	7.04301	20693.3	25	26	22	24	28	22	19	19	20	21	24	20	3.57604	2.80284	3.14112	3.52771	13.0477	287.28	32	4	28	MS2	4	3.34045	1.01316	0.441731	25.3333	25.6667	Red	-1.2459	0.00800548	25.3333	20.3333	Blue	-1.11765	0.0958722	25.3333	22.6667	Red
386013748	YP_005932025.1	PPUBIRD1_4243	Unknown	COG2857	Central metabolism		protein PetC	6.51963	28977.8	28	28	33	26	29	29	17	23	24	29	31	28	2.89877	2.20859	3.03681	3.07132	11.2155	542.19	58.3012	11	33	MC3	11	4.66977	-1.05747	0.219756	30.6667	29	Red	-1.37313	0.0193581	30.6667	22.3333	Blue	-1.01099	0.434137	30.6667	30.3333	Red
386010131	YP_005928408.1	PPUBIRD1_0509	Cytoplasmic	COG1841	Translation and transcription		protein RpmD	10.0108	6447.5	8	9	4	7	7	8	8	6	9	6	6	7	3.41218	3.56727	2.94688	3.25708	13.1834	152.68	36.2069	3	9	MGB3	3	5.95865	1.04167	0.420798	8	8.33333	Red	1.08333	0.362329	8	8.66667	Red	-1.09091	0.345881	8	7.33333	Red
386009892	YP_005928169.1	PPUBIRD1_0260	Outer Membrane	-	-		Outer membrane porin	5.41975	48324.3	45	43	54	49	41	44	50	50	52	44	45	50	2.77293	3.14542	2.8764	2.93848	11.7332	944.41	58.7444	18	54	MC3	19	4.47527	-1.05839	0.275893	48.3333	45.6667	Red	1.06897	0.19421	48.3333	51.6667	Red	-1.02113	0.404151	48.3333	47.3333	Red
386009696	YP_005927973.1	PPUBIRD1_0058	Cytoplasmic	COG0355	Central metabolism		protein AtpC	5.07767	14317.4	14	14	16	12	14	12	13	13	14	12	12	12	2.65412	2.79381	2.51443	3.07319	11.0355	414.94	48.9051	6	16	MC3	6	3.5688	-1.14634	0.0505958	15.6667	13.6667	Red	-1.09302	0.0740741	15.6667	14.3333	Red	-1.20513	0.00806504	15.6667	13	Red
386010125	YP_005928402.1	PPUBIRD1_0503	Cytoplasmic	COG0094	Translation and transcription		protein RplE	9.69189	20316	30	17	13	21	28	36	12	13	38	15	16	18	4.1839	3.101	2.41189	2.95334	12.6501	644.067	67.5978	14	38	MGB3	14	14.0403	1.39683	0.141252	21	29.3333	Green	1.04762	0.462327	21	22	Red	-1.21154	0.260071	21	17.3333	Red
386013607	YP_005931884.1	PPUBIRD1_4097	Cytoplasmic	COG0228	Translation and transcription		protein RpsP	10.94	9182.92	9	8	6	9	8	9	7	6	8	7	8	7	2.83134	2.28685	2.39575	2.50465	10.0186	195.92	49.3976	3	8	MGB3	3	2.13665	1.11538	0.174321	8.66667	9.66667	Red	-1.08333	0.280719	8.66667	8	Red	-1.04	0.370761	8.66667	8.33333	Red
386014165	YP_005932442.1	PPUBIRD1_4679	Unknown	COG0330	Translation and transcription		HflK protein	5.47485	43451.9	33	38	40	47	45	41	34	37	40	35	35	33	3.06086	2.55455	2.37044	2.55455	10.5404	1007.7	63.1043	18	47	MS1	18	4.43027	1.19298	0.0273935	38	45.3333	Red	1	0.5	38	38	Red	-1.07547	0.144739	38	35.3333	Red
386012898	YP_005931175.1	PPUBIRD1_3375	Unknown (This protein may have multiple localization sites)	COG0840	Cell motility and secretion		methyl-accepting chemotaxis sensory transducer	5.20899	52145.6	35	30	36	39	34	32	24	21	21	31	24	24	2.01359	1.26569	1.51499	1.93688	6.73115	986.09	46.5447	12	36	MC3	13	1.81436	1.03846	0.32877	34.6667	36	Red	-1.50725	0.00260546	34.6667	23	Blue	-1.26829	0.0348579	34.6667	27.3333	Red
386010576	YP_005928853.1	PPUBIRD1_0964	Outer Membrane	COG3487	Central metabolism		hypothetical protein PPUBIRD1_0964	4.61424	47109.5	22	26	23	38	31	23	35	40	26	24	20	20	1.9529	2.14394	1.35854	1.50713	6.9625	741.02	49.3243	13	35	MGB1	13	1.95095	1.28378	0.097274	24.6667	31.6667	Red	1.40541	0.0395762	24.6667	34.6667	Green	-1.10448	0.131746	24.6667	22.3333	Red
386013921	YP_005932198.1	PPUBIRD1_4420	Cytoplasmic Membrane	COG1224	Translation and transcription		protein FtsH	5.53312	69318.5	34	41	42	48	42	38	34	33	30	33	32	29	1.84655	1.39934	1.35606	1.68786	6.28981	1124.27	46.6877	19	48	MS1	20	1.91332	1.09167	0.197094	40	43.6667	Red	-1.2	0.0375652	40	33.3333	Red	-1.23711	0.0257129	40	32.3333	Red
386010102	YP_005928379.1	PPUBIRD1_0480	Cytoplasmic	COG0080	Translation and transcription		protein RplK, partial	9.29881	11251.9	6	5	5	5	6	6	5	5	6	4	5	6	1.51086	1.42198	1.33311	1.42198	5.68794	189.26	31.4815	2	6	MS2	2	1.03282	1.05263	0.259259	6.33333	6.66667	Red	1	0.5	6.33333	6.33333	Red	-1.05556	0.321665	6.33333	6	Red
386012743	YP_005931020.1	PPUBIRD1_3216	Unknown	-	-		hypothetical protein PPUBIRD1_3216	7.72814	10974.5	3	6	6	7	5	6	7	10	7	5	6	3	1.64017	2.1869	1.27569	1.36681	6.46957	256.7	43.3962	4	7	MS1	4	1.64426	1.16667	0.217665	6	7	Red	1.5	0.0505958	6	9	Green	-1.05882	0.407451	6	5.66667	Red
386010791	YP_005929068.1	PPUBIRD1_1181	Cytoplasmic Membrane	COG4138	Central metabolism		BraG	6.85025	25529.5	9	13	12	10	9	10	8	6	8	12	8	9	1.13594	0.861749	1.13594	1.33179	4.46543	376.71	42.4893	7	12	MB1	7	1.15	-1.15625	0.1262	12.3333	10.6667	Red	-1.48	0.0218297	12.3333	8.33333	Blue	-1.15625	0.19116	12.3333	10.6667	Red
386009781	YP_005928058.1	PPUBIRD1_0144	Unknown	-	-		hypothetical protein PPUBIRD1_0144	6.1841	25582.5	7	11	11	9	6	6	8	10	9	8	9	11	0.820874	1.05541	1.0945	1.13359	4.10437	271.66	34.0426	5	10	MGB2	7	0.723702	-1.33333	0.0924246	10.6667	8	Green	-1.06667	0.33509	10.6667	10	Red	-1.03226	0.422507	10.6667	10.3333	Red
386010173	YP_005928450.1	PPUBIRD1_0553	Unknown	COG3126	Function unknown		hypothetical protein PPUBIRD1_0553	8.98474	15809.4	6	6	6	8	6	6	7	6	6	5	6	6	1.26507	1.20182	1.07531	1.13857	4.68077	153.26	38.5135	3	7	MGB1	3	0.992213	1.09524	0.18695	7	7.66667	Red	1.04762	0.18695	7	7.33333	Red	-1.05	0.18695	7	6.66667	Red
386010113	YP_005928390.1	PPUBIRD1_0491	Cytoplasmic	COG0087	Translation and transcription		RplC	9.94007	22588.8	14	7	8	8	13	20	7	8	17	4	6	13	1.81506	1.41663	1.0182	1.28382	5.53372	482.85	45.0237	8	20	MS3	8	2.41291	1.375	0.192752	10.6667	14.6667	Green	1.09375	0.404151	10.6667	11.6667	Red	-1.23077	0.298943	10.6667	8.66667	Red
386014184	YP_005932461.1	PPUBIRD1_4698	Periplasmic	COG3009	Function unknown		hypothetical protein PPUBIRD1_4698	8.45221	27320.1	9	11	12	12	9	10	9	9	7	9	10	8	1.13469	0.915076	0.988282	1.1713	4.20935	270.26	33.0677	5	11	MC2	5	0.844837	-1.02941	0.401241	11.6667	11.3333	Red	-1.25	0.0512118	11.6667	9.33333	Red	-1.16667	0.0945018	11.6667	10	Red
386009702	YP_005927979.1	PPUBIRD1_0064	Cytoplasmic Membrane	COG0356	Central metabolism		AtpB_2	6.16876	31691.8	11	13	9	12	10	10	11	11	9	10	10	10	1.00973	0.978171	0.946617	1.04128	3.97579	245.99	27.3356	4	13	MC2	4	0.700947	-1.02857	0.407451	12	11.6667	Red	-1.05882	0.321665	12	11.3333	Red	-1.09091	0.217665	12	11	Red
386011261	YP_005929538.1	PPUBIRD1_1665	Cytoplasmic	COG0644	Central metabolism		LpdG	5.92642	49881.1	19	19	15	9	15	25	15	19	23	13	15	14	0.982337	1.14272	0.842003	1.06253	4.02959	431.56	31.59	9	25	MS3	10	1.0936	-1.07692	0.398568	18.6667	17.3333	Red	1.07143	0.321665	18.6667	20	Red	-1.24444	0.0325543	18.6667	15	Red
386013752	YP_005932029.1	PPUBIRD1_4247	Unknown (This protein may have multiple localization sites)	COG0102	Translation and transcription		protein RplM	9.69558	15852.4	8	5	4	7	9	11	7	4	10	4	4	5	1.70321	1.32472	0.820065	1.07239	4.92039	153.62	23.2394	3	11	MS3	3	1.81193	1.5	0.0580583	6.66667	10	Green	1.2	0.280719	6.66667	8	Red	-1.25	0.172636	6.66667	5.33333	Red
386011099	YP_005929376.1	PPUBIRD1_1499	Cytoplasmic Membrane	COG1580	Cell motility and secretion		protein FliL	9.47506	17835.5	5	5	5	5	4	5	4	5	4	6	4	4	0.78495	0.728882	0.78495	0.841018	3.1398	132.57	33.3333	3	6	MB1	3	0.851289	-1.05882	0.18695	6	5.66667	Red	-1.125	0.0580583	6	5.33333	Red	-1.05882	0.321665	6	5.66667	Red
386011318	YP_005929595.1	PPUBIRD1_1724	Cytoplasmic	COG1142	Central metabolism		protein NuoI	5.9507	20504.2	6	6	9	11	9	10	8	11	15	6	4	6	1.46312	1.6582	0.780329	1.02418	4.92583	361.27	66.4835	9	15	MGB3	9	2.36528	1.375	0.0300849	8	11	Blue	1.54167	0.0638747	8	12.3333	Green	-1.26316	0.118898	8	6.33333	Red
386010728	YP_005929005.1	PPUBIRD1_1118	Cytoplasmic Membrane	COG4107	Central metabolism		ABC transporter	7.69537	26862.8	7	6	7	18	14	10	10	14	13	7	6	4	1.5635	1.37737	0.632845	0.744524	4.31824	411.26	31.9672	7	14	MGB2	8	1.29224	1.95652	0.017376	7.66667	15	Blue	1.73913	0.00523483	7.66667	13.3333	Blue	-1.15	0.174321	7.66667	6.66667	Red
386010411	YP_005928688.1	PPUBIRD1_0797	Cytoplasmic	COG0579	Function unknown		Mqo1	8.19463	54248	17	15	10	10	12	16	27	25	25	7	13	12	0.700487	1.41941	0.589884	0.774223	3.484	612.82	34.0637	11	25	MGB2	12	1.08193	-1.09756	0.325326	15	13.6667	Red	1.77778	0.00296773	15	26.6667	Blue	-1.28571	0.149007	15	11.6667	Red
386014324	YP_005932601.1	PPUBIRD1_4843	Cytoplasmic Membrane	COG2897	Central metabolism		rhodanese domain-containing protein	9.33505	14830.1	0	5	5	2	0	3	4	4	4	3	4	1	0.337151	0.809162	0.539442	0.674302	2.36006	94.71	19.708	3	5	MC2	3	0.732687	-1.625	0.213343	4.33333	2.66667	Green	1.15385	0.354799	4.33333	5	Red	-1.18182	0.370761	4.33333	3.66667	Red
386013638	YP_005931915.1	PPUBIRD1_4128	Cytoplasmic Membrane	COG3073	Signal transduction mechanisms		MucA	5.12582	20987.7	4	4	4	4	4	4	6	6	6	4	4	3	0.571763	0.857644	0.524116	0.571763	2.52529	141.69	18.3673	2	6	MGB3	2	0.483338	1	0.5	5	5	Red	1.4	0.5	5	7	Green	-1.07143	0.18695	5	4.66667	Red
386013568	YP_005931845.1	PPUBIRD1_4058	Unknown	-	-		hypothetical protein PPUBIRD1_4058	4.78017	11916.2	2	1	6	2	2	3	3	2	2	2	2	2	0.587438	0.587438	0.503518	0.755277	2.43367	131.97	32.4074	2	6	MC3	2	0.959642	-1.2	0.345881	4	3.33333	Red	-1.2	0.345881	4	3.33333	Red	-1.33333	0.274212	4	3	Red
386010135	YP_005928412.1	PPUBIRD1_0513	Cytoplasmic	COG0099	Translation and transcription		RpsM	10.6721	13248.2	5	2	2	4	6	8	2	5	8	2	2	2	1.35867	1.13223	0.452891	0.679336	3.62313	175.16	32.2034	4	8	MS3	4	1.76278	1.75	0.060502	4	7	Green	1.5	0.18695	4	6	Green	-1.33333	0.18695	4	3	Red
386013930	YP_005932207.1	PPUBIRD1_4429	Cytoplasmic	COG4820	Central metabolism		DnaK protein	4.83205	68758.5	8	9	11	4	9	7	16	12	8	12	8	5	0.290873	0.523572	0.363592	0.407223	1.58526	404.04	14.3526	8	16	MGB1	13	0.45221	-1.34783	0.0958722	10.3333	7.66667	Green	1.25806	0.17071	10.3333	13	Red	-1.10714	0.337259	10.3333	9.33333	Red
386010550	YP_005928827.1	PPUBIRD1_0938	Cytoplasmic Membrane	COG3290	Signal transduction mechanisms		Integral membrane sensor signal transduction histidine kinase	5.74424	46085.4	6	8	6	5	4	3	6	3	1	5	6	4	0.260386	0.216988	0.325483	0.433977	1.23683	134.5	11.244	2	8	MC2	2	0.278357	-1.53333	0.0195103	7.66667	5	Blue	-1.76923	0.0527039	7.66667	4.33333	Green	-1.27778	0.0658888	7.66667	6	Red
386011020	YP_005929297.1	PPUBIRD1_1418	Cytoplasmic Membrane	COG4619	Function unknown		Basic amino acid ABC transporter, ATP-binding protein	7.84959	27982.7	2	2	6	5	2	2	3	1	3	3	3	2	0.321628	0.250155	0.285891	0.357364	1.21504	146.71	18.5039	3	6	MC3	3	0.348725	-1.08333	0.425619	4.33333	4	Red	-1.3	0.26954	4.33333	3.33333	Red	-1.18182	0.326497	4.33333	3.66667	Red
386010385	YP_005928662.1	PPUBIRD1_0771	Cytoplasmic	COG3063	Cell motility and secretion		TPR repeat-containing protein PA4667	4.83471	63919.7	7	6	11	12	11	8	13	12	9	6	8	4	0.484984	0.531918	0.281603	0.375471	1.67398	286.33	23.5602	7	13	MGB1	10	0.428484	1.25926	0.148091	9	11.3333	Red	1.37037	0.0807476	9	12.3333	Green	-1.28571	0.177616	9	7	Red
386014071	YP_005932348.1	PPUBIRD1_4581	Cytoplasmic Membrane	COG2951	Cell envelope biogenesis, outer membrane		Lytic murein transglycosylase	6.98996	47956.7	4	5	5	6	6	8	9	10	3	1	3	6	0.417043	0.458748	0.208522	0.29193	1.37624	267.03	21.2329	6	9	MGB1	7	0.424993	1.35294	0.0275203	5.66667	7.66667	Blue	1.47059	0.147128	5.66667	8.33333	Green	-1.30769	0.210824	5.66667	4.33333	Red
386014181	YP_005932458.1	PPUBIRD1_4695	Cytoplasmic Membrane	COG0688	Lipid transport and metabolism		Psd	8.65719	31555.3	1	4	3	7	4	4	4	5	3	0	4	2	0.475356	0.380285	0.190142	0.253523	1.29931	209.11	35.5401	5	7	MS1	6	0.559187	1.63636	0.0775081	3.66667	6	Green	1.36364	0.137288	3.66667	5	Green	-1.22222	0.33509	3.66667	3	Red
386013608	YP_005931885.1	PPUBIRD1_4098	Cytoplasmic Membrane	COG1419	Cell motility and secretion		hypothetical protein PPUBIRD1_4098	9.55679	49107.1	5	4	2	3	5	5	4	4	8	4	2	3	0.264727	0.325818	0.183273	0.224	0.997819	186.93	11.1354	4	8	MGB3	6	0.259704	1.14286	0.289508	4.66667	5.33333	Red	1.35714	0.178005	4.66667	6.33333	Green	-1.16667	0.280719	4.66667	4	Red
386013135	YP_005931412.1	PPUBIRD1_3615	Cytoplasmic	COG0329	Central metabolism		Dihydrodipicolinate synthetase	5.24743	31398.4	2	2	2	0	2	3	0	2	2	2	1	2	0.159244	0.127395	0.159244	0.191093	0.636975	78.68	7.45763	2	3	MS3	2	0.195885	-1.125	0.362329	3	2.66667	Red	-1.28571	0.18695	3	2.33333	Red	-1.125	0.18695	3	2.66667	Red
386009715	YP_005927992.1	PPUBIRD1_0077	Unknown (This protein may have multiple localization sites)	COG0187	DNA replication, recombination and repair		protein GyrB	5.63689	89974.8	5	5	4	4	5	4	3	2	6	4	4	4	0.144485	0.122256	0.133371	0.155599	0.555711	132.7	4.96278	2	5	MC2	2	0.100058	-1.0625	0.259259	5.66667	5.33333	Red	-1.21429	0.233802	5.66667	4.66667	Red	-1.13333	0.0580583	5.66667	5	Red
386009997	YP_005928274.1	PPUBIRD1_0371	Cytoplasmic	COG0509	Central metabolism		AceF	5.41995	55619.7	3	2	4	4	4	5	1	3	2	1	4	2	0.23373	0.107875	0.125855	0.161813	0.629274	168.38	8.60806	3	5	MS3	3	0.165477	1.33333	0.0580583	4	5.33333	Green	-1.33333	0.143932	4	3	Green	-1.2	0.280719	4	3.33333	Red
386010249	YP_005928526.1	PPUBIRD1_0631	Cytoplasmic	COG4221	Function unknown		protein FabG	6.25888	46991.7	2	2	3	2	4	2	1	2	2	1	2	2	0.170243	0.106402	0.106402	0.148962	0.532009	100.84	12.6667	2	4	MS2	2	0.128077	1.1	0.338934	3.33333	3.66667	Red	-1.25	0.1151	3.33333	2.66667	Red	-1.25	0.1151	3.33333	2.66667	Red
386011577	YP_005929854.1	PPUBIRD1_2001	Cytoplasmic Membrane	COG4566	Signal transduction mechanisms		Multi-sensor hybrid histidine kinase	5.10446	128786	4	6	6	6	7	5	5	4	4	5	4	4	0.139767	0.100943	0.100943	0.124237	0.465889	177.91	6.78851	3	7	MS2	3	0.093174	1.10526	0.245884	6.33333	7	Red	-1.1875	0.125408	6.33333	5.33333	Red	-1.1875	0.125408	6.33333	5.33333	Red
386013770	YP_005932047.1	PPUBIRD1_4266	Cytoplasmic	COG1204	Function unknown		RhlB	8.24615	53150.7	2	2	2	3	3	2	2	2	3	2	2	1	0.150515	0.131701	0.0940721	0.112886	0.489175	36.99	4.375	2	2	MS3	2	0.112831	1.22222	0.0580583	3	3.66667	Red	1.11111	0.18695	3	3.33333	Red	-1.125	0.18695	3	2.66667	Red
386013715	YP_005931992.1	PPUBIRD1_4209	Cytoplasmic Membrane	COG3264	Cell envelope biogenesis, outer membrane		mechanosensitive ion channel protein MscS	8.92126	28089.2	0	2	1	1	1	2	3	1	1	0	1	1	0.142404	0.178005	0.0712018	0.106803	0.498413	64.96	11.1969	2	3	MGB1	3	0.21979	1.16667	0.321665	2	2.33333	Red	1.33333	0.245884	2	2.66667	Red	-1.2	0.321665	2	1.66667	Red
386013718	YP_005931995.1	PPUBIRD1_4212	Cytoplasmic Membrane	COG0643	Cell motility and secretion		Multi-sensor signal transduction histidine kinase	6.32651	75197.6	4	2	0	1	2	2	2	2	2	2	1	2	0.0664915	0.0797898	0.0664915	0.0797898	0.292563	47.09	6.21302	2	4	MC1	2	0.0788541	-1.125	0.397628	3	2.66667	Red	1	0.5	3	3	Red	-1.125	0.397628	3	2.66667	Red
386013514	YP_005931791.1	PPUBIRD1_4003	Cytoplasmic	COG0148	Central metabolism		hypothetical protein PPUBIRD1_4003	4.92125	45462.3	0	0	2	0	0	0	0	0	2	0	1	0	0	0.0439925	0.0219963	0.0439925	0.109981	126.96	10.9557	2	2	MGB3	2	0.132638	-1.66667	0.18695	1.66667	1	Green	1	0.5	1.66667	1.66667	Red	-1.25	0.338934	1.66667	1.33333	Red
386010566	YP_005928843.1	PPUBIRD1_0954	Cytoplasmic	COG2226	Central metabolism		type 11 methyltransferase	9.31843	26121.6	0	0	1	11	9	8	0	2	1	0	0	0	1.07191	0.114847	0	0.0382825	1.22504	292.76	46.9027	6	11	MS1	6	0.896455	7.75	0.000336297	1.33333	10.3333	Blue	1.5	0.18695	1.33333	2	Green	-1.33333	0.18695	1.33333	1	Red
386009795	YP_005928072.1	PPUBIRD1_0158	Cytoplasmic Membrane	COG3023	Cell envelope biogenesis, outer membrane		AmiD	9.32891	29390.2	0	1	0	1	0	0	0	1	1	0	0	0	0.034025	0.0680499	0	0.034025	0.1361	44.2	6.87023	1	1	MC2	3	0.100031	1	0.5	1.33333	1.33333	Red	1.25	0.259259	1.33333	1.66667	Red	-1.33333	0.18695	1.33333	1	Red
386010178	YP_005928455.1	PPUBIRD1_0558	Cytoplasmic	COG0054	Central metabolism		protein RibH	5.38775	16409.7	1	0	0	0	0	0	3	3	3	0	0	0	0	0.548457	0	0.0609396	0.609396	99.12	30.3797	2	3	MGB2	2	0.395964	-1.33333	0.18695	1.33333	1	Red	3	0.000661948	1.33333	4	Orange	-1.33333	0.18695	1.33333	1	Red
386010855	YP_005929132.1	PPUBIRD1_1247	Cytoplasmic	COG0783	Central metabolism		ferritin Dps family protein	5.34573	17792.1	0	0	1	0	0	3	0	0	1	0	0	0	0.168614	0.0562046	0	0.0562046	0.281023	75.69	21.6561	2	3	MS3	2	0.360621	1.5	0.280719	1.33333	2	Green	1	0.5	1.33333	1.33333	Red	-1.33333	0.18695	1.33333	1	Red
386013318	YP_005931595.1	PPUBIRD1_3802	Unknown (This protein may have multiple localization sites)	-	-		hypothetical protein PPUBIRD1_3802	6.32334	26499.1	0	0	1	1	0	0	0	0	0	0	0	0	0.0377371	0	0	0.0377371	0.0754741	68.98	5.71429	1	1	MS1	2	0.111121	1	0.5	1.33333	1.33333	Red	-1.33333	0.18695	1.33333	1	Green	-1.33333	0.18695	1.33333	1	Red
386013375	YP_005931652.1	PPUBIRD1_3860	Cytoplasmic	COG2326	Function unknown		hypothetical protein PPUBIRD1_3860	7.73902	57606.8	1	0	0	0	1	3	0	0	1	0	0	0	0.0694363	0.0173591	0	0.0173591	0.104154	109.29	5.23139	2	3	MS3	2	0.103839	1.75	0.174321	1.33333	2.33333	Green	1	0.5	1.33333	1.33333	Red	-1.33333	0.18695	1.33333	1	Red
386013435	YP_005931712.1	PPUBIRD1_3922	Cytoplasmic Membrane	COG4565	Translation and transcription		Integral membrane sensor hybrid histidine kinase	8.88665	127169	0	1	0	1	3	2	2	1	0	0	0	0	0.0471815	0.0235907	0	0.00786358	0.0786358	87.18	3.10613	2	3	MS2	2	0.0461551	2.25	0.0333833	1.33333	3	Green	1.5	0.18695	1.33333	2	Green	-1.33333	0.18695	1.33333	1	Red
386013764	YP_005932041.1	PPUBIRD1_4259	Periplasmic	COG3975	Function unknown		AlgW	6.99047	41237.8	0	0	1	1	1	0	0	1	1	0	0	0	0.0484992	0.0484992	0	0.0242496	0.121248	35.68	3.62694	1	1	MS2	2	0.0709013	1.25	0.259259	1.33333	1.66667	Red	1.25	0.259259	1.33333	1.66667	Red	-1.33333	0.18695	1.33333	1	Red
386014044	YP_005932321.1	PPUBIRD1_4553	Cytoplasmic	COG4928	Function unknown		KAP P-loop domain-containing protein	5.29691	68492.9	0	1	0	0	1	1	0	0	0	0	0	0	0.0292001	0	0	0.0146001	0.0438002	47.6972	2.57649	1	1	MS3	2	0.0424633	1.25	0.259259	1.33333	1.66667	Red	-1.33333	0.18695	1.33333	1	Green	-1.33333	0.18695	1.33333	1	Red
386014133	YP_005932410.1	PPUBIRD1_4644	Cytoplasmic Membrane	COG2982	Cell envelope biogenesis, outer membrane		hypothetical protein PPUBIRD1_4644	8.92131	73515.9	1	0	0	0	2	2	0	0	0	0	0	0	0.05441	0	0	0.0136025	0.0680125	97.52	4.65116	2	2	MS3	2	0.0806859	1.75	0.125408	1.33333	2.33333	Green	-1.33333	0.18695	1.33333	1	Green	-1.33333	0.18695	1.33333	1	Red
